# Supplementary material for: Pan-disease blood protein profiles of rheumatic autoimmune diseases
Source: Commun Med (Lond). 2026 Jul 13;6:390. doi: 10.1038/s43856-026-01779-0 (PMC13365237; doi:10.1038/s43856-026-01779-0)
Supplement: Supplementary file 3 — Supplementary Data 1-4 [file 43856_2026_1779_MOESM3_ESM.zip]

Archive with 10 entries (9 files):
- supplementary_data/
- __MACOSX/._supplementary_data
- supplementary_data/source_data_supp.xlsx
- __MACOSX/supplementary_data/._source_data_supp.xlsx
- supplementary_data/overlap_results.xlsx
- __MACOSX/supplementary_data/._overlap_results.xlsx
- supplementary_data/differential_analysis_results.xlsx
- __MACOSX/supplementary_data/._differential_analysis_results.xlsx
- supplementary_data/machine_learning_results.xlsx
- __MACOSX/supplementary_data/._machine_learning_results.xlsx
