# Supplementary material for: Pan-disease blood protein profiles of rheumatic autoimmune diseases
Source: Commun Med (Lond). 2026 Jul 13;6:390. doi: 10.1038/s43856-026-01779-0 (PMC13365237; doi:10.1038/s43856-026-01779-0)
Supplement: Supplementary file 3 — Supplementary Data 1-4 [file 43856_2026_1779_MOESM3_ESM.zip › supplementary_data/source_data_supp.xlsx]

## Sheet: Figure 1
1b			1c
Disease	Protein		protein	logFC	adj.P.Val
IIM	LTA4H		LTA4H	2.96247	0
IIM	DPEP2		AGRP	1.71683	4.327e-218
IIM	BID		DPEP2	1.10874	9.854e-194
IIM	AGRP		CXCL13	2.52163	2.964e-173
IIM	CXCL13		CCN1	2.35603	9.683e-171
IIM	CCN1		GCG	3.1228	1.884e-166
IIM	HAGH		KLK13	-1.37224	1.421e-155
IIM	ABHD14B		CSF1	1.03104	1.046e-154
IIM	SEMA4C		PRDX6	1.47814	1.4e-149
IIM	GCG		CASP8	2.01674	1.485e-148
IIM	BMP4		CTSC	1.2386	6.861e-146
IIM	CSF1		CST3	0.815176	6.255e-143
IIM	CASP8		ABHD14B	1.94421	4.369e-142
IIM	SCRN1		SCRN1	1.85961	5.584e-132
IIM	PRDX6		HAGH	1.98631	6.831e-131
IIM	CST3		BID	2.43736	3.955e-130
IIM	GDF15		PON3	-0.613291	6.803e-120
IIM	FBP1		FES	1.21181	8.147e-117
IIM	GBP2		CLTA	1.22291	1.177e-116
IIM	DPY30		FABP5	1.45682	1.41e-116
IIM	CXCL11		TIMP1	0.75611	2.822e-116
IIM	CXCL10		DEFB4A_DEFB4B	2.51838	8.995e-116
IIM	VAT1		RNASET2	0.613107	1.252e-115
IIM	CLTA		GBP2	1.88979	1.255e-113
IIM	PPP3R1		PLA2G15	0.61146	1.255e-113
IIM	TNFSF13		GDF15	1.27989	5.109e-111
IIM	FABP5		CD27	1.09005	1.488e-110
IIM	CTSC		ST6GAL1	0.786802	2.197e-109
IIM	HAVCR2		MZB1	1.18243	2.531e-107
IIM	HSPB6		CTSZ	0.649989	2.865e-106
IIM	VSIG4		S100A12	1.67542	3.341e-106
IIM	INPP1		CNDP1	-1.12188	1.308e-105
IIM	S100P		TFRC	0.856705	5.795e-105
IIM	S100A12		IL2RA	1.00971	4.97e-103
IIM	DEFB4A_DEFB4B		PTGDS	0.648023	8.623e-103
IIM	TNFRSF10B		PLAUR	0.757898	1.849e-102
IIM	TIMP1		PPP3R1	0.915201	2.159e-101
IIM	LAP3		ITGB2	0.735111	2.651e-100
IIM	IL2RA		WASF3	1.93642	4.197e-100
IIM	AREG		CD14	0.980157	5.924e-100
IIM	PGF		LILRA5	0.695202	7.879e-100
IIM	LGALS9		SIGLEC1	1.1925	2.2185e-98
IIM	EPHA2		ITIH3	0.720378	3.3276e-98
IIM	HMOX2		BMP4	1.21767	4.91e-98
IIM	SIGLEC1		ICAM1	0.621122	7.7866e-98
IIM	CD74		INPP1	1.16454	1.6663e-96
IIM	TNFRSF1A		SEMA4C	0.68108	2.1529e-96
IIM	GRPEL1		HAVCR2	1.08697	1.1261e-95
IIM	MAD1L1		CXCL11	1.83524	5.7855e-94
IIM	ATP6AP2		ESAM	0.627916	9.8896e-94
IIM	TNFRSF11A		FBP1	1.78601	9.9555e-94
IIM	CCL7		COL6A3	0.833187	1.6096e-93
IIM	TNFRSF12A		CD74	0.849823	1.6096e-93
IIM	IL1RN		TNFRSF1A	0.854713	2.662e-93
IIM	EDA2R		IGFBP4	1.01971	5.6861e-93
IIM	TNFRSF1B		CTSS	0.452822	6.1887e-93
IIM	PLAUR		S100P	1.32407	1.2777e-92
IIM	CCL8		CD300C	0.803912	1.479e-92
IIM	LILRA5		C2CD2L	1.01824	2.2234e-91
IIM	B4GALT1		TNFRSF1B	1.02324	3.8176e-91
IIM	ITIH3		AREG	1.05662	1.2936e-90
IIM	ST6GAL1		VCAM1	0.625647	2.1164e-90
IIM	CKAP4		CCL15	0.865707	5.6996e-90
IIM	SCARB2		FOLR2	0.764631	1.3022e-89
IIM	FOLR1		IL18BP	0.772616	1.8783e-89
IIM	EREG		LAP3	1.28775	6.4811e-89
IIM	MZB1		OSCAR	0.634966	1.5717e-86
IIM	RNASET2		IL10RB	0.564085	4.1731e-86
IIM	ICAM1		TNFRSF10B	0.829712	4.9369e-86
IIM	NOS1		TNFSF13	0.731582	1.2467e-85
IIM	C2CD2L		NOMO1	0.432671	4.2758e-85
IIM	IL18BP		GPR37	1.25179	1.2956e-84
IIM	BRK1		EPHA2	0.801296	3.8753e-84
IIM	CD27		PON2	0.633314	4.3647e-84
IIM	VCAM1		CD163	0.826211	1.68e-83
IIM	APBB1IP		ENPP5	-0.709807	1.9425e-83
IIM	CD300C		CKAP4	0.862486	2.2507e-83
IIM	CTSZ		TNFRSF11A	1.06611	5.1986e-83
IIM	COL6A3		VSIG4	1.278	1.2609e-82
IIM	VWA1		LRRC25	0.841416	3.0783e-82
IIM	TFRC		B4GALT1	0.610347	7.8944e-82
IIM	GPKOW		CD300E	1.03453	1.5093e-81
IIM	CD14		AHCY	1.07314	3.4332e-81
IIM	NUCB2		CD302	0.734928	5.8605e-81
IIM	POLR2F		TNFRSF14	0.674811	1.6498e-80
IIM	CX3CL1		ITGA5	0.466069	4.3905e-80
IIM	C2		RARRES2	0.824337	1.3229e-78
IIM	IGFBP4		VWA1	0.877835	1.3945e-78
IIM	WFDC2		NUCB2	0.711125	2.1078e-78
IIM	TNFRSF4		CCL19	1.71117	3.0185e-78
IIM	DDAH1		TNFRSF4	0.94805	3.0895e-78
IIM	DDX58		IL6	1.79538	3.2546e-78
IIM	SIRPB1		HMOX2	1.1561	4.8342e-78
IIM	PLA2G15		GRN	0.538264	7.3654e-78
IIM	CDCP1		PGF	0.658256	9.2918e-78
IIM	AHCY		HGF	0.723755	1.2993e-77
IIM	CCL2		LGALS9	0.992301	2.2221e-77
IIM	CAPG		MMP8	1.42944	7.881e-77
IIM	MMP8		CDCP1	1.08468	7.3064e-76
IIM	MASP1		MSR1	0.850682	7.7007e-76
IIM	PDCD1LG2		PPY	1.56431	1.2423e-75
IIM	CD300E		PILRA	0.787354	1.4861e-75
IIM	CTSS		TNFRSF8	1.03762	2.0388e-75
IIM	ESAM		LILRB4	1.00594	4.1417e-75
IIM	RP2		CES3	1.39697	7.644e-75
IIM	CA3		DDX58	1.47176	8.2927e-75
IIM	CXCL9		ADAMTS13	-0.473419	8.2927e-75
IIM	PTGDS		CXCL10	2.01904	1.3325e-74
IIM	CD302		PTEN	0.472993	1.5755e-74
IIM	WASF3		DPY30	1.54056	8.5149e-74
IIM	TNFRSF14		IL1RN	1.28695	9.9838e-74
IIM	FES		RELT	0.586461	1.8665e-73
IIM	EBI3_IL27		NECTIN2	0.593116	2.4297e-73
IIM	PHOSPHO1		PDCD1LG2	0.683011	2.432e-73
IIM	EZR		GALNT10	0.524635	5.5739e-73
IIM	NECTIN2		NRP2	0.548409	6.0987e-73
IIM	SORT1		PDCD1	1.01815	3.0542e-72
IIM	ACTA2		ACAA1	1.32723	3.3279e-72
IIM	PILRA		FOLR1	0.581759	3.5195e-72
IIM	SDC1		IL1B	0.95825	4.7761e-72
IIM	LPCAT2		GLB1	0.67688	2.651e-71
IIM	LRRC25		SORT1	0.569312	2.756e-71
IIM	NOS3		SIRPB1	0.88951	4.9865e-71
IIM	HGF		IGF2R	0.391294	6.9685e-71
IIM	SETMAR		COL18A1	0.337424	9.8555e-71
IIM	SEPTIN9		CEACAM8	0.883124	1.0405e-70
IIM	FOLR2		SDC1	1.08421	1.2044e-70
IIM	OSCAR		DLL1	0.574011	1.3781e-70
IIM	PPY		ANG	0.445547	3.1114e-70
IIM	LAIR1		WFDC2	0.862216	3.1301e-70
IIM	CCL15		ADA2	0.708609	3.7434e-70
IIM	TNFRSF8		NID1	0.617952	9.3688e-70
IIM	SOD2		VAT1	0.480698	1.3099e-69
IIM	CES3		GFAP	0.649586	1.4913e-69
IIM	RELT		OLR1	0.945312	1.4939e-69
IIM	EPHB4		CCL18	1.04367	3.0503e-69
IIM	LAMP3		AXL	0.472193	3.1814e-69
IIM	PLIN1		BRK1	0.863599	8.1781e-69
IIM	TGFA		SEZ6L2	0.423201	9.032e-69
IIM	CCL23		CREG1	0.552386	9.236e-69
IIM	BLMH		RP2	0.774405	1.0499e-68
IIM	LILRB4		GCNT1	0.650354	1.2071e-68
IIM	CEACAM8		TNFRSF12A	0.774455	1.3259e-68
IIM	UBAC1		CXCL9	1.70515	1.6024e-68
IIM	SMOC1		MAD1L1	1.30994	1.7565e-68
IIM	NRCAM		CAPG	1.13053	1.9343e-68
IIM	TNFRSF6B		PRDX1	1.00406	2.5281e-68
IIM	IL6		CTSH	1.14716	1.5833e-67
IIM	IL10RB		EPHB4	0.496997	1.636e-67
IIM	OLR1		NRCAM	0.426408	1.9483e-67
IIM	IDI2		LSM1	0.792376	8.3866e-67
IIM	ZBTB17		APBB1IP	1.04259	8.8541e-67
IIM	PON2		ATP6AP2	1.07901	1.1788e-66
IIM	NOMO1		DDAH1	0.940578	2.4741e-66
IIM	PSME2		CD46	0.406977	2.8972e-66
IIM	FURIN		PILRB	0.8953	4.564e-66
IIM	ITGB2		ILKAP	0.952628	3.4452e-65
IIM	TCN2		DSC2	0.560893	4.5706e-65
IIM	IL15		LPCAT2	0.725418	5.1808e-65
IIM	IL1B		ADAM15	0.478925	6.1011e-65
IIM	CD163		APP	1.00101	1.0369e-64
IIM	DCTPP1		CCL27	0.87721	1.3516e-64
IIM	GPR37		ADGRG1	1.0133	2.6441e-64
IIM	RAB6A		MPO	0.726732	6.1603e-64
IIM	OSM		TNF	0.915648	2.8748e-63
IIM	NRP2		CLEC5A	0.608732	3.6292e-63
IIM	MERTK		ARSA	0.631324	2.1691e-62
IIM	SULT2A1		IQGAP2	1.13795	3.2191e-62
IIM	PDCD1		LAIR1	0.795858	3.8982e-62
IIM	NADK		CCL23	0.656926	3.9326e-62
IIM	FSTL3		TIMD4	0.716092	8.613e-62
IIM	PILRB		GRPEL1	1.29849	1.1568e-61
IIM	NID1		MAGED1	0.763698	2.2517e-61
IIM	GLB1		PRTN3	0.805678	2.3296e-61
IIM	DLL1		CCL8	1.20721	3.2247e-61
IIM	IL16		TFPI	0.540585	4.8699e-61
IIM	GRN		EDA2R	0.865672	5.9411e-61
IIM	TREM2		ITM2A	-0.880776	8.3951e-61
IIM	TNF		CLEC1A	0.616118	1.0568e-60
IIM	ACAA1		ACTA2	0.838099	1.1012e-60
IIM	CCL18		PLIN1	0.592723	1.4404e-60
IIM	MSLN		TGFA	0.592124	1.4404e-60
IIM	IL15RA		LAMP3	0.934085	2.7153e-60
IIM	NDUFS6		NPDC1	0.57352	3.4872e-60
IIM	MSR1		REN	1.01884	6.0537e-60
IIM	SEZ6L2		HLA-E	0.615503	6.866e-60
IIM	CCL19		LTBR	0.491833	7.6218e-60
IIM	AGRN		IL18R1	0.544098	8.3305e-60
IIM	LTBR		TREM2	0.865368	1.1108e-59
IIM	TNFRSF10A		FSTL3	0.541302	1.1638e-59
IIM	EPHX2		PSME2	0.637695	1.932e-59
IIM	IL18R1		AGRN	0.67463	1.9323e-59
IIM	CD83		TCN2	0.557423	3.8203e-59
IIM	PADI2		SLAMF8	0.921988	3.8913e-59
IIM	TGFBR2		NOS3	1.14785	4.8173e-59
IIM	EFNA4		CCL7	1.78557	6.9144e-59
IIM	JUN		DEFA1_DEFA1B	0.915284	9.4818e-59
IIM	IL18		DGKZ	0.547789	1.2839e-58
IIM	IL10		CCL20	1.28581	5.8402e-58
IIM	ASGR1		TPP1	0.614361	6.8029e-58
IIM	KRT18		CD83	0.666582	7.4528e-58
IIM	CSTB		MERTK	0.500206	1.4022e-57
IIM	CCL27		OSM	1.31576	2.574e-57
IIM	SLAMF8		SOD2	0.910082	2.9257e-57
IIM	MB		NBL1	0.395383	3.0594e-57
IIM	NPDC1		TNFRSF13B	0.542263	1.1808e-56
IIM	AXL		LILRB1	0.41985	1.1808e-56
IIM	ILKAP		EFNA4	0.54878	1.3296e-56
IIM	GFRA1		CCS	0.81241	1.8774e-56
IIM	PXN		AMBP	0.356037	6.2112e-56
IIM	ITGA5		SPINK1	0.755517	6.2112e-56
IIM	APP		TIMP3	1.59894	6.8118e-56
IIM	VCAN		FURIN	0.556896	7.0354e-56
IIM	RBP5		EPHX2	0.981439	1.3236e-55
IIM	ANGPTL1		CTSO	0.452764	1.5315e-55
IIM	CLEC7A		NPY	0.917052	1.575e-55
IIM	GOLM2		EREG	1.13669	4.4998e-55
IIM	CRIM1		TNFRSF10A	0.555875	8.648e-55
IIM	GALNT10		SEPTIN9	0.588091	1.0703e-54
IIM	GFAP		IL18	0.823848	1.9448e-54
IIM	CRLF1		CTSF	0.552269	4.7625e-54
IIM	GCNT1		EBI3_IL27	0.53621	7.2742e-54
IIM	ADAM15		MASP1	0.407249	8.8981e-54
IIM	SPON2		CSTB	0.667426	1.0254e-53
IIM	MPO		TNFRSF21	0.432533	2.3372e-53
IIM	PREB		LXN	0.754366	3.0514e-53
IIM	HLA-E		SERPINE1	0.893924	3.5992e-53
IIM	S100A11		F9	0.328657	4.7042e-53
IIM	CD46		THY1	0.472673	4.7908e-53
IIM	EPHB6		EPHB6	0.47892	6.2424e-53
IIM	CLEC5A		HLA-DRA	0.702879	6.5409e-53
IIM	NBL1		EFNA1	0.503789	1.0283e-52
IIM	IGF2R		TGFBR2	0.531204	2.0673e-52
IIM	ADA2		TFF1	1.01366	4.2837e-52
IIM	CTSO		ANGPTL3	0.430301	1.6344e-51
IIM	ACVRL1		TNFRSF6B	0.959085	1.8031e-51
IIM	ADGRG1		CD93	0.541315	2.0284e-51
IIM	PAG1		SMOC1	0.666908	5.3468e-51
IIM	CREG1		OSMR	0.263023	9.5805e-51
IIM	LXN		CRTAM	0.842788	1.0325e-50
IIM	PRSS8		GPKOW	0.723312	1.077e-50
IIM	RRM2		POLR2F	0.864009	1.4411e-50
IIM	CCS		SCARB2	0.723061	1.756e-50
IIM	EFNA1		CX3CL1	0.778715	1.9582e-50
IIM	CLEC1A		LBP	0.82811	2.0083e-50
IIM	PRTN3		LY96	0.450663	2.6416e-50
IIM	PRDX1		BCAM	0.358322	2.8183e-50
IIM	TNFRSF21		NRTN	0.670101	5.9257e-50
IIM	PDGFRA		IL10	1.22761	7.5753e-50
IIM	DEFA1_DEFA1B		SPON2	0.51699	1.1095e-49
IIM	CCL3		IL16	0.671013	1.147e-49
IIM	LSM1		KLK4	1.01601	2.4908e-49
IIM	HLA-DRA		RBP5	0.823498	2.6672e-49
IIM	MAGED1		AIF1	0.743771	8.4557e-49
IIM	ACE2		MARCO	0.416178	8.7441e-49
IIM	BST2		BST2	1.02141	1.3758e-48
IIM	MDK		SULT2A1	1.55995	5.0558e-48
IIM	IL32		CTSL	0.411078	1.027e-47
IIM	BAIAP2		CLEC4A	-0.526903	1.1083e-47
IIM	ARSA		TNFRSF9	0.71348	1.919e-47
IIM	CCL13		ITGAV	-0.365346	2.2225e-47
IIM	LAYN		BAIAP2	0.916535	5.5758e-47
IIM	PTEN		CD48	0.467129	7.898e-47
IIM	IL1RL1		FLT4	0.420377	1.1341e-46
IIM	CD274		IL15RA	0.658079	1.1377e-46
IIM	TFPI		CXCL16	0.387635	1.6702e-46
IIM	ANGPT2		SMPD1	0.599707	1.7874e-46
IIM	CALCA		ANKRD54	0.703362	2.9262e-46
IIM	IGFBP2		CCL2	0.83136	3.28e-46
IIM	DCBLD2		CCL14	0.465467	4.448e-46
IIM	BCAM		FAM3C	0.376256	5.0228e-46
IIM	THY1		CLEC7A	0.756935	5.0534e-46
IIM	COL18A1		VEGFA	0.599594	5.4734e-46
IIM	CTSF		EZR	0.4769	5.7357e-46
IIM	SPINK1		LGMN	0.465828	9.6436e-46
IIM	TIMP3		GOLM2	0.415379	1.0723e-45
IIM	TNFRSF13B		CRIM1	0.367452	2.2169e-45
IIM	VAMP5		COLEC12	0.395283	2.8067e-45
IIM	BTN2A1		ZBTB17	0.765631	3.1191e-45
IIM	WARS		TEK	0.249622	4.3266e-45
IIM	KRT19		PEAR1	0.270741	1.9464e-44
IIM	DKK3		CEACAM1	0.298205	2.6356e-44
IIM	CTSH		GFRA1	0.508825	4.3092e-44
IIM	AMBP		MDK	0.808964	4.6425e-44
IIM	AIF1		VMO1	0.872429	5.5784e-44
IIM	DSC2		ADAMTS8	-0.531264	6.0272e-44
IIM	IQGAP2		REG3A	0.789653	9.3403e-44
IIM	REN		TNFSF14	0.70942	1.0228e-43
IIM	CLEC14A		PAG1	0.769331	1.2542e-43
IIM	XRCC4		MSLN	0.830685	1.5565e-43
IIM	CTSL		ASGR1	0.450604	2.0254e-43
IIM	EPHA1		DKK1	0.676924	2.8129e-43
IIM	RARRES2		CCL16	0.708067	3.2304e-43
IIM	CASP1		IDS	0.190972	7.0774e-43
IIM	PODXL2		ICAM3	0.349706	1.3785e-42
IIM	CES2		CTSV	-0.519493	1.5601e-42
IIM	CD300LF		MUC16	2.16603	1.9619e-42
IIM	LAG3		MEPE	-0.560486	2.0609e-42
IIM	MMP3		PVR	0.468061	2.5354e-42
IIM	TNFSF13B		ADGRG2	-0.376111	3.1987e-42
IIM	TNFSF14		IL6ST	0.209996	3.5779e-42
IIM	GSTP1		THBD	0.402767	4.1013e-42
IIM	MMP9		SDC4	0.839668	4.9749e-42
IIM	ANGPTL3		THBS2	0.474006	8.7364e-42
IIM	CCL11		IL1RL1	0.68805	1.1531e-41
IIM	CCL20		BTN2A1	0.365414	1.4785e-41
IIM	HNMT		DCBLD2	0.466409	1.5723e-41
IIM	ANG		MMP9	0.88671	1.6631e-41
IIM	NEFL		TFPI2	0.645811	3.0648e-41
IIM	FGR		CD300LF	0.746782	6.5016e-41
IIM	PIK3IP1		TXNDC15	0.297535	6.6388e-41
IIM	NCS1		TNFSF13B	0.618025	8.3829e-41
IIM	LGALS3		CALCA	0.763948	9.0927e-41
IIM	CD93		VAMP5	0.848319	9.4446e-41
IIM	LILRB1		LILRB2	0.461902	1.2788e-40
IIM	THBD		GSTP1	0.734758	1.4214e-40
IIM	LTBP2		HEBP1	0.649458	1.489e-40
IIM	COLEC12		NADK	0.905303	1.5974e-40
IIM	FAS		ACE2	0.624468	2.3519e-40
IIM	LGALS1		PRSS8	0.534327	3.8297e-40
IIM	CXCL16		CASP1	0.882238	4.2776e-40
IIM	DKK1		HYOU1	0.259113	8.2131e-40
IIM	TPP1		IL13RA1	0.226059	1.1443e-39
IIM	THBS4		CCL11	0.423007	1.2918e-39
IIM	ULBP2		BLMH	0.48867	1.4187e-39
IIM	F9		FAS	0.36126	1.9015e-39
IIM	CRTAM		CLEC14A	0.504983	4.2637e-39
IIM	SMPD1		SLAMF1	0.698703	6.993e-39
IIM	TFPI2		PIK3IP1	0.391601	8.9741e-39
IIM	SERPINE1		LILRA2	0.428828	1.554e-38
IIM	SIGLEC10		CCL28	0.661037	1.5655e-38
IIM	VSTM1		CLEC6A	0.602978	1.6092e-38
IIM	ALDH1A1		EPHA1	0.370866	1.7576e-38
IIM	CDH2		NEFL	0.667592	1.8117e-38
IIM	MARCO		ANGPTL1	0.402309	1.8117e-38
IIM	CA5A		IL2RB	0.410947	1.9422e-38
IIM	VEGFA		LGALS3	0.364506	2.6497e-38
IIM	OSMR		NAMPT	0.628426	6.5551e-38
IIM	CLEC4G		PCSK9	0.526298	6.7278e-38
IIM	SLC16A1		KRT18	1.04521	1.0321e-37
IIM	LBP		ICAM2	0.343361	1.1208e-37
IIM	ANKRD54		LAG3	0.667756	1.3003e-37
IIM	DDR1		UBAC1	0.456018	1.7579e-37
IIM	PVR		CRLF1	0.351138	2.3036e-37
IIM	LILRB2		IGFBP2	0.677458	2.4253e-37
IIM	HEBP1		VSTM1	0.585349	3.9144e-37
IIM	ELOA		JUN	0.757259	4.5477e-37
IIM	NAMPT		PXN	0.843747	4.7666e-37
IIM	LILRA2		ENTPD5	0.22709	5.2868e-37
IIM	SERPINB5		MAEA	0.535293	5.8855e-37
IIM	MUC16		NOS1	1.30678	7.4322e-37
IIM	SCG2		PADI2	0.94592	8.9619e-37
IIM	OGFR		LGALS1	0.506812	1.0728e-36
IIM	TIMD4		ALDH1A1	0.586802	1.1576e-36
IIM	PCSK9		MMP3	0.810033	1.3359e-36
IIM	TNFRSF9		CTSD	0.461022	3.1634e-36
IIM	HMOX1		OMD	-0.673681	9.5653e-36
IIM	TNNI3		DDR1	0.260357	1.1687e-35
IIM	MFGE8		CD79B	0.620752	1.3538e-35
IIM	CHI3L1		CST7	0.782984	1.7614e-35
IIM	NFKBIE		IGSF8	0.382426	2.3743e-35
IIM	C19orf12		TGFB1	0.384525	2.5471e-35
IIM	FAM3C		VCAN	0.4693	3.8688e-35
IIM	FMNL1		MFGE8	0.47947	5.3739e-35
IIM	CD48		PLXNB2	0.256394	6.1813e-35
IIM	CST7		ENPP2	0.314898	6.3167e-35
IIM	PTPRF		C2	0.439474	6.7593e-35
IIM	HAVCR1		PAM	0.317323	6.9354e-35
IIM	CDH15		PODXL2	0.394129	9.3441e-35
IIM	CLEC6A		GUSB	0.604483	9.5373e-35
IIM	SNCG		IL15	0.517609	9.8369e-35
IIM	TFF1		IDI2	0.783283	1.5511e-34
IIM	NRTN		CD59	0.279512	1.8277e-34
IIM	THBS2		HSPB6	0.793627	1.8419e-34
IIM	CCL14		ANGPT2	0.502919	1.984e-34
IIM	BTN3A2		SIGLEC7	0.302323	3.0796e-34
IIM	FOSB		CCL3	0.785019	3.0898e-34
IIM	LTBP3		SLAMF7	0.661648	4.1229e-34
IIM	IL12RB1		CA5A	1.02578	4.8509e-34
IIM	CA12		PIGR	0.413864	8.2669e-34
IIM	SSB		TREML2	0.365557	8.9726e-34
IIM	CD70		XRCC4	0.493578	9.6886e-34
IIM	CRIP2		THBS4	0.709604	1.1022e-33
IIM	PSMD9		ULBP2	0.528629	1.1134e-33
IIM	KLK4		DKK4	0.47506	1.1201e-33
IIM	LGMN		TGFBI	0.277514	1.6472e-33
IIM	NPY		DCTPP1	0.544162	1.7497e-33
IIM	TIGAR		ACVRL1	0.407819	2.1167e-33
IIM	BSG		TNFRSF13C	0.460451	2.4599e-33
IIM	ENTPD5		CD99L2	0.293664	2.4633e-33
IIM	PFDN2		RAB6A	0.94428	4.1097e-33
IIM	LY96		LCN2	0.403162	4.2875e-33
IIM	IGSF8		THPO	0.374117	1.256e-32
IIM	LRP11		CNTN5	-0.424716	1.7492e-32
IIM	FLT3LG		CD5	0.444082	1.9785e-32
IIM	LIFR		LHPP	0.594526	3.2261e-32
IIM	DGKZ		PAEP	1.34991	4.3814e-32
IIM	IFNL1		SIGLEC10	0.461474	4.4318e-32
IIM	RCOR1		CLEC4G	0.389588	4.7977e-32
IIM	ENAH		SCG2	0.383547	4.8438e-32
IIM	VMO1		DNMBP	0.640159	8.3479e-32
IIM	CCL16		LIF	0.53938	8.7336e-32
IIM	FLT4		SSC5D	0.447171	9.013e-32
IIM	LRIG1		IL12A_IL12B	1.19345	9.3592e-32
IIM	ATP6V1D		RRM2	0.757721	1.7209e-31
IIM	PARP1		ADAMTS15	-0.829088	2.355e-31
IIM	LHPP		LAYN	0.512578	2.9894e-31
IIM	CLEC4D		CES2	0.55465	2.9962e-31
IIM	BAG3		PHOSPHO1	0.432515	3.2425e-31
IIM	ADGRE2		SETMAR	0.520139	3.5941e-31
IIM	TXNDC15		S100A11	0.508268	4.2365e-31
IIM	CXCL8		CRTAC1	-0.494254	5.3987e-31
IIM	VNN2		FGR	0.615533	5.5849e-31
IIM	SSC5D		NDUFS6	1.14652	7.1035e-31
IIM	CD59		FCAR	0.500591	1.1728e-30
IIM	AZU1		LTBP3	0.557054	2.1099e-30
IIM	PIK3AP1		DKK3	0.394802	2.279e-30
IIM	CTSD		DNER	-0.281014	2.6898e-30
IIM	MAEA		CEACAM3	0.533564	4.2789e-30
IIM	SDC4		HNMT	0.631121	4.5702e-30
IIM	FABP4		BTN3A2	0.471597	6.4822e-30
IIM	GUSB		CRIP2	0.430244	6.9193e-30
IIM	KRT14		ISLR2	-0.362486	8.4259e-30
IIM	SORD		NRP1	0.260935	9.987e-30
IIM	SLC39A14		LRP11	0.360974	1.0243e-29
IIM	SLAMF6		LRIG1	0.446565	1.212e-29
IIM	TINAGL1		CLEC4D	0.639824	2.6299e-29
IIM	PIGR		SORD	0.758325	3.0154e-29
IIM	SLC39A5		CD274	0.432369	4.4294e-29
IIM	ARHGAP25		CD4	0.391546	6.3967e-29
IIM	SCLY		SLC16A1	0.540737	6.6994e-29
IIM	KRT5		DSG2	-0.252536	8.1958e-29
IIM	ATP5PO		CBLN4	-0.473725	8.6898e-29
IIM	PAEP		SIGLEC5	1.27611	9.8748e-29
IIM	PAM		CAMKK1	0.408009	1.0094e-28
IIM	FCAR		CDH1	0.339415	1.0128e-28
IIM	TGFB1		PGLYRP1	0.441982	1.0567e-28
IIM	SERPINB8		IL12RB1	0.449371	1.3687e-28
IIM	ADA		PREB	0.588038	1.5089e-28
IIM	ACTN4		PTPRF	0.323318	1.6746e-28
IIM	IGFBPL1		CHI3L1	0.667243	2.4567e-28
IIM	CAMKK1		MLN	0.823706	3.6445e-28
IIM	CCN4		TBC1D17	0.378584	4.4604e-28
IIM	SIRT5		ATP6V1D	0.252999	4.5431e-28
IIM	CD99L2		NFKBIE	0.457032	4.6964e-28
IIM	SPINT1		LRRN1	-0.451685	4.7389e-28
IIM	CD79B		ATP5PO	0.396263	7.5052e-28
IIM	IGSF3		CDH2	0.500404	8.1109e-28
IIM	CDHR2		TYRO3	0.259763	1.3561e-27
IIM	SIGLEC7		CNTN1	-0.331806	1.9046e-27
IIM	SPON1		SPINT1	0.267929	2.1588e-27
IIM	DTX3		IL24	-0.412595	3.3866e-27
IIM	KLRD1		ADGRE2	0.304218	4.7991e-27
IIM	KYNU		TPPP3	0.405854	5.8357e-27
IIM	RBKS		MSMB	0.581286	5.8701e-27
IIM	SFTPA1		CD70	0.46909	6.7268e-27
IIM	SH2D1A		AZU1	0.642475	7.3291e-27
IIM	LIF		CCL13	0.690438	7.9561e-27
IIM	PLA2G10		PDGFC	0.339997	8.9545e-27
IIM	CEACAM21		HAVCR1	0.676412	9.8749e-27
IIM	CLEC11A		ROBO1	0.232801	1.0928e-26
IIM	CEACAM1		PDGFRA	0.332912	1.124e-26
IIM	C4BPB		PSRC1	0.468317	1.7141e-26
IIM	CCL4		SPON1	0.325307	2.232e-26
IIM	CALB2		EFEMP1	0.335945	2.252e-26
IIM	SMOC2		SLAMF6	0.382214	2.3518e-26
IIM	SFTPA2		SKAP1	-0.752367	2.6033e-26
IIM	IL2RB		VNN2	0.470955	2.9183e-26
IIM	IL17RB		SSB	0.614564	3.7459e-26
IIM	LAIR2		SELE	0.45433	4.5135e-26
IIM	SIRPA		NCS1	0.384939	4.7245e-26
IIM	CEACAM3		DPP4	-0.288201	5.3866e-26
IIM	CLSPN		CPE	-0.384891	6.6269e-26
IIM	IL33		CDHR2	0.678328	1.1284e-25
IIM	MSMB		FGFR2	0.214944	1.2776e-25
IIM	PQBP1		CALB2	0.263586	1.329e-25
IIM	MATN3		IL6R	0.277084	1.3895e-25
IIM	MANSC1		MANSC1	0.286762	1.6307e-25
IIM	LDLR		NPM1	-0.889506	3.022e-25
IIM	PLA2G2A		REG1A	0.432009	3.7955e-25
IIM	S100A16		CKMT1A_CKMT1B	-0.634077	5.9375e-25
IIM	ENPP2		KLRD1	0.466844	6.3158e-25
IIM	REG3A		CALB1	0.453496	8.9298e-25
IIM	MTPN		PIK3AP1	0.600208	9.5061e-25
IIM	CALB1		FGF19	0.639865	1.0164e-24
IIM	GSTA3		FMR1	0.294211	1.2638e-24
IIM	CCL28		TIGAR	0.503602	1.3699e-24
IIM	TPPP3		GGA1	0.55699	1.6537e-24
IIM	SLAMF7		ACTN4	0.331816	2.0098e-24
IIM	FGF19		ALCAM	0.182129	2.5741e-24
IIM	SLAMF1		CA3	0.933806	2.8769e-24
IIM	THPO		MTPN	0.349521	2.9844e-24
IIM	TNFRSF11B		RET	-0.469251	3.4633e-24
IIM	DKK4		IGSF3	0.323582	3.6236e-24
IIM	CD4		TIMP4	0.344817	3.8527e-24
IIM	SIGLEC5		PDP1	0.41113	9.5292e-24
IIM	DNMBP		SIRT5	0.472317	9.7938e-24
IIM	STC1		PFDN2	0.559045	1.0981e-23
IIM	MLN		LAIR2	0.905245	2.2621e-23
IIM	TNFRSF10C		SMAD5	-0.301831	2.6034e-23
IIM	ICAM2		NOTCH1	0.145373	2.6235e-23
IIM	IL12A_IL12B		EGFR	-0.177048	2.8674e-23
IIM	PTN		GGT5	0.214091	3.4106e-23
IIM	EFEMP1		TNFRSF10C	0.420605	4.0015e-23
IIM	CEBPB		CANT1	0.196617	4.2282e-23
IIM	PTX3		SNCG	0.636213	5.2163e-23
IIM	CDH1		HSPG2	0.273148	5.7263e-23
IIM	ICAM3		IFNL1	0.62831	6.3547e-23
IIM	ANXA5		PSMD9	0.446912	6.7114e-23
IIM	CD5		TMPRSS15	0.674192	1.0212e-22
IIM	ITGB6		KRT19	0.753985	1.0399e-22
IIM	PSRC1		PTN	0.616251	1.0521e-22
IIM	SPARCL1		DTX3	0.278316	1.1345e-22
IIM	PCDH17		SIRPA	0.416542	1.1961e-22
IIM	FGF21		NTRK3	-0.219075	1.2055e-22
IIM	SCP2		CA12	0.333202	1.2743e-22
IIM	PSIP1		IFNGR1	0.19685	1.4221e-22
IIM	TMPRSS15		SERPINB5	0.431827	1.8397e-22
IIM	EPS8L2		CD28	0.373272	1.8795e-22
IIM	HSPG2		IL12B	0.615686	1.8836e-22
IIM	ST3GAL1		LY9	0.300534	2.7003e-22
IIM	HS3ST3B1		BAMBI	0.277825	3.2501e-22
IIM	TNC		CD276	0.347815	3.802e-22
IIM	ADM		FLRT2	0.261924	4.0709e-22
IIM	NINJ1		CD55	0.208141	4.7345e-22
IIM	PTPRN2		CD38	0.357283	5.1425e-22
IIM	ING1		GGH	0.32451	6.9536e-22
IIM	MUC13		LTBP2	0.400164	1.1671e-21
IIM	NCR1		KRT14	0.22635	1.2345e-21
IIM	IGFBP6		PTPRN2	0.314859	1.6403e-21
IIM	TREML2		IL17C	-0.599463	2.3858e-21
IIM	INHBC		TIE1	0.313659	2.8294e-21
IIM	LCN2		PLAT	-0.551564	5.3237e-21
IIM	SRP14		FGF23	0.509417	5.6876e-21
IIM	CD276		CD1C	-0.376489	6.3766e-21
IIM	EPO		TNFRSF11B	0.236821	6.5063e-21
IIM	IFNGR2		CCL4	0.605972	6.6387e-21
IIM	RETN		KYNU	0.431619	8.2113e-21
IIM	CEACAM5		CEACAM21	0.691858	1.1343e-20
IIM	TBC1D17		TFF2	0.476102	1.4416e-20
IIM	ADGRE5		FCGR2A	0.453419	1.4571e-20
IIM	PDGFC		GSTA3	0.619858	1.4599e-20
IIM	TNFRSF19		REG1B	0.422475	1.4751e-20
IIM	CARHSP1		CRHBP	0.219492	2.1591e-20
IIM	CD28		B4GAT1	0.189348	2.4393e-20
IIM	CLPS		C19orf12	0.614575	2.6492e-20
IIM	RARRES1		IGFBP7	0.270511	3.618e-20
IIM	SELE		SPARCL1	0.266684	4.1858e-20
IIM	SCG3		PLA2G2A	0.507033	4.3771e-20
IIM	PDP1		CA14	-0.350312	5.0346e-20
IIM	HAO1		IGFBP6	0.272537	5.715e-20
IIM	FMR1		PRSS2	0.438965	6.3224e-20
IIM	CD38		ITGB6	0.266271	6.4965e-20
IIM	FABP1		ARHGAP25	0.487509	6.7755e-20
IIM	FGF23		CXCL12	0.299939	1.3983e-19
IIM	CDH3		FLT3LG	0.330969	1.6079e-19
IIM	GBP4		VASN	0.192937	2.0157e-19
IIM	FOXO3		GP1BA	0.225114	2.101e-19
IIM	PRSS2		ITGA11	-0.377609	2.2383e-19
IIM	CSF3		CNPY2	0.414541	2.2795e-19
IIM	FCRL5		EPO	0.63904	2.3456e-19
IIM	AMN		MSTN	-0.461787	2.526e-19
IIM	SFTPD		ADA	0.318653	2.7491e-19
IIM	REG1A		ENTPD6	0.210943	2.9423e-19
IIM	NCAM1		IL32	0.576052	4.1939e-19
IIM	TIMP4		SEMA7A	0.243432	4.3533e-19
IIM	GGT1		HPGDS	-0.329453	4.4048e-19
IIM	EGLN1		RCOR1	0.386324	4.4899e-19
IIM	CNPY2		FABP1	0.727702	4.5487e-19
IIM	GGA1		DNAJB8	0.397072	5.5326e-19
IIM	LSP1		LTO1	0.328433	6.9731e-19
IIM	THOP1		CDH15	0.473361	7.6869e-19
IIM	IL12B		C4BPB	0.389777	7.994e-19
IIM	PRL		CLSPN	0.246712	8.7785e-19
IIM	TNFRSF13C		MATN2	0.248713	1.1276e-18
IIM	FUS		CARHSP1	0.398841	1.1724e-18
IIM	IFNG		RETN	0.340609	1.1785e-18
IIM	PTS		IL17RA	0.314832	1.2886e-18
IIM	CCL26		SERPINB8	0.523324	1.4096e-18
IIM	PGLYRP1		KLK10	-0.287131	1.6717e-18
IIM	CXADR		BGN	-0.934513	1.6801e-18
IIM	MME		ENAH	0.437557	2.1547e-18
IIM	TFF3		IFNGR2	0.369883	2.4297e-18
IIM	BLVRB		CLPS	0.484014	2.7973e-18
IIM	AARSD1		TNNI3	0.803949	2.7973e-18
IIM	TIE1		NCR1	0.336535	2.9207e-18
IIM	REG1B		CDHR5	0.258271	3.4797e-18
IIM	RAB6B		CD99	0.173763	3.8494e-18
IIM	COPE		SFTPA1	0.489077	3.8519e-18
IIM	DCXR		STC1	0.423322	4.2789e-18
IIM	LTO1		HS3ST3B1	0.328726	7.0217e-18
IIM	GALNT3		COPE	0.334434	1.0163e-17
IIM	GSTA1		F7	0.211803	1.0331e-17
IIM	CHGB		PARP1	0.610294	1.3669e-17
IIM	FCGR2A		CCL21	0.416358	1.5607e-17
IIM	GDF2		FCRL3	0.404801	1.7889e-17
IIM	PTK7		CA6	-0.494259	1.801e-17
IIM	KIR2DL3		CNTN4	-0.197389	2.0736e-17
IIM	IL17RA		FOXO3	0.701802	2.2229e-17
IIM	AKR1C4		CEACAM5	0.475485	2.373e-17
IIM	PSG1		CCL25	0.3587	3.2486e-17
IIM	IL4R		AMN	0.365239	3.4248e-17
IIM	IL20RA		FMNL1	0.532719	3.4248e-17
IIM	AMFR		RABEPK	0.417404	5.64e-17
IIM	ANGPTL2		NINJ1	0.375545	5.8234e-17
IIM	AGXT		GZMB	-0.641097	1.0466e-16
IIM	TFF2		ADGRE5	0.258421	1.0531e-16
IIM	ANGPT1		HMOX1	0.410771	1.0823e-16
IIM	IL19		HYAL1	0.150219	1.091e-16
IIM	IL1A		GFRA3	-0.248738	1.2918e-16
IIM	FCGR3B		TINAGL1	0.238585	1.3918e-16
IIM	RNASE3		FCRL2	0.355264	1.4396e-16
IIM	GNLY		TFF3	0.392126	1.6807e-16
IIM	FST		MEGF9	0.158298	4.3663e-16
IIM	FOLR3		GALNT3	0.283373	4.3953e-16
IIM	RASSF2		CSF3	0.359082	4.8199e-16
IIM	ENTPD2		TNFRSF19	0.300732	5.8357e-16
IIM	ACOX1		STX6	0.469334	6.2776e-16
IIM	NFATC3		CLEC11A	0.314964	6.4932e-16
IIM	CA2		FOSB	0.310739	6.5948e-16
IIM	RABEPK		INHBC	0.310522	1.2025e-15
IIM	TSPAN1		CDH3	0.259394	1.6618e-15
IIM	LILRB5		LIFR	0.212272	3.2258e-15
IIM	IL10RA		SCLY	0.373388	3.6227e-15
IIM	LHB		CD164	0.174335	3.8898e-15
IIM	NTproBNP		CD109	0.213397	5.3752e-15
IIM	CCL25		SMOC2	0.390658	6.1917e-15
IIM	FCRL3		PLA2G10	0.357591	6.6266e-15
IIM	LYPD8		BCAN	-0.244544	7.2559e-15
IIM	RAB37		PCDH17	0.261097	8.5618e-15
IIM	NDRG1		IL1RAP	-0.269268	8.9266e-15
IIM	CLSTN1		NTF3	-0.29643	9.6452e-15
IIM	CLC		FCRL5	0.490161	1.0026e-14
IIM	SERPINA12		ANGPT1	0.5899	1.3937e-14
IIM	CCDC80		AKR1C4	0.342228	1.4721e-14
IIM	XCL1		CCN4	0.249276	1.5163e-14
IIM	DNAJB8		GGT1	0.368926	1.6672e-14
IIM	JCHAIN		CHGB	0.290701	1.8536e-14
IIM	IL11		CCL26	0.508714	1.904e-14
IIM	IL5RA		SCP2	0.50094	2.2132e-14
IIM	EPHA10		C1QTNF1	-0.284171	2.2666e-14
IIM	MICB_MICA		SLC39A14	0.286395	3.0232e-14
IIM	FCER2		FABP9	-0.368161	3.1062e-14
IIM	PROK1		CCN3	0.301208	3.1317e-14
IIM	NMNAT1		DSG3	-0.257315	3.2577e-14
IIM	CD177		SFTPD	0.440687	3.6207e-14
IIM	NBN		BSG	0.163314	4.3315e-14
IIM	STX6		ELOA	0.588739	4.4926e-14
IIM	CES1		FETUB	0.211095	4.5046e-14
IIM	TCL1B		KCNIP4	-0.346472	4.8042e-14
IIM	ENPP7		FST	0.282081	5.048e-14
IIM	FCRLB		TNC	0.320068	5.2985e-14
IIM	ANXA10		IL1R1	0.151258	8.5332e-14
IIM	CCL24		OGFR	0.376025	8.8689e-14
IIM	FEN1		KLK8	-0.237524	9.8196e-14
IIM	GZMH		ITGB1	0.133906	9.8816e-14
IIM	NCF2		IL20RA	0.276108	1.0732e-13
IIM	TDGF1		FCGR3B	0.27195	1.1983e-13
RA	LTA4H		RARRES1	0.233534	1.5975e-13
RA	PRDX6		GBP4	0.335884	1.7417e-13
RA	DPEP2		CEBPB	0.203225	1.8666e-13
RA	ABHD14B		PTX3	0.30615	1.9367e-13
RA	CXCL13		FABP4	0.413782	2.3397e-13
RA	BID		CXADR	0.361503	2.4684e-13
RA	IL6		TNR	-0.263421	2.7508e-13
RA	SCRN1		IGFBPL1	0.235323	2.8194e-13
RA	CASP8		CDON	-0.192769	3.1848e-13
RA	CES3		SELPLG	-0.176498	4.0747e-13
RA	CSF1		MATN3	0.299768	4.1351e-13
RA	AGRP		SEZ6L	0.185727	5.3191e-13
RA	GCG		FUT8	0.316492	6.6132e-13
RA	S100A12		FCER2	0.340726	7.0068e-13
RA	CCN1		MME	0.497112	7.2921e-13
RA	HAGH		CXCL8	0.453792	7.5766e-13
RA	BMP4		KIT	-0.210131	1.0935e-12
RA	CLTA		IL11	0.346597	1.3214e-12
RA	PPP3R1		LPL	-0.296855	1.3848e-12
RA	WASF3		LYAR	-0.515009	1.4734e-12
RA	CTSC		ICOSLG	0.169267	2.1928e-12
RA	FES		MUC13	0.299989	2.2463e-12
RA	OLR1		HAO1	0.768458	2.4266e-12
RA	FABP5		UMOD	-0.314137	2.594e-12
RA	ST6GAL1		S100A16	0.356131	2.7406e-12
RA	ITGB2		PRTG	-0.18759	3.3679e-12
RA	PPY		ADAM8	0.195675	4.1239e-12
RA	IL1B		RAB37	0.487542	5.1005e-12
RA	LXN		LDLR	0.303469	5.4138e-12
RA	INPP1		SH2D1A	0.578354	5.9397e-12
RA	CD14		ITGAM	0.225251	6.5141e-12
RA	GBP2		FLT3	0.171775	8.719e-12
RA	CCS		NTproBNP	0.626416	8.7416e-12
RA	SEPTIN9		AARSD1	0.350487	9.5503e-12
RA	VWA1		TNFSF12	-0.192046	9.8081e-12
RA	MMP8		IL10RA	0.358696	1.1087e-11
RA	DEFB4A_DEFB4B		APOM	-0.157993	1.1863e-11
RA	TIMP1		LGALS7_LGALS7B	0.303773	1.4626e-11
RA	TIMD4		NTRK2	-0.16336	1.4688e-11
RA	LAP3		FGF21	0.756099	1.5794e-11
RA	TFRC		TSPAN1	0.285585	1.677e-11
RA	MZB1		CGREF1	0.248861	1.8888e-11
RA	IL2RA		PROC	0.181328	1.8976e-11
RA	NUCB2		RGMB	0.174529	2.6119e-11
RA	ESAM		SLITRK6	0.188288	3.2552e-11
RA	PLA2G15		TP53INP1	0.162989	4.0808e-11
RA	TNFSF14		JCHAIN	0.336951	4.8809e-11
RA	APP		RBKS	0.330679	5.8022e-11
RA	RP2		RAB6B	0.289298	6.0511e-11
RA	CLEC5A		ING1	0.336308	6.2654e-11
RA	LILRA5		SCG3	0.209537	1.0347e-10
RA	PLAUR		SEMA3F	0.162103	1.1752e-10
RA	VAT1		ST3GAL1	0.248226	1.2004e-10
RA	CST3		GDF2	0.296265	1.2004e-10
RA	CD27		NGF	0.0608469	1.4015e-10
RA	S100P		LGALS4	-0.26423	1.5085e-10
RA	RNASET2		ANXA10	0.489505	1.6333e-10
RA	RARRES2		LYPD8	0.286831	1.773e-10
RA	CCL7		APLP1	-0.283778	1.773e-10
RA	BRK1		CDH6	0.217549	2.1574e-10
RA	COL6A3		ACOX1	0.32477	2.6089e-10
RA	ICAM1		TSLP	0.281128	2.7697e-10
RA	ITIH3		BLVRB	0.300376	3.4674e-10
RA	MTPN		CLSTN1	0.265687	3.6596e-10
RA	CEACAM8		PTPRS	0.126351	3.9799e-10
RA	EREG		SLIT2	0.267126	4.2259e-10
RA	IGFBP4		KRT5	0.337543	4.9186e-10
RA	PRDX1		EPS8L2	0.214369	5.1846e-10
RA	TNFRSF1A		IL1A	0.301326	5.4957e-10
RA	AHCY		CA2	0.40013	6.0072e-10
RA	FBP1		TGFBR3	-0.315667	6.0896e-10
RA	CXCL11		LY6D	0.203165	6.3545e-10
RA	TNFSF13		IL19	0.35131	7.1972e-10
RA	CCL23		MB	0.532725	8.6212e-10
RA	CDCP1		CTRC	-0.349625	1.033e-09
RA	MMP3		SFTPA2	0.333146	1.1081e-09
RA	TNFRSF10B		ANGPTL2	0.220836	1.3281e-09
RA	PDCD1		IFNG	0.60823	1.3664e-09
RA	GDF15		KITLG	-0.199128	1.4022e-09
RA	AMBP		NPTN	-0.349739	1.578e-09
RA	OSCAR		ERBB3	0.0982802	1.605e-09
RA	SDC1		FOLR3	0.885969	1.8503e-09
RA	HGF		AGR3	0.254328	2.0215e-09
RA	SEMA4C		MDGA1	-0.351871	2.0693e-09
RA	IQGAP2		PRL	0.358333	2.3129e-09
RA	APBB1IP		IL22RA1	0.222448	2.8261e-09
RA	LRIG1		PLXDC1	-0.225266	2.9031e-09
RA	DPY30		RNASE3	0.511572	3.2212e-09
RA	GALNT10		ADAM22	0.196989	3.285e-09
RA	IL1RN		SRP14	0.435638	3.5642e-09
RA	MMP9		BAG3	0.269162	3.6216e-09
RA	VSIG4		CD300LG	0.213771	3.9588e-09
RA	PTEN		AMFR	0.303502	4.2303e-09
RA	OSMR		SPINK5	-0.169791	4.384e-09
RA	SORT1		PQBP1	0.384504	6.1154e-09
RA	CD300E		SPINK6	-0.249428	6.2445e-09
RA	MAGED1		IL33	0.299688	6.245e-09
RA	IGF2R		METAP1	0.14794	6.8649e-09
RA	HAVCR2		NCAM1	0.152886	8.2585e-09
RA	ADGRG1		NDRG1	0.349651	8.2645e-09
RA	CD163		DCXR	0.327193	8.8693e-09
RA	ACAA1		LHB	0.377885	9.9849e-09
RA	CCL18		CPB1	0.26615	1.013e-08
RA	PSME2		IL17RB	0.275023	1.0827e-08
RA	B4GALT1		CLSTN2	-0.202826	1.1084e-08
RA	TIMP3		SLC39A5	0.300679	1.1204e-08
RA	OSM		DDC	-0.254877	1.1736e-08
RA	NOS3		KLK14	-0.246214	1.2345e-08
RA	IL13RA1		CST6	-0.233973	1.3338e-08
RA	SOD2		OMG	-0.316357	1.3795e-08
RA	PTGDS		PAMR1	0.132246	1.411e-08
RA	ITGA5		ADCYAP1R1	0.12431	1.4883e-08
RA	DKK1		GPC5	-0.247836	1.7326e-08
RA	IL10RB		EPHA10	0.297618	1.8324e-08
RA	GRN		FAM3B	0.173986	1.8468e-08
RA	ILKAP		NECTIN4	0.179266	2.0427e-08
RA	NOMO1		VWF	-0.356887	2.1246e-08
RA	HLA-DRA		APOH	0.191909	2.1281e-08
RA	CD302		ANGPTL4	0.196643	2.2805e-08
RA	DSC2		WARS	0.306015	2.4053e-08
RA	FURIN		NFATC3	0.269646	2.4103e-08
RA	LBP		PSG1	0.560565	2.6755e-08
RA	SIGLEC1		PLTP	-0.174211	2.9145e-08
RA	CTSZ		LILRB5	0.326019	3.1138e-08
RA	ANGPTL3		CNTN3	-0.15557	3.1462e-08
RA	F9		TMPRSS5	-0.179003	3.2562e-08
RA	LRRC25		BOC	0.125986	3.6803e-08
RA	C2		CLC	0.322253	4.4012e-08
RA	AIF1		SERPINA12	0.459685	4.4941e-08
RA	LSM1		CPA2	0.295979	4.5558e-08
RA	TFPI		CPVL	0.243778	4.8585e-08
RA	DDAH1		CXCL17	-0.277911	4.8618e-08
RA	CD300C		ANPEP	0.156821	6.0559e-08
RA	ITGAM		KIR2DL3	0.356938	6.689e-08
RA	SDC4		MFAP5	0.232245	6.7613e-08
RA	TNFRSF14		GSAP	0.364836	7.8861e-08
RA	CXCL9		OGN	0.247315	8.2305e-08
RA	CAPG		KLRB1	0.196262	8.6486e-08
RA	MSR1		CR2	0.255828	9.2522e-08
RA	FOLR2		TNXB	-0.133929	9.741e-08
RA	AREG		SERPINA9	0.332022	1.031e-07
RA	CEACAM1		PTS	0.312563	1.1151e-07
RA	CTSS		FCRLB	0.299347	1.1221e-07
RA	GLB1		GSTA1	0.418012	1.1251e-07
RA	NPY		EIF5A	0.128407	1.2631e-07
RA	SMOC1		FAP	-0.184114	1.3291e-07
RA	DDX58		CTRB1	0.237679	2.5011e-07
RA	ATP6AP2		ACP6	0.274924	3.0959e-07
RA	ARSA		SPINT2	-0.257756	3.3123e-07
RA	CRTAM		PSIP1	0.428058	3.447e-07
RA	MPO		SOST	-0.179459	3.4609e-07
RA	TEK		MILR1	0.24186	3.5643e-07
RA	CKAP4		CFC1	0.212796	3.7273e-07
RA	SPINK1		SERPINA11	0.178827	4.144e-07
RA	CXCL10		PBLD	0.217498	4.6467e-07
RA	TNFRSF8		NXPH1	-0.152836	5.0765e-07
RA	GFRA1		RTBDN	0.141579	5.4167e-07
RA	TNFRSF9		AGXT	0.352166	6.0819e-07
RA	VCAM1		HMBS	-0.26253	6.9343e-07
RA	ENPP2		AMIGO2	0.116845	7.139e-07
RA	TPP1		TANK	0.224794	7.4752e-07
RA	PRTN3		ADM	0.192271	7.7227e-07
RA	VEGFA		CRACR2A	0.378249	7.7473e-07
RA	SERPINE1		FCN2	0.155391	8.2797e-07
RA	GCNT1		TGM2	-0.284334	9.5163e-07
RA	CCL15		SCARA5	0.149982	9.5939e-07
RA	THPO		GUCA2A	0.179407	9.6061e-07
RA	IL18BP		TCL1B	0.295822	9.6586e-07
RA	EZR		ANXA5	0.153173	9.6704e-07
RA	PDCD1LG2		ARID4B	-0.193093	1.0107e-06
RA	CCL16		STX16	0.234113	1.0266e-06
RA	GOLM2		CCL24	0.321223	1.0887e-06
RA	PAEP		TNFSF11	-0.312016	1.2856e-06
RA	GRPEL1		XCL1	0.264106	1.4041e-06
RA	TCN2		FGF5	0.132011	1.5963e-06
RA	LILRB1		CD22	0.216626	1.5963e-06
RA	HMOX2		LEP	0.371121	1.7485e-06
RA	GUSB		IL5RA	0.224622	2.2653e-06
RA	LILRB4		GPNMB	0.10955	2.3257e-06
RA	EPHA2		CES1	0.276308	2.455e-06
RA	CSTB		PI3	0.179835	2.4907e-06
RA	GPR37		CDH5	0.120815	2.6776e-06
RA	DEFA1_DEFA1B		ENPP7	0.350146	2.7858e-06
RA	SULT2A1		PLA2G7	0.107052	2.8748e-06
RA	ARHGAP25		BMP6	-0.303609	2.9195e-06
RA	CCL19		GLO1	-0.214726	2.9951e-06
RA	CD46		FCRL1	0.21415	3.2339e-06
RA	CREG1		SCGB1A1	0.207563	3.4793e-06
RA	CCL28		CXCL14	-0.255113	3.6578e-06
RA	PLA2G2A		FABP2	-0.301633	3.7398e-06
RA	CCL20		GNLY	0.217082	3.8039e-06
RA	AZU1		RASSF2	0.268744	4.0768e-06
RA	THBS4		NELL2	0.110335	4.8703e-06
RA	RELT		C1QA	0.0964025	5.0999e-06
RA	NRP1		CHRDL1	-0.151099	5.2471e-06
RA	GFAP		RTN4R	0.143709	5.478e-06
RA	CCL27		MCAM	0.145027	5.7742e-06
RA	EFNA4		IL13	0.178793	6.0902e-06
RA	TNFRSF13B		LAMA4	0.133192	6.9966e-06
RA	PLXNB2		PTK7	0.156142	7.6226e-06
RA	CCL8		SIGLEC15	0.273908	7.8554e-06
RA	LIF		RANGAP1	-0.180012	7.8726e-06
RA	LHPP		IL17A	0.157173	7.9819e-06
RA	PON2		XPNPEP2	-0.334387	8.0082e-06
RA	NID1		IGFBP3	0.108826	9.6858e-06
RA	BAIAP2		IL4R	0.177465	9.9238e-06
RA	CTSH		HBQ1	0.204602	1.1066e-05
RA	ANG		CD177	0.45347	1.1854e-05
RA	NRP2		GFRA2	0.0777922	1.2359e-05
RA	TNFRSF1B		LPO	0.215239	1.2486e-05
RA	CTSL		IFNLR1	0.133756	1.2899e-05
RA	MARCO		ROR1	0.11757	1.3464e-05
RA	PSRC1		FLT1	0.104765	1.5282e-05
RA	LPCAT2		PAPPA	-0.190851	1.6904e-05
RA	TNFSF13B		PCDH1	0.0724849	1.9255e-05
RA	ICAM3		NFASC	0.110462	2.0439e-05
RA	CDH2		CD207	-0.153112	2.2381e-05
RA	PLIN1		KLK11	0.108541	2.4356e-05
RA	MAD1L1		EPCAM	-0.318796	2.6549e-05
RA	PVR		UXS1	-0.269467	2.9348e-05
RA	SIRPB1		ERBB2	0.0955944	3.1712e-05
RA	ACOX1		NELL1	-0.148045	3.357e-05
RA	THBS2		NCAM2	-0.103182	3.3867e-05
RA	UBAC1		MNDA	-0.417965	3.432e-05
RA	FMR1		PDCD6	0.217825	4.229e-05
RA	TNF		TAFA5	-0.136763	4.5908e-05
RA	TGFBI		PSMA1	0.165862	4.8022e-05
RA	SLAMF8		SORCS2	0.182768	4.8844e-05
RA	IGSF3		SPARC	0.241594	5.4849e-05
RA	PILRA		PRELP	-0.0894024	5.5529e-05
RA	ADA2		GKN1	0.087197	5.6686e-05
RA	REN		JAM2	0.107617	6.2558e-05
RA	CAMKK1		PRSS27	0.130149	6.7971e-05
RA	TREML2		IL2	0.102287	6.9306e-05
RA	KLK4		CLEC4C	-0.199999	6.9735e-05
RA	CLEC1A		NOTCH3	0.12193	7.0654e-05
RA	COL18A1		PECAM1	0.0999387	7.2944e-05
RA	ANKRD54		KLK1	-0.385694	7.5723e-05
RA	LGMN		TPSAB1	-0.163964	7.8029e-05
RA	PDGFC		REG4	0.150755	8.653e-05
RA	CST7		IL17D	-0.129644	8.7674e-05
RA	CXCL16		OPTC	0.157436	8.892e-05
RA	IL16		CST5	0.177288	0.00011077
RA	CD5		BCL2L11	-0.198616	0.00011561
RA	CARHSP1		RGS8	-0.199648	0.00013697
RA	IL18		ERBB4	-0.0822767	0.00016538
RA	TGFB1		EGLN1	0.235678	0.00017101
RA	CCL21		FABP6	0.177585	0.00017272
RA	FGR		TACSTD2	0.0979444	0.00021388
RA	AXL		PPM1A	0.100104	0.00023056
RA	NAMPT		QPCT	-0.0977583	0.00023615
RA	LY96		CD6	0.18253	0.00024414
RA	TIMP4		ARTN	0.142917	0.00024792
RA	HYOU1		GPA33	-0.409619	0.00025721
RA	TNFRSF10A		TSHB	0.228619	0.00025949
RA	NECTIN2		ALDH3A1	-0.209611	0.0002632
RA	CD74		MOG	0.114436	0.00030978
RA	LGALS9		CD8A	-0.22188	0.00033439
RA	EFNA1		MICB_MICA	0.403522	0.00033582
RA	LAIR1		IVD	0.134315	0.00036382
RA	EPHB4		CLMP	0.0880116	0.0003805
RA	TFF1		VSTM2L	0.172001	0.00041313
RA	TNFRSF11A		KDR	0.0738575	0.00049862
RA	SIGLEC7		RSPO3	0.114807	0.00053332
RA	SEZ6L2		TDGF1	0.382599	0.00059804
RA	GGH		COL1A1	-0.0780342	0.00065292
RA	DLL1		GDNF	0.123468	0.00067667
RA	MDK		TPT1	0.180425	0.0006896
RA	PEAR1		F3	0.094413	0.00071518
RA	LILRB2		MMP10	0.152343	0.0007155
RA	LTBR		COL4A1	0.126515	0.00072202
RA	SMPD1		OXT	0.361693	0.00075818
RA	FLT4		GHRL	0.204154	0.00075818
RA	C2CD2L		CHL1	0.0864503	0.00079324
RA	SETMAR		MMP13	0.0933024	0.00086327
RA	NADK		AMY2A	0.130592	0.0009147
RA	CA2		PROK1	0.185712	0.00092318
RA	KYNU		NPTXR	0.101608	0.00093581
RA	IL18R1		KIRREL2	0.117755	0.00093588
RA	FCRL5		IGF1R	0.0712975	0.00102915
RA	NRTN		MYOC	-0.147383	0.00104846
RA	MASP1		GAS6	0.0799241	0.00107403
RA	CCL14		STC2	-0.137083	0.00112035
RA	ADAM15		IKZF2	0.232815	0.00118788
RA	EPHX2		FASLG	0.133714	0.00121288
RA	GPKOW		FUS	0.162585	0.00132669
RA	FLRT2		FRZB	-0.0833608	0.001379
RA	TXNDC15		MAPT	-0.145663	0.00147491
RA	SELE		GLT8D2	-0.121127	0.00152342
RA	ACE2		CDSN	-0.116757	0.00164107
RA	FUT8		AMY2B	0.127916	0.00179851
RA	TREM2		DSG4	-0.126425	0.0019356
RA	PAM		SCGN	0.118538	0.00214979
RA	PIK3AP1		VEGFD	0.122074	0.00217521
RA	SCG2		CHIT1	0.35154	0.00217799
RA	EBI3_IL27		LSP1	0.148011	0.00245774
RA	LGALS1		ICAM4	-0.138751	0.00259116
RA	IL10		CA11	-0.0768289	0.00270222
RA	ANGPT1		WIF1	-0.0952171	0.00287136
RA	GSTP1		CCN5	0.10918	0.00308339
RA	ADAM8		COL9A1	-0.146731	0.00341276
RA	BLMH		CCDC80	0.148576	0.00347977
RA	IGSF8		CPM	-0.093487	0.00358512
RA	CTSF		ENTPD2	0.10758	0.00359123
RA	LGALS3		NPPC	0.134062	0.00361074
RA	TNFRSF13C		MET	0.0521002	0.00372349
RA	PILRB		IL3RA	0.0846965	0.00384037
RA	ICAM2		ACAN	0.0680879	0.00411861
RA	PGF		FCGR2B	-0.140829	0.00415147
RA	ALDH1A1		CD209	0.0869728	0.00415147
RA	CPA2		LTA	0.112887	0.0042534
RA	PAG1		CPA1	0.141489	0.00444049
RA	SSC5D		WFIKKN2	-0.087456	0.00466519
RA	COPE		WNT9A	0.074861	0.00531863
RA	FETUB		GH1	-0.361313	0.006026
RA	PAMR1		PRKCQ	0.0974158	0.00610495
RA	CHI3L1		SPINK4	0.141922	0.00614515
RA	POLR2F		PRCP	0.0794184	0.00655273
RA	ASGR1		KIR3DL1	-0.251062	0.00671887
RA	ANGPT2		NCAN	-0.10541	0.00678699
RA	ANGPTL1		IL18RAP	0.330899	0.00696393
RA	TNFRSF6B		ADAMTS16	0.0809473	0.00786397
RA	TYRO3		FCRL6	0.175099	0.00796193
RA	EPHB6		GH2	0.317882	0.00812018
RA	VSTM1		GALNT7	-0.0558843	0.00855885
RA	CDHR2		COMP	-0.0966672	0.00945062
RA	DGKZ		ALPP	0.238655	0.00966024
RA	CASP1		WFDC12	0.116333	0.0116407
RA	PGLYRP1		SCGB3A2	-0.163453	0.0123441
RA	TNFRSF11B		SIT1	-0.0896744	0.0125359
RA	MLN		KLB	0.13889	0.0138376
RA	IL1RL1		CDH17	-0.144015	0.0139075
RA	PTPRF		RUVBL1	0.200165	0.0140342
RA	S100A11		ECE1	-0.0714807	0.0140889
RA	SORD		CD200	-0.0665115	0.0144808
RA	FCGR2A		NTF4	0.0897986	0.0147496
RA	VNN2		TRAF2	-0.150123	0.0149109
RA	WFDC2		CHEK2	-0.0666804	0.0153106
RA	FGF19		SIGLEC9	0.0629319	0.0169535
RA	IL12A_IL12B		ARNT	0.0711196	0.0183256
RA	VMO1		HS6ST1	0.0747712	0.0193245
RA	THBD		LEFTY2	0.109131	0.0200532
RA	TNFRSF4		CD200R1	0.0835482	0.0201745
RA	DCBLD2		KEL	-0.0750715	0.0207275
RA	CEACAM3		CNTNAP2	-0.0782303	0.0209332
RA	IL2RB		MEGF10	0.0840005	0.0212877
RA	NPDC1		OBP2B	-0.133832	0.0213992
RA	FLT3		AOC1	0.106674	0.0219553
RA	NCS1		THOP1	0.0857924	0.0221753
RA	FAM3C		SCARB1	0.0924257	0.0231506
RA	FSTL3		CNTN2	-0.0907204	0.0239255
RA	FCAR		GZMH	0.21009	0.0247076
RA	CES2		SMPDL3A	0.117489	0.0259205
RA	SLAMF1		LRP1	-0.0571066	0.0277057
RA	MFGE8		IL1R2	0.0434693	0.0301202
RA	ZBTB17		ROBO2	-0.0481612	0.0303962
RA	RAB6A		AMBN	-0.048562	0.0313823
RA	ATP5PO		LY75	-0.0755938	0.0313823
RA	SPARC		TP53	0.0784814	0.0357482
RA	CTSO		GPC1	0.06586	0.0406334
RA	HS3ST3B1		NAAA	0.099038	0.0433771
RA	FGF23		PLA2G1B	-0.0786413	0.0439829
RA	FST		FUT3_FUT5	0.0827797	0.0467141
RA	MERTK		CA4	-0.0502016	0.049729
RA	XRCC4		CD160	0.0930386	0.0511562
RA	CD4		TCL1A	-0.186456	0.0534956
RA	CD300LF		GLRX	0.0993987	0.0534956
RA	CXCL12		LYPD1	0.0970526	0.0552994
RA	CD28		SFRP1	0.106036	0.0582857
RA	TNFRSF10C		PTPRM	0.0477478	0.058343
RA	F7		ACY1	-0.107017	0.0597584
RA	LILRA2		CD34	-0.0367941	0.0644091
RA	ACTA2		ODAM	0.0749558	0.0646812
RA	EDA2R		CD244	-0.0475905	0.065549
RA	TFPI2		MIA	0.057425	0.0661011
RA	HEBP1		ANGPTL7	0.059224	0.0681656
RA	REG3A		GFOD2	0.179347	0.0696063
RA	RNASE3		SUSD2	-0.0444629	0.0698437
RA	RABEPK		CA9	0.0785674	0.0707239
RA	COMP		FUCA1	0.113093	0.0769924
RA	CD109		ARG1	0.0893365	0.0778425
RA	NDUFS6		LAMP2	0.0280003	0.0889722
RA	LCN2		RSPO1	0.0671322	0.0905377
RA	HLA-E		TLR3	0.0832709	0.0938908
RA	VCAN		APEX1	-0.123877	0.0953514
RA	TPPP3		DPP6	0.0557871	0.0958397
RA	TNFRSF12A		MMP7	-0.0783134	0.0977765
RA	PIGR		CHRDL2	0.0876584	0.0987255
RA	CA12		CTSB	0.0776922	0.100203
RA	PCSK9		VTCN1	-0.0444404	0.100787
RA	CD22		SPP1	-0.095564	0.104002
RA	CTSD		CDNF	0.054861	0.105388
RA	SLAMF7		MMP12	0.0906995	0.108221
RA	TGFA		BST1	0.062896	0.110443
RA	SERPINA9		SPOCK1	0.042696	0.114143
RA	DCTPP1		ADH4	0.115364	0.1188
RA	CALCA		CD33	0.0996221	0.12038
RA	RBP5		SCARF2	0.0727707	0.128251
RA	GDF2		PDGFRB	0.0405367	0.13468
RA	TFF2		CEP164	0.0723069	0.142879
RA	CR2		NT5E	-0.0860676	0.14475
RA	LY9		HSD11B1	0.0519756	0.146551
RA	METAP1		IL34	-0.0389697	0.149046
RA	GHRL		GALNT2	-0.035018	0.153873
RA	CD48		IGFBP1	0.122628	0.163577
RA	RAB37		KLK12	0.154558	0.164502
RA	GGT1		PNPT1	0.134553	0.1677
RA	CNPY2		CRNN	0.0828067	0.167952
RA	AMN		SIGLEC6	0.0624704	0.171963
RA	CDHR5		IL5	0.168584	0.177293
RA	CLEC6A		RBP2	0.0822494	0.187085
RA	NFKBIE		IL20	0.0505947	0.187289
RA	TNC		DPP10	0.043403	0.189588
RA	CD79B		CLEC10A	0.0467813	0.191116
RA	FOXO3		NME3	-0.0274447	0.199845
RA	IL17RA		ITGB7	0.0554537	0.204561
RA	IL5RA		SSC4D	-0.113779	0.204561
RA	TMPRSS15		DUOX2	-0.0714228	0.206429
RA	DKK4		SLITRK2	0.0484073	0.215934
RA	AARSD1		IDUA	0.0501974	0.218037
RA	FCER2		CD58	-0.0191109	0.218037
RA	BST2		PODXL	0.0197158	0.225465
RA	SSB		GHRHR	-0.054944	0.247757
RA	MMP12		PADI4	0.0676183	0.249379
RA	CD276		DRAXIN	-0.0585507	0.253746
RA	PRSS2		XG	0.035619	0.268786
RA	TIE1		PM20D1	-0.155084	0.285228
RA	CLEC4D		GAL	0.0606701	0.285994
RA	DNAJB8		CRISP2	-0.0549807	0.300626
RA	GBP4		VWC2	0.0375341	0.30766
RA	PTN		BPIFB1	-0.0558941	0.31078
RA	PDP1		DKKL1	0.0742045	0.314825
RA	SLAMF6		VIM	0.117809	0.316131
RA	CCL2		EDIL3	0.0322787	0.31757
RA	CRIP2		CLUL1	0.0372756	0.33051
RA	FMNL1		KAZALD1	0.0439886	0.344069
RA	IGFBP2		CCL22	0.0405434	0.357623
RA	FUT3_FUT5		PKLR	0.0511105	0.358917
RA	CLEC4G		AGER	-0.0371221	0.3674
RA	VAMP5		CRX	0.0742542	0.38215
RA	CCL13		NMNAT1	-0.06346	0.387924
RA	TIGAR		GFER	0.0466269	0.408954
RA	CLPS		ART3	-0.0278274	0.417381
RA	LTBP3		ESM1	0.0306813	0.421914
RA	HAVCR1		IRAG2	-0.0605519	0.460993
RA	MSMB		RGMA	0.022251	0.467565
RA	MSLN		FEN1	0.0471863	0.468246
RA	TBC1D17		CA1	0.0444671	0.469767
RA	NINJ1		ACP5	0.0226899	0.47043
RA	IL12RB1		EGFL7	-0.0253914	0.479231
RA	SIRPA		ENG	0.0116685	0.479231
RA	FCN2		GZMA	0.0324385	0.486479
RA	PADI2		L1CAM	-0.0186601	0.501
RA	PXN		NCLN	0.029006	0.523453
RA	GGA1		IL4	0.0552301	0.533228
RA	SRP14		ATF2	-0.0356466	0.535851
RA	CLEC7A		CRH	-0.0429941	0.549307
RA	FCRL2		CGA	-0.0433865	0.555102
RA	MUC16		LYPD3	-0.0170888	0.560321
RA	PBLD		IL7R	0.0246661	0.561463
RA	SIGLEC5		NPPB	0.0735998	0.564793
RA	LYPD8		LEPR	0.0151552	0.566136
RA	CLC		MFAP3	0.0250182	0.569305
RA	CA5A		IL1RL2	0.0186617	0.573757
RA	REG1B		AHSP	-0.0411409	0.579156
RA	SIRT5		PTH1R	-0.0193901	0.580346
RA	IFNGR2		MVK	-0.034113	0.58457
RA	CPVL		KLK6	0.0142718	0.598047
RA	AKR1C4		FGFBP1	-0.0226646	0.60823
RA	TSLP		DPT	-0.0130917	0.609799
RA	PSMD9		TNFSF10	-0.0138255	0.610194
RA	LAIR2		GP2	-0.0373853	0.61399
RA	IL15RA		DPEP1	-0.0220751	0.614283
RA	EPO		HK2	-0.0121305	0.637619
RA	ENAH		ISM1	-0.0212049	0.639208
RA	BLVRB		CELA3A	0.0210858	0.68096
RA	CALB1		AOC3	0.0102524	0.685685
RA	GSTA3		CDHR1	0.0137606	0.689008
RA	PLA2G10		NCF2	0.0324839	0.694054
RA	CD83		ICAM5	-0.0138197	0.708607
RA	LAMP3		ASAH2	-0.0155949	0.741268
RA	SLIT2		CRHR1	0.0163116	0.752658
RA	NDRG1		AGR2	0.0302776	0.753668
RA	LILRB5		DCN	0.00729506	0.795712
RA	IL1A		PSPN	-0.0184008	0.820274
RA	CLSTN1		MEP1B	-0.0182393	0.853483
RA	IL12B		WFIKKN1	-0.0065527	0.855868
RA	APOH		CSF2RA	0.00911919	0.861051
RA	ING1		NPTX1	0.00579228	0.865061
RA	CPB1		IL17F	-0.010005	0.867609
RA	LTO1		CBLIF	0.0111771	0.867609
RA	RCOR1		PNLIPRP2	-0.0383961	0.875755
RA	INHBC		HSP90B1	-0.0037748	0.951235
RA	PARP1		NBN	-0.0039111	0.952461
RA	JCHAIN		ADGRB3	0.00189868	0.952461
RA	FCRL3		PLAU	-0.0011111	0.966824
RA	KLRD1		RASA1	0.00112764	0.967268
RA	SERPINB8		AFP	0.00144374	0.981346
RA	SLC16A1		DLK1	-0.0007961	0.987087
RA	PDCD6		ADAM23	-0.0004786	0.987928
RA	SNCG
RA	CDH15
RA	LGALS7_LGALS7B
RA	MME
RA	IL11
RA	GSAP
RA	FCGR3B
RA	CES1
RA	CEACAM5
RA	SCP2
RA	STX6
RA	PFDN2
RA	IL10RA
RA	NFATC3
RA	FCRLB
RA	CCL26
RA	CCL24
RA	SIGLEC15
RA	LHB
RA	CD177
RA	KRT18
RA	TNNI3
RA	CCL4
RA	IL18RAP
SLE	LTA4H
SLE	CXCL13
SLE	CST3
SLE	TIMP1
SLE	CD27
SLE	CSF1
SLE	SCRN1
SLE	VSIG4
SLE	AGRP
SLE	CTSC
SLE	ST6GAL1
SLE	LGALS9
SLE	CASP8
SLE	TNFRSF1A
SLE	PRDX6
SLE	HAVCR2
SLE	TNFRSF11A
SLE	RNASET2
SLE	PTGDS
SLE	ABHD14B
SLE	CLTA
SLE	TNFRSF14
SLE	CKAP4
SLE	SIGLEC1
SLE	DDX58
SLE	IGFBP4
SLE	FES
SLE	FABP5
SLE	HLA-E
SLE	TNFRSF1B
SLE	IL18BP
SLE	LAP3
SLE	ESAM
SLE	TFRC
SLE	LAIR1
SLE	CTSZ
SLE	COL6A3
SLE	PLA2G15
SLE	DEFA1_DEFA1B
SLE	NECTIN2
SLE	GDF15
SLE	LILRB4
SLE	CD14
SLE	SDC1
SLE	C2CD2L
SLE	GCG
SLE	CD300C
SLE	RELT
SLE	CD74
SLE	IL2RA
SLE	PLAUR
SLE	FOLR2
SLE	VCAM1
SLE	AGRN
SLE	BST2
SLE	MZB1
SLE	PGF
SLE	NOS3
SLE	CES3
SLE	CXCL11
SLE	DEFB4A_DEFB4B
SLE	IL1RN
SLE	CSTB
SLE	IQGAP2
SLE	B4GALT1
SLE	LGMN
SLE	CCN1
SLE	SPON2
SLE	GPR37
SLE	AXL
SLE	PRDX1
SLE	TNFRSF8
SLE	PRTN3
SLE	EFNA1
SLE	BID
SLE	CD83
SLE	WASF3
SLE	PPP3R1
SLE	TNF
SLE	PILRA
SLE	NPDC1
SLE	DPEP2
SLE	DSC2
SLE	ADA2
SLE	TGFA
SLE	IL15
SLE	IL6
SLE	CTSS
SLE	TIMD4
SLE	WFDC2
SLE	CD46
SLE	HYOU1
SLE	SPINK1
SLE	EPHB4
SLE	MPO
SLE	MDK
SLE	IGFBP6
SLE	RARRES2
SLE	TFPI2
SLE	TPP1
SLE	LTBR
SLE	GRN
SLE	CXCL16
SLE	HMOX2
SLE	CCL3
SLE	SULT2A1
SLE	CD163
SLE	FSTL3
SLE	CANT1
SLE	DLL1
SLE	CCL15
SLE	TNFSF13
SLE	COL18A1
SLE	TREM2
SLE	CEACAM1
SLE	TNFRSF4
SLE	FBP1
SLE	BTN2A1
SLE	CCL7
SLE	PDCD1
SLE	IL10
SLE	CD302
SLE	CLEC5A
SLE	S100P
SLE	NID1
SLE	LILRA5
SLE	IL10RB
SLE	MMP3
SLE	TGFBR2
SLE	PCSK9
SLE	COLEC12
SLE	AHCY
SLE	CEACAM8
SLE	GBP2
SLE	BTN3A2
SLE	CD300E
SLE	FOLR1
SLE	S100A12
SLE	MAD1L1
SLE	NOMO1
SLE	NBL1
SLE	CD48
SLE	SERPINE1
SLE	EPHA1
SLE	GFAP
SLE	IL18
SLE	PIK3IP1
SLE	ITGB2
SLE	INPP1
SLE	ACAA1
SLE	APP
SLE	CREG1
SLE	MSR1
SLE	OSCAR
SLE	IL18R1
SLE	SIGLEC10
SLE	TNFRSF13B
SLE	IL1B
SLE	LPCAT2
SLE	CD59
SLE	CCL14
SLE	DPY30
SLE	CXCL9
SLE	HGF
SLE	VEGFA
SLE	ICAM1
SLE	ITIH3
SLE	TFF1
SLE	CXCL10
SLE	TFPI
SLE	AREG
SLE	SIRPB1
SLE	PODXL2
SLE	CD4
SLE	NRP2
SLE	BMP4
SLE	LXN
SLE	TCN2
SLE	CLEC1A
SLE	THY1
SLE	TNFRSF21
SLE	SOD2
SLE	ICAM3
SLE	ANG
SLE	FABP1
SLE	PAG1
SLE	EPHA2
SLE	CCL19
SLE	PILRB
SLE	TIMP3
SLE	ATP6AP2
SLE	NAMPT
SLE	CD79B
SLE	TNFRSF12A
SLE	SEPTIN9
SLE	HAGH
SLE	ITGA5
SLE	REG3A
SLE	ILKAP
SLE	RP2
SLE	VCAN
SLE	LRRC25
SLE	FAM3C
SLE	THBD
SLE	NUCB2
SLE	DNMBP
SLE	IGSF8
SLE	CTSF
SLE	GPKOW
SLE	CTSL
SLE	FAS
SLE	MMP8
SLE	PON2
SLE	DDAH1
SLE	PSME2
SLE	SEMA4C
SLE	LCN2
SLE	TGFB1
SLE	CCL28
SLE	THPO
SLE	MERTK
SLE	ARSA
SLE	PRSS2
SLE	SLAMF7
SLE	TNFRSF10A
SLE	TNFRSF10B
SLE	CCL11
SLE	EPO
SLE	MAEA
SLE	NPY
SLE	PLIN1
SLE	IFNGR1
SLE	CCL20
SLE	IL15RA
SLE	CDCP1
SLE	OLR1
SLE	REN
SLE	PTEN
SLE	RBP5
SLE	VWA1
SLE	VAMP5
SLE	CLEC4G
SLE	NEFL
SLE	TGFBI
SLE	CCL2
SLE	LILRB2
SLE	CCL18
SLE	SLAMF8
SLE	CCL8
SLE	PGLYRP1
SLE	FURIN
SLE	LBP
SLE	CRTAM
SLE	ZBTB17
SLE	LAMP3
SLE	ANGPTL3
SLE	TXNDC15
SLE	MFAP5
SLE	EPHX2
SLE	CD38
SLE	CRHBP
SLE	SMOC1
SLE	MAGED1
SLE	MARCO
SLE	LY96
SLE	PDCD1LG2
SLE	CD93
SLE	CRACR2A
SLE	SORT1
SLE	CRIM1
SLE	PVR
SLE	BRK1
SLE	CCS
SLE	SCARB2
SLE	GLB1
SLE	MANSC1
SLE	LILRB1
SLE	GOLM2
SLE	DCBLD2
SLE	APBB1IP
SLE	CCL21
SLE	VMO1
SLE	IGF2R
SLE	EFNA4
SLE	REG1A
SLE	LGALS1
SLE	GRPEL1
SLE	IFNLR1
SLE	LY6D
SLE	CA5A
SLE	HSPG2
SLE	ACTA2
SLE	HYAL1
SLE	CCL16
SLE	ADGRG1
SLE	BAMBI
SLE	PEAR1
SLE	TBC1D17
SLE	ALDH1A1
SLE	BAIAP2
SLE	TREML2
SLE	F9
SLE	IL13RA1
SLE	CTSH
SLE	FLT4
SLE	CTSO
SLE	AMBP
SLE	CCL4
SLE	PTN
SLE	FGF21
SLE	LAG3
SLE	OSMR
SLE	PIGR
SLE	TNFRSF9
SLE	IFNL1
SLE	LSM1
SLE	MLN
SLE	MFGE8
SLE	LRP11
SLE	GP1BA
SLE	POLR2F
SLE	PRSS8
SLE	CCL23
SLE	GCNT1
SLE	ANKRD54
SLE	OGN
SLE	LHPP
SLE	ENTPD5
SLE	AIF1
SLE	EPHB6
SLE	CD55
SLE	RRM2
SLE	EFEMP1
SLE	CXCL8
SLE	CALB2
SLE	CXCL12
SLE	LGALS3
SLE	GFRA1
SLE	EBI3_IL27
SLE	NADK
SLE	FETUB
SLE	CALCA
SLE	ASGR1
SLE	HAVCR1
SLE	FGF23
SLE	ADAM15
SLE	CAPG
SLE	CLEC4D
SLE	CX3CL1
SLE	IRAG2
SLE	RAB6A
SLE	EDA2R
SLE	CCL27
SLE	SLAMF1
SLE	DKK1
SLE	SMPD1
SLE	FGFR2
SLE	SEZ6L2
SLE	CLEC7A
SLE	CD99
SLE	GALNT10
SLE	IGFBP1
SLE	BLMH
SLE	ACE2
SLE	C4BPB
SLE	F7
SLE	BSG
SLE	LY9
SLE	MMP7
SLE	PAM
SLE	CSF3
SLE	NRTN
SLE	IL16
SLE	FLT3LG
SLE	ICAM2
SLE	IL2RB
SLE	IL12RB1
SLE	KLK11
SLE	IGFBP7
SLE	CLPS
SLE	CTRB1
SLE	KRT18
SLE	VAT1
SLE	DGKZ
SLE	VASN
SLE	MASP1
SLE	PXN
SLE	PDGFRA
SLE	PDGFC
SLE	CD99L2
SLE	TNFRSF13C
SLE	ANGPTL1
SLE	VSTM1
SLE	ANGPTL2
SLE	PTPRF
SLE	CXADR
SLE	THBS2
SLE	DKK3
SLE	ADAM8
SLE	CLEC11A
SLE	CLEC6A
SLE	IL6R
SLE	IGFBP2
SLE	SSB
SLE	FGR
SLE	CDH1
SLE	TFF2
SLE	STX6
SLE	REG1B
SLE	NFKBIE
SLE	TINAGL1
SLE	SSC5D
SLE	KLK4
SLE	NDUFS6
SLE	IL12A_IL12B
SLE	PLXNB2
SLE	PADI2
SLE	NRCAM
SLE	HLA-DRA
SLE	GSTP1
SLE	SIGLEC7
SLE	SLAMF6
SLE	LILRA2
SLE	ADGRE2
SLE	LTBP3
SLE	CD274
SLE	TYRO3
SLE	IL1RL1
SLE	GGT1
SLE	SNCG
SLE	CD70
SLE	EREG
SLE	LIF
SLE	BCAM
SLE	ULBP2
SLE	RETN
SLE	DCTPP1
SLE	CST7
SLE	CLEC14A
SLE	FCAR
SLE	FABP6
SLE	IL12B
SLE	TFF3
SLE	EZR
SLE	PROC
SLE	CD300LF
SLE	CAMKK1
SLE	TNFRSF6B
SLE	RBP2
SLE	PREB
SLE	PPY
SLE	SEMA3F
SLE	SLC39A14
SLE	DNAJB8
SLE	ENPP2
SLE	SDC4
SLE	HNMT
SLE	HEBP1
SLE	MSLN
SLE	SORD
SLE	XG
SLE	CD5
SLE	CA4
SLE	NCR1
SLE	CNPY2
SLE	AGR3
SLE	DKK4
SLE	SIGLEC5
SLE	TNFSF14
SLE	AZU1
SLE	IL10RA
SLE	KRT19
SLE	NECTIN4
SLE	CHI3L1
SLE	CCL25
SLE	RGMB
SLE	STX16
SLE	SPON1
SLE	PRL
SLE	PLA2G2A
SLE	GUSB
SLE	AMN
SLE	STC1
SLE	SPARCL1
SLE	LAYN
SLE	SCG3
SLE	SCARA5
SLE	PIK3AP1
SLE	JUN
SLE	FCRL2
SLE	B4GAT1
SLE	CHGB
SLE	ACVRL1
SLE	OSM
SLE	PSRC1
SLE	CTSD
SLE	FABP4
SLE	ANPEP
SLE	TNFSF13B
SLE	ADGRE5
SLE	RABEPK
SLE	SERPINA12
SLE	ATP5PO
SLE	XRCC4
SLE	CD276
SLE	CEACAM3
SLE	CGREF1
SLE	FMR1
SLE	CDH2
SLE	CA12
SLE	IL22RA1
SLE	SIRPA
SLE	CPA1
SLE	MSMB
SLE	GGA1
SLE	PDP1
SLE	MUC16
SLE	TIMP4
SLE	LGALS7_LGALS7B
SLE	CEACAM21
SLE	FCRL3
SLE	HS3ST3B1
SLE	PFDN2
SLE	CLSPN
SLE	CD28
SLE	NTF4
SLE	SERPINB8
SLE	PI3
SLE	PAEP
SLE	PTPRN2
SLE	GFER
SLE	KLB
SLE	LTBP2
SLE	TIE1
SLE	KLRD1
SLE	FCGR2A
SLE	CDH3
SLE	WFDC12
SLE	SIRT5
SLE	PRSS27
SLE	CCN5
SLE	C19orf12
SLE	PTS
SLE	TNFSF11
SLE	MME
SLE	CES1
SLE	TPPP3
SLE	ACOX1
SLE	FCER2
SLE	ART3
SLE	CD300LG
SLE	KLK6
SLE	FCGR3B
SLE	LEP
SLE	AMY2B
SLE	ACP5
SLE	TNFRSF19
SLE	CPB1
SLE	GUCA2A
SLE	KIR2DL3
SLE	GSAP
SLE	CES2
SLE	FOXO3
SLE	TIGAR
SLE	AKR1C4
SLE	CCL13
SLE	AMY2A
SLE	NOS1
SLE	CRIP2
SLE	SPINK4
SLE	SLIT2
SLE	CASP1
SLE	S100A11
SLE	PBLD
SLE	SLC16A1
SLE	ROR1
SLE	CDHR2
SLE	COPE
SLE	FOLR3
SLE	NDRG1
SLE	MOG
SLE	PTX3
SLE	LRIG1
SLE	SH2D1A
SLE	GLRX
SLE	NTproBNP
SLE	IL17RA
SLE	LAIR2
SLE	REG4
SLE	IDI2
SLE	ANGPT1
SLE	SCLY
SLE	IL11
SLE	RARRES1
SLE	TCL1B
SLE	CEACAM5
SLE	LTO1
SLE	PSMD9
SLE	MILR1
SLE	NPPC
SLE	HAO1
SLE	IL20RA
SLE	IL1A
SLE	JCHAIN
SLE	ARHGAP25
SLE	IFNG
SLE	ST3GAL1
SLE	PSMA1
SLE	AGXT
SLE	UBAC1
SLE	GHRL
SLE	TANK
SLE	KIRREL2
SLE	KYNU
SLE	TSLP
SLE	ENPP7
SLE	CHIT1
SLE	DCXR
SLE	EGFL7
SLE	LYPD1
SLE	SORCS2
SLE	LDLR
SLE	TRAF2
SLE	SCGB1A1
SLE	MMP9
SLE	ANXA10
SLE	IL19
SLE	GSTA3
SLE	ENAH
SLE	SERPINB5
SLE	GALNT3
SLE	CALB1
SLE	MVK
SLE	ESM1
SLE	FCN2
SLE	GBP4
SLE	SCP2
SLE	NINJ1
SLE	FGFBP1
SLE	TNC
SLE	PDCD6
SLE	RNASE3
SLE	CCL26
SLE	MMP10
SLE	CA2
SLE	OPTC
SLE	IL32
SLE	RCOR1
SLE	HMOX1
SLE	OGFR
SLE	MATN3
SLE	FGF19
SLE	ADH4
SLE	CFC1
SLE	CRNN
SLE	AMFR
SLE	RAB37
SLE	AARSD1
SLE	FABP2
SLE	SPARC
SLE	TMPRSS15
SLE	FUT8
SLE	CDH15
SLE	FCRLB
SLE	GNLY
SLE	THBS4
SLE	TPT1
SLE	IL17RB
SLE	FUCA1
SLE	LHB
SLE	IL5RA
SLE	TSPAN1
SSc	LTA4H
SSc	AGRP
SSc	DPEP2
SSc	GDF15
SSc	TNFRSF4
SSc	CXCL13
SSc	KLK4
SSc	TNFRSF10B
SSc	PRDX6
SSc	CD93
SSc	CSF1
SSc	COL6A3
SSc	CCN1
SSc	CST3
SSc	BMP4
SSc	PGF
SSc	PTGDS
SSc	CTSC
SSc	EPHA2
SSc	TIMP1
SSc	CASP8
SSc	EDA2R
SSc	SEZ6L2
SSc	IGFBP4
SSc	CKAP4
SSc	CX3CL1
SSc	CD27
SSc	ACTA2
SSc	SCRN1
SSc	ABHD14B
SSc	TNFRSF1A
SSc	THY1
SSc	WFDC2
SSc	NPDC1
SSc	CD302
SSc	IL2RA
SSc	IDS
SSc	FES
SSc	CCN3
SSc	CLEC14A
SSc	HAGH
SSc	VCAM1
SSc	PLAUR
SSc	ITGA5
SSc	ST6GAL1
SSc	CRIM1
SSc	HSPG2
SSc	IL18BP
SSc	ESAM
SSc	PLA2G15
SSc	LILRA5
SSc	AREG
SSc	GCG
SSc	LRRC25
SSc	HGF
SSc	COL18A1
SSc	EPHB4
SSc	AGRN
SSc	EFNA4
SSc	IL10RB
SSc	TNFSF13B
SSc	TNFRSF11A
SSc	BID
SSc	ICAM1
SSc	TNFRSF12A
SSc	GPR37
SSc	TNFRSF9
SSc	LAYN
SSc	NRCAM
SSc	HAVCR2
SSc	FOLR1
SSc	C2CD2L
SSc	DLL1
SSc	SEMA4C
SSc	FOLR2
SSc	CES3
SSc	FBP1
SSc	DEFB4A_DEFB4B
SSc	CD300E
SSc	FABP5
SSc	ITGB2
SSc	CTSZ
SSc	OSCAR
SSc	AMBP
SSc	CD83
SSc	HLA-E
SSc	ITIH3
SSc	LTBR
SSc	TNFRSF1B
SSc	RNASET2
SSc	SDC1
SSc	TNFRSF14
SSc	TNFSF13
SSc	ADAM15
SSc	CCL15
SSc	S100P
SSc	LXN
SSc	RELT
SSc	DTX3
SSc	PPP3R1
SSc	THBS4
SSc	CRIP2
SSc	SPON2
SSc	INPP1
SSc	GBP2
SSc	HMOX2
SSc	NECTIN2
SSc	CLEC1A
SSc	IL6
SSc	LGALS9
SSc	CD74
SSc	TFRC
SSc	CCL2
SSc	CLTA
SSc	SIGLEC1
SSc	HLA-DRA
SSc	NRP2
SSc	CEACAM8
SSc	GCNT1
SSc	ACVRL1
SSc	TGFA
SSc	C2
SSc	CXCL10
SSc	CTSS
SSc	TGFBR2
SSc	PDCD1
SSc	VSIG4
SSc	ANG
SSc	TNFRSF8
SSc	MZB1
SSc	TNFRSF13B
SSc	CCL18
SSc	PEAR1
SSc	SCARF2
SSc	CXCL9
SSc	CD300C
SSc	MCAM
SSc	EFNA1
SSc	GRN
SSc	SORT1
SSc	SULT2A1
SSc	COLEC12
SSc	CCL23
SSc	PDCD1LG2
[truncated: 1,037 more rows]

## Sheet: Figure 2
2a				2b							2c
Disease	Higher	Lower		Protein	IIM	RA	SjD	SLE	SSc		protein	logFC	adj.P.Val
IIM	255	102		HSPB6	1	1	1	1	1		CA4	-0.5333	9.6663e-26
RA	48	186		LTA4H	1	0	1	0	0		CD93	0.667197	1.0829e-21
SjD	50	166		NOS1	1	1	1	0	0		CCN3	0.763827	2.5534e-21
SLE	168	54		MB	1	1	1	1	1		FAP	0.648198	4.1682e-19
SSc	83	121		CA3	1	1	1	1	1		ROBO2	0.387005	1.5768e-18
				KLK13	1	0	1	1	1		KLK4	1.18294	2.0422e-18
				DPY30	1	1	1	0	1		MCAM	0.513266	7.2984e-16
				CXCL10	1	1	1	0	1		CDH6	0.483567	1.1879e-12
				IDI2	1	1	1	0	1		HSPG2	0.407714	4.8883e-12
				WARS	1	1	1	1	1		DDX58	-1.09829	6.8879e-12
				GRPEL1	1	1	1	1	1		LAMA4	0.425606	7.5826e-12
				GPKOW	1	1	1	1	1		KIT	0.414068	8.7623e-12
				SEMA4C	1	1	1	0	1		KLK14	0.606243	8.7623e-12
				PHOSPHO1	1	1	1	0	1		GCG	-1.19829	1.2737e-10
				MAD1L1	1	1	1	0	1		CDH5	0.329071	1.2737e-10
				CRTAC1	1	1	1	0	0		NTF3	0.480505	3.565e-10
				HMOX2	1	1	1	0	0		LAP3	-0.787165	3.571e-10
				BLMH	1	0	1	0	1		NADK	-0.870095	1.3255e-09
				PREB	1	1	1	0	0		IL1RN	-0.862339	3.7779e-09
				SETMAR	1	0	1	1	0		KLK13	0.526253	5.2309e-09
				EZR	1	0	1	1	1		CD1C	0.511276	7.6178e-09
				NDUFS6	1	0	0	0	1		TNXB	0.282092	8.0206e-09
				PADI2	1	1	0	0	1		ADAMTS8	0.421257	8.0206e-09
				CD1C	1	1	1	0	1		GFRA3	0.357479	8.2462e-09
				POLR2F	1	1	1	0	1		COMP	0.454554	8.6318e-09
				FBP1	1	0	1	0	0		TCN2	-0.390474	1.4385e-08
				CCL7	1	0	1	0	1		ITGAV	0.30383	2.5732e-08
				CXCL11	1	0	1	0	1		CNTN1	0.355257	4.2452e-08
				EGFR	1	1	1	0	0		NDUFS6	-1.12949	5.394e-08
				GBP2	1	0	0	1	1		CBLN4	0.504585	5.8647e-08
				LGALS9	1	1	1	0	1		LRRN1	0.458605	6.4753e-08
				JUN	1	1	1	0	0		CLEC14A	0.436265	7.5205e-08
				CNTN1	1	0	1	0	1		PDGFRA	-0.3533	7.9098e-08
				DCTPP1	1	0	1	0	1		SCARF2	0.578184	7.9098e-08
				TNFRSF12A	1	1	1	0	0		KLK8	0.349537	1.0898e-07
				EREG	1	0	0	1	1		BID	-1.03182	1.1264e-07
				CCL8	1	0	0	0	1		CNTN5	0.376974	1.94e-07
				ELOA	1	1	0	1	0		L1CAM	0.294601	2.2267e-07
				ADGRG2	1	1	0	0	0		EREG	-0.771431	4.322e-07
				TNFSF13	1	0	1	0	0		NOTCH3	0.320748	8.4568e-07
				IL32	1	1	1	0	0		TNFRSF4	0.518891	9.6086e-07
				COMP	1	1	0	0	1		DNER	0.247926	1.0397e-06
				KIT	1	1	0	0	1		AOC3	0.245993	1.1481e-06
				SCARB2	1	1	1	0	0		JAM2	0.288861	1.4906e-06
				CX3CL1	1	1	1	0	0		FABP2	0.664624	1.6146e-06
				SOD2	1	0	1	0	1		CRIP2	0.373949	2.2836e-06
				ZBTB17	1	1	1	0	0		AHCY	-0.501061	2.4443e-06
				NME3	1	1	1	0	0		FURIN	-0.328109	2.4443e-06
				KRT19	1	1	1	0	0		ENG	0.161121	2.5772e-06
				CCL2	1	1	1	0	0		CXCL11	-0.835471	2.8867e-06
				KLK8	1	0	0	1	1		MMP3	-0.659011	2.9365e-06
				CXCL13	1	0	1	0	1		IL18	-0.506265	3.214e-06
				ITGA11	1	1	1	0	1		OGFR	-0.533795	3.4808e-06
				BID	1	0	1	1	1		CST6	0.382683	4.7472e-06
				NTRK2	1	1	1	0	0		NTRK3	0.210584	6.2516e-06
				ITGAV	1	1	1	0	1		CCL7	-1.07318	7.9098e-06
				VAT1	1	0	1	0	0		GBP2	-0.703704	8.5673e-06
				EDA2R	1	1	1	0	0		SIGLEC1	-0.502633	9.0518e-06
				MSTN	1	0	0	1	0		VSIG4	-0.625347	9.0518e-06
				XG	1	0	0	1	1		OGN	0.456082	9.7947e-06
				CCL21	1	1	0	1	1		AGER	0.378091	9.9013e-06
				CCN1	1	0	1	1	0		PSME2	-0.356836	1.0348e-05
				HAGH	1	0	0	1	1		IL10	-0.758509	1.1008e-05
				MIA	1	0	0	1	1		RP2	-0.392331	1.4663e-05
				CXCL9	1	0	1	0	0		MIA	0.281099	1.5261e-05
				HAVCR2	1	1	1	0	1		S100A12	-0.62554	1.7361e-05
				NADK	1	0	0	0	1		KLK6	0.234226	2.034e-05
				CNTN5	1	1	0	0	1		CA6	0.490938	2.8051e-05
				CNTN4	1	1	0	0	1		ITGB1	0.159478	3.1245e-05
				VSIG4	1	1	1	1	1		CD207	0.321705	3.1245e-05
				IRAG2	1	1	1	1	0		ARHGAP25	-0.471874	3.2027e-05
				KRT5	1	1	1	0	0		CR2	0.435249	3.3161e-05
				SOST	1	1	0	0	1		SH2D1A	-0.749188	3.4585e-05
				CKAP4	1	1	1	0	0		CLTA	-0.429742	3.4585e-05
				FOLR1	1	1	1	0	0		BLMH	-0.335685	3.4585e-05
				TNFSF11	1	0	0	1	0		CNTNAP2	0.282255	3.575e-05
				HMOX1	1	0	1	0	0		FABP9	0.407179	3.7697e-05
				IL1RN	1	0	0	0	1		GOLM2	-0.257558	3.7952e-05
				IL33	1	1	1	0	0		MFGE8	-0.329439	3.7952e-05
				LAP3	1	0	0	0	1		RBP2	0.543853	3.7952e-05
				FOSB	1	0	1	0	0		IL1B	-0.455036	3.7952e-05
				ANXA5	1	1	1	0	0		FABP5	-0.5055	4.1136e-05
				PXN	1	1	0	0	0		ABHD14B	-0.596655	4.5999e-05
				BAG3	1	0	1	0	0		THY1	0.267706	4.6787e-05
				DDAH1	1	0	0	0	0		IDI2	-0.571235	4.6787e-05
				B4GALT1	1	1	1	0	1		SEZ6L2	0.197838	4.9797e-05
				MSLN	1	1	1	1	0		SEPTIN9	-0.333323	6.1931e-05
				TNXB	1	1	0	0	1		TNFSF14	-0.426806	6.3113e-05
				ENPP5	1	0	1	0	1		OBP2B	0.457196	6.7573e-05
				CD74	1	1	1	0	0		SFTPD	0.47132	6.9664e-05
				TNFSF12	1	0	1	0	0		LSP1	-0.395046	8.6316e-05
				CCL13	1	0	1	1	0		ITGB6	0.242652	9.3829e-05
				CA6	1	0	1	0	1		DPY30	-0.706651	9.3829e-05
				PDGFRA	1	1	1	1	1		CNTN4	0.188771	9.3829e-05
				CBLN4	1	0	1	1	1		DTX3	0.247766	9.9562e-05
				UBAC1	1	0	0	1	1		NRP1	0.182039	9.9562e-05
				CRACR2A	1	1	1	1	0		PAG1	-0.462742	0.00010087
				ADAMTS13	1	1	1	0	0		MSR1	-0.348932	0.00010543
				IL15	1	1	1	1	1		ENTPD5	-0.137292	0.00010543
				RRM2	1	1	0	0	1		LGALS9	-0.443671	0.0001079
				CA14	1	0	0	1	1		SCRN1	-0.58003	0.00011274
				PSIP1	1	0	1	1	0		SOST	0.281865	0.00012174
				BRK1	1	0	1	1	0		RET	0.396567	0.0001371
				LTBP2	1	1	1	0	0		TIMD4	-0.334772	0.00014494
				FABP2	1	0	0	1	1		IL1R1	0.162534	0.00015213
				SLC39A5	1	1	1	0	0		VCAN	-0.318475	0.00015213
				KRT18	1	1	0	0	0		IGFBP6	-0.251721	0.00015213
				TNFRSF6B	1	1	1	0	0		APBB1IP	-0.472599	0.00016997
				ENG	1	1	0	0	1		HSPB6	-0.553745	0.00018095
				IL15RA	1	1	0	0	1		EZR	-0.277678	0.00018581
				DPT	1	0	1	1	1		CD14	-0.338464	0.00019884
				PFDN2	1	0	0	0	1		CXCL13	-0.636169	0.00019981
				ANGPTL1	1	0	1	0	1		LY6D	0.265575	0.00020568
				PON3	1	0	1	0	0		PPY	-0.636347	0.00021395
				TNNI3	1	0	0	0	1		NCAM2	0.194563	0.0002153
				GFRA3	1	0	0	0	1		B4GALT1	-0.243912	0.00022713
				ROBO2	1	0	0	0	1		SOD2	-0.462127	0.00022987
				LAMP3	1	1	0	0	0		WARS	-0.46748	0.00022987
				KLK14	1	0	0	0	1		TNFRSF19	0.310955	0.00022987
				KLK6	1	0	0	1	1		ACTA2	0.393727	0.00022987
				RET	1	1	0	0	1		HAGH	-0.579517	0.00023095
				VCAN	1	0	1	1	1		BOC	0.175065	0.00023948
				SFTPA2	1	1	0	1	0		WASF3	-0.628536	0.00025203
				FAP	1	0	0	1	1		CAMKK1	-0.276842	0.00025206
				CDH15	1	0	1	0	1		SEMA4C	-0.245835	0.00025966
				PLIN1	1	1	0	0	0		CA14	0.305689	0.00025966
				DNER	1	0	0	0	1		PADI2	-0.593396	0.00026396
				APBB1IP	1	0	0	0	1		APEX1	-0.518802	0.00028553
				THOP1	1	0	0	0	1		TNR	0.261383	0.00028716
				ADAMTS15	1	0	1	0	0		GHRL	0.44977	0.00028761
				TNFRSF11A	1	1	1	1	0		ENPP5	0.242287	0.00031275
				CD207	1	0	0	0	1		EGFL7	0.27384	0.00031339
				ADAMTS8	1	0	0	0	1		NFKBIE	-0.31576	0.00031339
				SH2D1A	1	0	0	0	1		MOG	0.25026	0.00031443
				SERPINB5	1	1	1	0	0		IGFBP1	0.68595	0.0003191
				AREG	1	1	1	0	0		SPINK6	0.326318	0.00032568
				ITGB1	1	0	0	0	1		DCTPP1	-0.365668	0.00033336
				ATP6AP2	1	1	1	0	0		ADAM22	0.261053	0.00033336
				NMNAT1	1	0	1	0	0		CXCL10	-0.843092	0.00037925
				FETUB	1	1	0	0	0		CDCP1	-0.42421	0.00037925
				OGN	1	0	0	1	1		CD300C	-0.279248	0.00039278
				TAFA5	1	0	0	1	0		TMPRSS5	0.235254	0.00039607
				IL17RB	1	1	0	0	0		PRTN3	-0.353105	0.00039607
				LPCAT2	1	1	0	0	0		CD300LG	0.27685	0.00039607
				SIRPB1	1	1	1	0	0		CCL8	-0.554204	0.00040029
				CRLF1	1	0	0	0	0		COL4A1	0.276506	0.00040372
				CXCL8	1	0	1	0	0		SELE	0.306635	0.00040372
				NTRK3	1	0	0	0	1		ARSA	-0.257081	0.00041575
				FMNL1	1	0	0	1	0		HK2	-0.186169	0.00041575
				CTRC	1	0	1	0	0		PFDN2	-0.364178	0.00041646
				CST6	1	0	0	1	1		ANGPTL1	-0.235847	0.00042051
				CSF1	1	0	1	0	1		FCAR	-0.305805	0.00042257
				KITLG	1	0	0	0	1		SLITRK2	0.289074	0.00042987
				AOC3	1	0	0	0	1		S100P	-0.461452	0.0004336
				DKK3	1	1	1	1	0		PPP3R1	-0.302721	0.00046508
				REG4	1	0	0	1	0		XRCC4	-0.286247	0.00048713
				RAB6A	1	0	0	0	0		KITLG	0.250585	0.00051884
				ART3	1	0	0	1	0		TREM2	-0.371765	0.00051884
				CDH5	1	0	0	0	1		HAVCR2	-0.374257	0.00052409
				TNFRSF1B	1	1	1	1	0		AIF1	-0.344298	0.00052409
				PPP3R1	1	0	1	0	1		PHOSPHO1	-0.287528	0.00052735
				IL17D	1	0	0	1	1		MATN3	-0.327921	0.00053775
				PQBP1	1	1	0	0	0		DLK1	0.339093	0.00062702
				INPP1	1	0	0	0	1		SCGB1A1	0.316731	0.00064007
				NBN	1	0	0	0	0		FUS	-0.355563	0.00072245
				CRIM1	1	1	1	0	0		C4BPB	-0.325829	0.00072245
				CAPG	1	0	0	0	1		COL18A1	0.123232	0.00072288
				C19orf12	1	1	1	0	0		LAYN	0.334786	0.00073659
				HNMT	1	1	0	0	0		PTPRN2	0.243894	0.00076477
				CD274	1	1	0	0	1		COL1A1	0.160611	0.00076477
				IFNL1	1	1	0	0	0		EGLN1	-0.46908	0.0008328
				IL1RL1	1	0	1	0	0		CCL21	0.357695	0.0008328
				FABP9	1	0	0	0	1		THOP1	-0.287586	0.00085101
				TNFRSF10B	1	1	1	0	0		CASP8	-0.490298	0.00087073
				KLK11	1	1	0	1	1		EFEMP1	0.228029	0.00096043
				XRCC4	1	0	0	0	1		CRHBP	0.162664	0.00099735
				PGF	1	1	1	0	0		KLK11	0.174729	0.00102268
				IL18BP	1	1	1	0	0		PODXL	0.1125	0.00104779
				RCOR1	1	0	0	0	0		PLXDC1	0.262032	0.00105355
				LYPD3	1	0	0	0	0		FLRT2	0.186283	0.00105493
				LPL	1	0	0	1	0		ITGA11	0.311262	0.00106082
				AGRP	1	0	1	0	0		CD163	-0.274716	0.0010803
				LAIR1	1	1	1	1	0		GLO1	-0.3298	0.00110856
				SULT2A1	1	0	1	0	0		ROR1	0.182454	0.00116257
				LGALS4	1	0	0	1	0		GAS6	-0.172774	0.00122964
				CPM	1	0	0	1	0		VWA1	-0.309505	0.0013107
				SERPINA9	1	0	0	0	0		IL15	-0.308384	0.0013107
				IL2RA	1	0	1	0	0		CCL22	0.299714	0.00138013
				IL16	1	0	1	0	0		CD200R1	0.246613	0.00139066
				SDC1	1	1	1	1	1		IL17D	0.233115	0.00142359
				IL10	1	0	1	1	1		GZMH	-0.543665	0.00144336
				CR2	1	0	0	0	1		COL6A3	0.2675	0.00150806
				EGFL7	1	0	0	1	1		SDC1	-0.424513	0.00155593
				PLXDC1	1	0	0	0	1		CASP1	-0.409181	0.00157322
				COL1A1	1	1	0	0	1		GDF15	0.377522	0.00159385
				MMP12	1	1	0	0	0		BPIFB1	0.366424	0.00161772
				TMPRSS5	1	0	0	0	1		TNF	-0.369106	0.00168674
				S100P	1	0	0	0	1		PODXL2	-0.220849	0.00172622
				TNFRSF1A	1	1	1	1	0		GRPEL1	-0.533446	0.00172622
				WFDC2	1	1	1	0	0		FABP6	0.307056	0.00181632
				FUS	1	0	0	0	1		INPP1	-0.352311	0.00188061
				TINAGL1	1	1	0	0	0		KLK10	0.215135	0.00198497
				SLC39A14	1	0	1	0	0		CA3	-0.663103	0.00198497
				OGFR	1	0	0	0	1		CSTB	-0.289345	0.00201293
				LSP1	1	0	0	0	1		RNASET2	-0.154933	0.00229971
				CD300C	1	1	0	0	1		WFIKKN1	0.221431	0.00238935
				S100A16	1	1	0	0	0		MB	-0.628894	0.00241889
				HK2	1	0	0	0	1		ADAM23	0.208804	0.00242783
				GCG	1	0	0	0	1		CHL1	0.170508	0.00246662
				S100A11	1	0	0	1	1		DPP4	0.178822	0.002593
				KDR	1	1	0	1	0		SMOC2	0.350137	0.002595
				ENAH	1	0	1	0	0		IL3RA	0.176862	0.002595
				DPP4	1	0	1	0	1		ACAA1	-0.428766	0.00264139
				PRSS8	1	1	1	0	0		MZB1	-0.307934	0.00278667
				DSG4	1	0	0	0	0		CSF1	-0.225647	0.00291521
				EPHX2	1	0	1	0	0		TNNI3	-0.585158	0.0029362
				PODXL2	1	1	0	1	1		MAD1L1	-0.481206	0.00295877
				EPHA2	1	1	1	0	0		RRM2	-0.433673	0.00305609
				CDON	1	1	0	0	0		F9	-0.120018	0.00315332
				ROR1	1	0	0	1	1		GUSB	-0.296124	0.00320341
				SIGLEC1	1	1	0	1	1		SEMA3F	0.167625	0.00320755
				IL18	1	0	0	0	1		TNFRSF10C	0.260545	0.00320755
				MASP1	1	0	0	0	0		CD48	-0.201545	0.00324051
				IGFBP3	1	0	0	0	0		POLR2F	-0.377703	0.00330662
				LRRN1	1	0	0	0	1		VWF	0.39783	0.00348674
				KRT14	1	1	0	0	0		NPTN	0.305517	0.00388431
				TCN2	1	0	0	1	1		UBAC1	-0.228065	0.0039587
				GDF15	1	1	1	0	1		MPO	-0.248996	0.00406246
				CLEC7A	1	1	0	0	0		AXL	-0.156232	0.0040682
				SMOC2	1	1	1	0	1		FLT3LG	-0.239848	0.00416758
				GPC1	1	1	0	0	0		IL15RA	-0.280726	0.00427492
				FCRL2	1	0	0	0	0		CD274	-0.250481	0.00430247
				CST3	1	1	1	1	0		LGALS7_LGALS7B	0.281883	0.00433837
				HYAL1	1	0	0	1	0		NOS3	-0.457502	0.0044332
				PARP1	1	0	0	1	0		WFDC12	0.274895	0.00454052
				SRP14	1	0	0	1	0		LILRA2	-0.190476	0.00454052
				CLEC4A	1	0	0	0	1		PEAR1	0.112535	0.00474315
				FURIN	1	0	0	0	1		SLAMF8	-0.328119	0.00474315
				ACAN	1	0	0	1	0		IGFBP7	0.182103	0.00485289
				CES2	1	0	0	0	0		BAMBI	0.174136	0.00513666
				CCL22	1	0	0	0	1		CKMT1A_CKMT1B	0.336438	0.00532485
				ITIH3	1	0	1	0	0		PRDX6	-0.317577	0.00546546
				IL1R1	1	0	0	0	1		PDGFRB	0.148308	0.00566579
				CRHBP	1	0	1	1	1		CLEC4A	0.214741	0.00569881
				LDLR	1	1	1	0	0		LILRB4	-0.322885	0.00569881
				DDX58	1	0	0	0	1		BAIAP2	-0.367868	0.00578152
				CDCP1	1	0	0	0	1		CAPG	-0.364366	0.00588602
				COL9A1	1	0	0	0	0		CDH3	0.199192	0.00590046
				PSME2	1	0	0	0	1		NPDC1	0.21284	0.00595175
				KLK10	1	0	0	1	1		LAG3	-0.323814	0.00643903
				EGLN1	1	0	0	1	1		THBS4	0.364243	0.00643903
				PAG1	1	0	0	0	1		ING1	-0.286425	0.00649838
				STX16	1	0	1	0	0		PLA2G10	-0.267452	0.00658192
				CLEC4C	1	0	1	0	0		DPT	0.15232	0.00658192
				L1CAM	1	0	0	0	1		TNFRSF13C	0.221196	0.00686741
				SCLY	1	0	0	0	0		HSD11B1	-0.202083	0.00714699
				GPNMB	1	0	0	0	0		ALCAM	0.103436	0.00730716
				PTPRS	1	0	0	1	0		GPKOW	-0.295845	0.00738308
				LGALS1	1	0	0	0	0		FEN1	-0.358082	0.00739891
				IL1RAP	1	0	0	0	0		SIGLEC7	-0.135412	0.00794524
				CLEC11A	1	1	0	0	0		CHI3L1	-0.345641	0.00813471
				CCL3	1	1	1	1	0		CSF3	-0.260286	0.00827519
				ABHD14B	1	1	1	0	1		XG	0.191254	0.00889268
				SORT1	1	0	1	0	0		S100A11	-0.266024	0.00892697
				DSG2	1	0	0	1	0		EPO	-0.395461	0.00963111
				BCL2L11	1	0	0	0	0		EBI3_IL27	-0.199485	0.00963111
				RBP2	1	1	0	1	1		CDH15	-0.298023	0.00970086
				NCS1	1	0	0	0	0		GALNT7	0.123985	0.00970086
				VCAM1	1	1	1	1	0		IDS	0.0839977	0.00971736
				SMOC1	1	0	1	1	0		MVK	-0.345853	0.009857
				TREM2	1	0	1	1	1		GFRA2	-0.0979406	0.0100969
				SPINT2	1	0	0	0	0		DEFB4A_DEFB4B	-0.543035	0.0101015
				QPCT	1	0	0	0	0		MMP8	-0.426653	0.0101808
				VAMP5	1	1	0	0	0		CDSN	0.205863	0.0101937
				FLT3LG	1	0	0	0	1		CTRC	0.327974	0.0103528
				IGFBP2	1	0	1	0	0		EGFR	0.10471	0.0104073
				CCL23	1	0	1	0	0		DPP10	0.18615	0.010596
				ING1	1	0	0	0	1		IFNL1	-0.380857	0.0109751
				TNFSF13B	1	0	0	0	0		CD58	0.0819001	0.0112487
				CASP1	1	0	0	0	1		ACOX1	-0.295975	0.011261
				RBKS	1	0	0	0	0		NAMPT	-0.269114	0.0113057
				THBS4	1	0	1	1	1		TACSTD2	0.14791	0.0113057
				HSD11B1	1	1	0	0	1		KLRB1	0.207472	0.0114003
				GOLM2	1	0	0	0	1		CCL24	0.338301	0.0114034
				SLC16A1	1	1	0	0	0		NUCB2	-0.20087	0.0115897
				FCRL1	1	0	0	0	0		SIRPB1	-0.26617	0.0116023
				ACTA2	1	1	1	0	1		NID1	-0.181155	0.0117121
				IGFBPL1	1	1	0	0	0		MME	0.376044	0.0117121
				DPP6	1	0	1	0	0		CGA	0.388705	0.0122507
				EBI3_IL27	1	1	0	0	1		THPO	-0.166682	0.0124624
				IL12RB1	1	0	0	0	0		SORD	-0.363395	0.0125341
				AHCY	1	0	0	0	1		GZMB	-0.366056	0.012535
				SNCG	1	0	1	0	0		APOM	0.127566	0.0127995
				LGALS3	1	0	1	0	0		FGF19	-0.306711	0.0129764
				FABP4	1	1	1	0	0		FOLR2	-0.199101	0.0132205
				CD34	1	0	0	0	0		SERPINA9	0.342998	0.0132468
				ITGAM	1	1	0	0	0		NBN	-0.302551	0.01361
				TIMP1	1	1	1	1	0		MARCO	-0.147404	0.0137657
				PECAM1	1	0	1	0	0		GFER	-0.313243	0.0138461
				TGFBI	1	0	0	1	0		CREG1	-0.155387	0.0139154
				MEPE	1	0	1	0	0		IL18R1	-0.169784	0.0143204
				TYRO3	1	0	0	1	0		LDLR	0.230127	0.0145738
				LAMP2	1	1	0	0	0		TIGAR	-0.253124	0.0148672
				TNFRSF8	1	0	0	0	0		LPCAT2	-0.229937	0.0151931
				SPINK6	1	0	0	1	1		BRK1	-0.260361	0.0156501
				LAYN	1	1	1	0	1		CXCL8	-0.362273	0.0156501
				DPEP2	1	0	0	1	0		SMOC1	-0.24444	0.0160393
				CHRDL1	1	1	0	1	0		CXCL9	-0.519892	0.0161286
				NID1	1	0	0	0	0		NTRK2	0.132147	0.0163673
				CA5A	1	1	0	0	0		SLAMF6	-0.188853	0.0163887
				ICAM4	1	0	1	0	0		CD74	-0.202635	0.0165119
				SLAMF8	1	0	0	0	1		TNFRSF10B	0.223328	0.0165119
				OSM	1	0	0	1	0		PREB	-0.303629	0.0165987
				CSTB	1	0	0	0	1		ILKAP	-0.268687	0.0166765
				TIGAR	1	0	0	0	0		PIK3AP1	-0.31139	0.0166765
				KEL	1	0	1	0	0		LILRB2	-0.172786	0.0168902
				PLAUR	1	0	1	0	0		HPGDS	0.183831	0.0171016
				CANT1	1	0	0	1	0		C1QTNF1	0.179363	0.0174846
				CEBPB	1	0	0	0	0		PCDH1	0.0842243	0.0178131
				CD22	1	0	0	0	0		LGALS4	0.215399	0.0178131
				DCBLD2	1	0	1	0	0		TXNDC15	-0.107433	0.0178404
				PLA2G10	1	0	0	0	1		NPM1	-0.371507	0.0182946
				DEFB4A_DEFB4B	1	0	1	0	0		CALB2	-0.126436	0.0182946
				NPPB	1	0	0	0	0		TNFRSF1B	-0.249812	0.0182946
				CLEC10A	1	0	0	0	0		CST7	-0.313604	0.0182946
				LRRC25	1	0	0	0	0		PLA2G2A	-0.294602	0.019115
				LILRA5	1	0	1	0	0		LYAR	-0.316544	0.0192556
				NPPC	1	0	0	1	0		IL17C	0.317732	0.0198779
				BMP4	1	0	1	0	0		TFF2	0.263181	0.020544
				RP2	1	1	0	1	1		CDON	0.140655	0.0209692
				MOG	1	0	0	1	1		IL12RB1	-0.203594	0.0209759
				PILRA	1	1	0	0	0		ADAM15	0.131413	0.0210897
				BSG	1	1	0	0	0		SRP14	-0.335731	0.0218509
				ENTPD2	1	0	1	0	0		F3	0.145041	0.0219177
				CTSL	1	0	1	0	0		PAEP	-0.547922	0.0223027
				ACVRL1	1	1	1	0	0		LSM1	-0.194329	0.0236715
				CTSS	1	0	0	0	0		PTGDS	0.141733	0.0237201
				OBP2B	1	0	1	0	1		CLEC11A	-0.19541	0.0237201
				PTPRF	1	0	1	0	0		LTA4H	-0.287575	0.0237863
				APOM	1	0	0	0	0		CD34	0.0963687	0.0242647
				MATN3	1	0	0	0	1		HMOX2	-0.302577	0.0244467
				CHL1	1	0	0	0	1		NTproBNP	0.459313	0.0244467
				ACE2	1	0	1	0	0		PLAT	0.287009	0.0244467
				DNAJB8	1	0	1	0	0		CD160	0.242479	0.0244467
				NFKBIE	1	0	0	0	1		PRTG	0.135992	0.0257017
				KLRB1	1	0	0	0	0		TNFSF13	-0.182251	0.0260724
				ANGPT2	1	0	1	0	0		NOS1	-0.547407	0.0262002
				CNTNAP2	1	0	0	0	1		REG3A	0.269098	0.0262002
				CHI3L1	1	0	1	0	1		ADAMTS15	0.383053	0.0263196
				AGER	1	1	0	0	1		QPCT	0.136794	0.0266712
				CASP8	1	0	0	0	1		IFNGR2	-0.199312	0.0266712
				TGFA	1	1	0	0	0		HMOX1	-0.248012	0.0268106
				IL18R1	1	0	1	0	0		CD109	0.123411	0.0277114
				C2CD2L	1	1	0	0	0		DSG3	0.168687	0.027764
				TNFRSF13C	1	0	0	0	1		SPON1	0.15331	0.0278034
				CD200R1	1	0	0	0	1		IL16	-0.211837	0.0278801
				PTS	1	0	0	0	0		SIRT5	-0.201553	0.0299014
				RBP5	1	1	1	0	0		HAVCR1	-0.310149	0.0302774
				BAIAP2	1	0	0	0	1		PLA2G15	-0.116611	0.0305013
				NECTIN2	1	1	1	1	0		IL1R2	0.101006	0.0305013
				MNDA	1	0	0	1	0		SPINT1	0.121036	0.0305013
				CALCA	1	1	0	0	0		ANXA10	0.344287	0.0305124
				GFRA1	1	0	1	0	0		PXN	-0.32026	0.0306836
				ICAM1	1	0	1	0	0		HS6ST1	-0.151582	0.0306836
				LY6D	1	1	0	1	1		IQGAP2	-0.332052	0.0306836
				NOS3	1	0	0	0	1		AMN	-0.202155	0.0306836
				SCRN1	1	1	1	0	1		TNFRSF8	-0.266114	0.0311983
				DPP10	1	0	0	0	0		RGMB	0.132396	0.0311983
				IL7R	1	0	0	1	0		ICOSLG	0.121033	0.031593
				VWA1	1	0	1	0	1		SLC39A14	-0.192458	0.031593
				MMP8	1	0	0	0	0		GGT5	0.105083	0.0319185
				FABP5	1	0	0	0	1		PTH1R	0.163218	0.0323326
				C4BPB	1	0	0	0	1		CTSS	-0.0951387	0.0329626
				NCAM1	1	1	0	0	0		LYPD3	0.134286	0.0329745
				CD160	1	0	0	0	0		OMD	0.270344	0.033245
				RARRES1	1	0	0	0	0		CTSZ	-0.124904	0.0347984
				MVK	1	0	1	0	1		VSTM1	-0.204541	0.0352152
				SFTPA1	1	1	0	0	0		RAB6B	-0.203989	0.0357742
				MAPT	1	0	0	0	0		CTSV	0.174767	0.0359145
				BST2	1	1	0	0	0		FMNL1	-0.292338	0.0359582
				ULBP2	1	1	1	0	0		TFF3	0.228105	0.0359582
				LAG3	1	1	0	0	1		DCXR	-0.264416	0.0371425
				SIRT5	1	0	0	0	0		ITGA5	0.103914	0.0371425
				NRCAM	1	1	0	0	0		VAT1	-0.127745	0.037399
				ADA	1	0	0	1	0		SCARB2	-0.237121	0.0374921
				NTF4	1	0	0	1	0		BMP4	0.263034	0.0380379
				PSPN	1	0	1	0	0		IFNG	-0.446083	0.0391255
				PTX3	1	0	1	0	0		SFTPA2	0.257375	0.0392238
				CST7	1	0	0	0	0		RBKS	-0.245804	0.039435
				ADAMTS16	1	1	0	0	0		ANGPTL7	-0.149887	0.0399269
				SSB	1	0	0	0	0		FBP1	-0.374903	0.0405537
				PSMD9	1	0	0	0	0		PRDX1	-0.262951	0.0405537
				NCAM2	1	0	0	0	1		IL6ST	0.0672698	0.0405537
				PILRB	1	0	0	0	0		NPPB	0.532224	0.0406007
				DSG3	1	0	0	0	0		MEGF9	0.0904109	0.0406007
				PDGFRB	1	0	0	0	1		CA12	-0.161476	0.0406034
				EPHA1	1	1	1	1	0		DPP6	0.154275	0.0417088
				PEAR1	1	0	0	0	1		NPPC	0.222553	0.0417088
				NTF3	1	1	0	1	1		IDUA	-0.176202	0.0417088
				PTH1R	1	0	0	1	0		ADA2	-0.172629	0.0417088
				LILRB4	1	1	0	1	1		TFRC	-0.16079	0.0421828
				MEGF10	1	0	0	0	0		REG4	0.174049	0.0428821
				PTK7	1	1	1	0	0		CCL3	-0.30044	0.0431235
				CD300LF	1	0	0	0	0		MAGED1	-0.18983	0.0431235
				SCP2	1	0	0	0	0		TINAGL1	-0.140115	0.0431235
				CLEC14A	1	1	1	0	1		EDA2R	0.243862	0.0439715
				FGR	1	0	0	0	0		PDCD1	-0.255012	0.0441383
				TNC	1	0	1	0	0		CST5	0.202654	0.0443437
				MDK	1	1	0	0	0		MAPT	-0.18754	0.0477134
				EPS8L2	1	1	0	0	0		NME3	0.0928445	0.0494416
				CD109	1	0	0	0	0		HYAL1	0.0790718	0.0497248
				SERPINB8	1	0	0	0	0		MMP12	0.259171	0.0497875
				CD200	1	0	0	0	0		CDH2	-0.215088	0.0499305
				PRSS27	1	0	0	1	0		TNFSF10	-0.117456	0.0507277
				VSTM1	1	0	0	0	0		APLP1	0.187761	0.0510737
				BCAM	1	1	0	0	0		PQBP1	-0.281527	0.0513998
				BPIFB1	1	0	0	0	1		NMNAT1	-0.30604	0.0525168
				CD300E	1	0	1	0	0		SIGLEC10	-0.177284	0.0525168
				TNFRSF14	1	1	1	1	0		GBP4	-0.200335	0.0529899
				CNTN2	1	0	1	0	0		WIF1	0.13655	0.0529899
				CXCL12	1	0	0	0	0		CLSTN2	0.152251	0.0535379
				CCL18	1	0	1	0	0		FCGR3B	-0.139776	0.0540711
				MERTK	1	1	0	0	0		WFIKKN2	0.130407	0.0546761
				PPY	1	1	0	1	1		PDGFC	-0.142138	0.0558599
				ASGR1	1	0	1	0	0		GRN	-0.117273	0.0566199
				GHRL	1	1	1	0	1		MDK	-0.264495	0.0567616
				CDSN	1	0	0	1	0		ADAMTS16	0.137108	0.0567616
				ST3GAL1	1	0	0	0	0		TGFB1	-0.13158	0.0567616
				NPTX1	1	0	0	0	0		LAIR1	-0.209109	0.0568185
				OMD	1	0	0	0	0		SLC39A5	-0.229147	0.0570849
				RARRES2	1	1	0	0	0		PLA2G1B	0.169736	0.0570849
				CD209	1	0	0	0	0		TNFSF12	0.125036	0.0575702
				GRN	1	0	0	0	0		CEACAM5	0.22925	0.0595069
				WIF1	1	0	0	0	0		MSTN	0.219152	0.0595328
				NRP2	1	0	1	0	0		IL18BP	-0.158731	0.0595328
				STX6	1	0	1	0	0		OMG	0.225225	0.0606111
				GSTA1	1	0	0	0	0		MNDA	-0.412189	0.0616317
				COL6A3	1	1	1	0	1		MTPN	-0.151056	0.0616958
				MMP10	1	0	0	1	0		PILRA	-0.171477	0.0619741
				MFGE8	1	0	0	0	1		NOTCH1	0.062858	0.0620938
				GALNT7	1	0	1	1	1		PLIN1	-0.151228	0.0644083
				MFAP5	1	0	1	1	0		OLR1	-0.224063	0.0645365
				EPHB4	1	1	1	1	0		OSM	-0.333219	0.0645365
				ALDH1A1	1	0	0	0	0		TNFRSF11A	-0.228436	0.0648771
				ATP6V1D	1	0	0	1	0		ANGPTL3	-0.111462	0.0652547
				FEN1	1	0	0	0	1		NCF2	-0.358096	0.0662638
				SEPTIN9	1	0	0	0	1		ADCYAP1R1	0.0842445	0.068723
				MUC13	1	0	0	0	0		FETUB	0.111357	0.068723
				FGF21	1	1	1	1	0		CST3	-0.11846	0.068723
				APEX1	1	0	0	1	1		TPP1	-0.15309	0.068723
				FES	1	0	1	0	0		SMPD1	-0.159269	0.0712004
				TGFBR3	1	0	0	1	0		LRIG1	-0.166466	0.0712004
				CRNN	1	0	1	0	0		CEBPB	-0.112539	0.0718179
				GNLY	1	0	0	0	0		CD8A	-0.269766	0.0727583
				IFNG	1	1	0	0	0		CDHR1	0.134127	0.0728498
				IL13RA1	1	1	0	0	0		MERTK	-0.127398	0.0732271
				CCL4	1	0	0	0	0		FABP1	0.334118	0.0732696
				PRDX6	1	1	0	0	1		ADGRB3	0.120064	0.073965
				CPA2	1	1	1	1	0		CTSO	-0.110317	0.073965
				IDUA	1	1	1	0	0		NTF4	0.13078	0.0742943
				GP2	1	0	0	0	0		GSTP1	-0.210736	0.074811
				BMP6	1	0	0	0	0		ANGPTL4	0.139959	0.074861
				CDH17	1	0	0	0	0		CRIM1	0.108355	0.0761567
				TNFRSF4	1	1	1	0	1		IL17RA	0.130336	0.0761567
				NPM1	1	0	0	1	0		ADGRG1	-0.236318	0.0768857
				SCGN	1	0	0	0	0		PTPRF	-0.115104	0.0768857
				VWC2	1	0	0	0	0		CD300E	-0.210395	0.079492
				AMY2B	1	0	0	0	0		ALDH1A1	-0.18455	0.0797785
				TRAF2	1	1	1	0	0		DDAH1	-0.217685	0.0799599
				SPINK5	1	0	0	1	0		ULBP2	0.178517	0.0799599
				SCG3	1	1	0	1	0		NOMO1	-0.0775012	0.0799816
				SIGLEC10	1	1	0	1	0		CD276	0.144743	0.081416
				GP1BA	1	0	0	1	0		LGMN	-0.129344	0.081782
				SPON2	1	1	1	1	0		ACVRL1	0.142206	0.0829317
				KLK12	1	0	0	1	0		INHBC	-0.13906	0.0836784
				WFDC12	1	1	0	1	1		GLB1	-0.134694	0.0836784
				PBLD	1	0	0	0	0		FOSB	-0.151356	0.0841324
				NEFL	1	1	1	1	0		PI3	0.150843	0.0841324
				IL17A	1	0	0	0	0		CDH17	0.225108	0.0841324
				ISM1	1	1	0	0	0		CALCA	-0.225288	0.0844486
				ARID4B	1	0	0	0	0		SMAD5	0.128349	0.0844486
				FGF5	1	0	0	0	0		CHRDL1	0.138754	0.0845042
				PRCP	1	0	1	0	0		PLAU	0.0975047	0.0855356
				LY9	1	0	1	0	0		KAZALD1	0.1758	0.0868198
				ADGRE2	1	1	0	0	0		FCER2	0.18903	0.0868362
				INHBC	1	0	0	0	0		CA2	-0.265135	0.0869709
				CDHR1	1	0	0	0	0		METAP1	-0.0878287	0.0895734
				TNFRSF21	1	1	1	1	0		LPO	0.188032	0.0906663
				LYAR	1	0	0	0	0		DKK1	-0.179741	0.0966213
				RELT	1	1	1	1	0		CD27	-0.175365	0.0968732
				FAS	1	1	1	1	0		IRAG2	0.316794	0.0971195
				SELPLG	1	0	0	0	0		TGM2	0.221651	0.0974525
				CEACAM21	1	1	0	0	0		BCAM	0.086665	0.0995898
				CELA3A	1	0	0	0	0		RARRES1	-0.112314	0.0998599
				TNFRSF10A	1	0	1	0	0		SFRP1	0.228659	0.100706
				OSCAR	1	0	1	0	0		GFAP	-0.129504	0.100954
				GSAP	1	0	0	0	0		SPINK4	0.189165	0.102095
				ICAM3	1	0	0	0	0		REN	-0.225107	0.102095
				KIR2DL3	1	1	0	0	0		DCBLD2	-0.129072	0.102222
				CCL11	1	1	0	0	0		SCG2	-0.126172	0.102526
				PSG1	1	0	0	0	0		CCN4	0.124232	0.103011
				KLK4	1	0	1	0	1		ACY1	-0.217577	0.104334
				ADAM8	1	0	0	0	0		SERPINE1	-0.195479	0.106059
				HAO1	1	1	0	0	0		IL6	-0.354688	0.106987
				GSTA3	1	0	0	0	0		ENTPD2	0.137003	0.107122
				STC1	1	1	0	0	0		NPTX1	0.117076	0.107869
				TNF	1	1	0	0	1		MEP1B	0.324402	0.10845
				CCN3	1	0	1	0	1		PPM1A	-0.0996939	0.108952
				NOTCH3	1	0	0	0	1		TYRO3	0.0821808	0.109295
				ERBB4	1	1	0	0	0		BCAN	0.117479	0.109456
				GZMH	1	0	0	0	1		SPARCL1	0.11211	0.109464
				GGH	1	1	0	0	0		ITGB2	-0.111354	0.109844
				CD70	1	0	1	0	0		EPHX2	-0.207075	0.110587
				ALDH3A1	1	0	0	0	0		LHPP	-0.188379	0.11094
				IGFBP7	1	0	0	1	1		ATP6AP2	-0.233592	0.111372
				CD244	1	0	0	0	0		CRTAM	-0.203477	0.111372
				PGLYRP1	1	0	0	1	0		SPINK5	0.10112	0.111719
				CD58	1	0	0	0	0		LRP1	0.0970186	0.111813
				DCXR	1	0	0	0	0		NFATC3	-0.151254	0.111834
				AGRN	1	1	0	1	0		ADAM8	-0.10579	0.113594
				NPY	1	0	0	0	0		GKN1	0.070936	0.113594
				CPA1	1	0	0	0	0		CES1	-0.215392	0.113594
				CHIT1	1	0	0	0	0		CLEC4G	-0.119036	0.113594
				PRL	1	1	1	1	0		GFRA1	-0.137459	0.113946
				CA12	1	0	1	1	0		ANXA5	-0.114138	0.114896
				FASLG	1	0	0	0	0		AARSD1	-0.193124	0.115526
				FLRT2	1	0	0	0	1		AMY2A	0.139366	0.115526
				LILRA2	1	0	0	0	1		RASSF2	-0.209128	0.115526
				FUT8	1	1	0	0	0		DEFA1_DEFA1B	-0.201639	0.115526
				CCL27	1	0	0	0	0		PILRB	-0.17188	0.118322
				CLTA	1	0	0	0	1		NRCAM	0.0832316	0.118717
				MUC16	1	1	0	0	0		FGR	-0.200614	0.119272
				CTSO	1	0	0	0	0		FOXO3	-0.265148	0.119272
				ASAH2	1	0	0	0	0		SIT1	0.123164	0.119427
				FSTL3	1	1	1	1	0		CD200	0.0995871	0.119806
				LY75	1	0	1	0	0		CKAP4	-0.159715	0.119987
				SIRPA	1	0	1	0	0		CTSD	-0.113665	0.119987
				BTN2A1	1	1	0	1	0		BTN3A2	-0.148078	0.121331
				MEP1B	1	0	0	0	0		CXADR	0.167919	0.121331
				CEACAM8	1	0	1	0	0		ICAM3	-0.0875862	0.121331
				C2	1	0	0	1	0		MMP7	0.176933	0.12287
				SMPD1	1	0	0	0	0		UXS1	-0.235994	0.123634
				IL4R	1	1	0	0	0		IL1RAP	0.111462	0.125453
				IGFBP1	1	0	1	1	1		ISLR2	0.101644	0.12625
				CES3	1	1	1	1	0		FCRL1	0.16689	0.127663
				DDR1	1	0	0	0	0		THBD	-0.103638	0.128607
				LGALS7_LGALS7B	1	0	0	1	1		ARG1	-0.185749	0.129955
				IL6	0	1	1	1	0		IGFBP3	0.0848818	0.130825
				PLAT	0	1	0	1	0		EPHA2	0.141826	0.132656
				VWF	0	1	1	1	1		ST6GAL1	-0.112478	0.132656
				MTPN	0	1	0	1	0		IL17RB	-0.17031	0.132656
				CCN5	0	1	0	1	0		NPTXR	0.107797	0.132656
				CD300LG	0	1	0	1	1		GDF2	0.173259	0.134299
				ITM2A	0	1	1	0	0		RTBDN	0.0981074	0.136525
				TGFBR2	0	1	1	1	0		CNTN2	0.133858	0.137008
				C1QTNF1	0	1	0	1	0		BGN	0.364452	0.138632
				JAM2	0	1	0	1	1		RAB6A	-0.292089	0.138805
				CD83	0	1	0	1	0		TGFBR2	0.120008	0.139775
				HSPG2	0	1	1	0	1		ADM	-0.144986	0.139775
				DNMBP	0	1	1	0	0		ERBB2	0.0803076	0.140304
				S100A12	0	1	1	0	1		ALDH3A1	-0.193126	0.140962
				IL17C	0	1	1	0	0		BST2	-0.244835	0.142056
				WASF3	0	1	0	0	1		LGALS3	-0.0927892	0.142226
				TNFSF14	0	1	0	1	1		ELOA	-0.250404	0.142316
				NPDC1	0	1	1	1	1		GPA33	0.352522	0.142559
				KAZALD1	0	1	0	0	0		ESM1	0.132253	0.145444
				HLA-E	0	1	0	1	0		XPNPEP2	0.23875	0.148472
				THY1	0	1	1	0	1		NCAN	-0.134214	0.148638
				SPARC	0	1	0	0	0		CES2	-0.160062	0.148893
				NBL1	0	1	1	1	0		SIGLEC6	0.162654	0.148893
				TIMD4	0	1	0	1	1		ADGRE5	-0.104835	0.149063
				ITGB2	0	1	0	0	0		TNC	-0.138614	0.151289
				PIK3IP1	0	1	1	1	0		CD33	-0.189119	0.155165
				FABP1	0	1	1	1	0		FMR1	-0.0900361	0.155165
				ITGB6	0	1	0	0	1		KYNU	-0.155209	0.157765
				CD93	0	1	1	0	1		PSIP1	-0.245999	0.157765
				PTGDS	0	1	1	1	0		IFNLR1	-0.102717	0.160983
				MAEA	0	1	1	1	0		CLEC4C	0.175047	0.161441
				CDH3	0	1	1	1	1		CLEC6A	-0.144221	0.163745
				PLA2G2A	0	1	1	0	0		FCRL2	0.139854	0.166932
				DLL1	0	1	0	1	0		DKKL1	0.215825	0.167194
				SPARCL1	0	1	0	0	0		SCG3	-0.105471	0.167194
				TNFRSF19	0	1	0	0	1		PAM	0.0827101	0.167326
				LIF	0	1	1	0	0		CRHR1	0.150105	0.16788
				PAMR1	0	1	0	0	0		SCGN	0.116005	0.168642
				ACOX1	0	1	0	0	0		PVR	-0.109186	0.16947
				CXADR	0	1	0	1	0		CCL4	-0.202986	0.169472
				DTX3	0	1	0	0	1		LGALS1	-0.131098	0.169638
				DLK1	0	1	0	0	1		IL2RA	-0.141969	0.170138
				NECTIN4	0	1	0	1	0		CCDC80	-0.17519	0.170187
				DCN	0	1	0	1	0		IL10RB	0.0831226	0.170187
				CSF3	0	1	0	1	1		ERBB4	0.0715942	0.170498
				IFNGR1	0	1	1	1	0		TMPRSS15	-0.212883	0.170989
				SDC4	0	1	0	1	0		ANG	0.0695768	0.170989
				RGMB	0	1	0	1	0		PCDH17	0.110795	0.170989
				LIFR	0	1	0	0	0		TGFA	-0.11661	0.171271
				SCGB1A1	0	1	0	1	1		IGFBPL1	-0.106664	0.171271
				BGN	0	1	0	0	0		DSG4	0.12249	0.172202
				PTPRN2	0	1	0	1	1		C2CD2L	-0.148664	0.172202
				MMP3	0	1	1	1	1		CXCL14	0.175887	0.172202
				OPTC	0	1	0	0	0		TGFBI	0.0696561	0.172202
				CD302	0	1	0	1	0		APP	-0.181846	0.173011
				MANSC1	0	1	0	1	0		NT5E	-0.189081	0.174734
				ANGPT1	0	1	0	0	0		PLAUR	-0.105051	0.174734
				LRIG1	0	1	0	0	0		ART3	0.110032	0.176952
				THPO	0	1	0	0	0		CX3CL1	0.170065	0.178347
				PCDH17	0	1	0	0	0		REG1A	0.127433	0.180085
				APLP1	0	1	0	0	0		CA5A	-0.258562	0.180346
				PSRC1	0	1	0	0	0		SIGLEC5	-0.338003	0.180346
				CLEC5A	0	1	1	0	0		IL5	0.342435	0.183489
				F9	0	1	1	0	1		SLAMF7	-0.158309	0.18367
				CD59	0	1	0	1	0		PBLD	-0.124853	0.185256
				FABP6	0	1	0	1	1		CTSB	0.134534	0.186376
				SEZ6L2	0	1	0	0	1		NRTN	-0.118028	0.187135
				FCN2	0	1	0	0	0		VCAM1	-0.0915858	0.187287
				FUT3_FUT5	0	1	0	0	0		CA9	0.135369	0.189568
				CHGB	0	1	0	1	0		TNFRSF1A	-0.125642	0.189568
				ARHGAP25	0	1	0	1	1		AMY2B	0.1245	0.189568
				GAS6	0	1	0	0	1		CCL28	0.155553	0.190767
				APP	0	1	0	0	0		NGF	0.0273328	0.190787
				DKK1	0	1	0	0	0		CD22	0.14483	0.193768
				CD27	0	1	0	1	0		ATP6V1D	-0.0618859	0.195295
				MMP7	0	1	0	1	0		CD55	-0.0633171	0.196446
				EFNA1	0	1	1	1	0		COLEC12	0.085504	0.197072
				PCDH1	0	1	0	0	0		FRZB	0.0837783	0.197072
				EFNA4	0	1	0	1	0		PDCD6	-0.147299	0.197072
				ADAM23	0	1	0	0	1		CCL26	0.188688	0.197516
				LTBR	0	1	1	1	0		CPM	0.0973198	0.197577
				COLEC12	0	1	1	1	0		CCL25	0.125354	0.197678
				TGM2	0	1	0	0	0		BMP6	0.218364	0.198793
				IGFBP6	0	1	0	1	1		IL1A	-0.135995	0.204741
				EPHB6	0	1	0	1	0		ACTN4	-0.0957514	0.207473
				IGFBP4	0	1	1	1	0		TPT1	-0.151113	0.208719
				OSMR	0	1	1	0	0		MDGA1	0.163731	0.215578
				CNDP1	0	1	1	1	0		CCL2	-0.179721	0.216717
				CLEC1A	0	1	1	1	0		VEGFA	-0.122255	0.217489
				COPE	0	1	0	0	0		PRSS8	0.116986	0.217557
				WFIKKN2	0	1	0	0	0		MEGF10	0.104692	0.217638
				NCAN	0	1	0	0	0		TIMP1	-0.0900665	0.219931
				NCR1	0	1	0	0	0		TCL1B	-0.164291	0.219931
				PAEP	0	1	0	0	0		TNFRSF14	-0.100514	0.220381
				EDIL3	0	1	0	0	0		GSTA1	-0.219083	0.220837
				CD48	0	1	0	1	1		DKK4	0.108359	0.220837
				LBP	0	1	1	0	0		NXPH1	0.0841799	0.221115
				TANK	0	1	0	0	0		TSHB	0.178801	0.223064
				CDH1	0	1	0	1	0		IL1RL1	-0.146063	0.223326
				CCS	0	1	0	0	0		TP53	-0.101519	0.231018
				CA4	0	1	1	1	1		HLA-DRA	0.129275	0.231018
				CCL15	0	1	0	1	0		PTEN	-0.0610288	0.23164
				EFEMP1	0	1	1	1	1		VSTM2L	-0.118916	0.231684
				PTEN	0	1	0	0	0		TEK	0.0470402	0.23183
				DRAXIN	0	1	0	0	0		ANGPT2	0.115588	0.23368
				MAGED1	0	1	0	0	0		CBLIF	0.184489	0.234519
				LRP11	0	1	1	1	0		SMPDL3A	0.136694	0.235124
				UXS1	0	0	1	0	0		PRSS27	0.0862049	0.236528
				CRIP2	0	0	1	0	1		PON3	0.0674517	0.240854
				ST6GAL1	0	0	1	1	0		VTCN1	-0.0728014	0.242635
				IQGAP2	0	0	1	0	0		SSB	-0.158548	0.24641
				PRDX1	0	0	1	0	0		SIRPA	-0.107182	0.24641
				IGF2R	0	0	1	0	0		MAEA	-0.114762	0.249768
				IDS	0	0	1	0	1		EPCAM	0.189525	0.251317
				TBC1D17	0	0	1	0	0		BSG	-0.063065	0.251826
				CXCL16	0	0	1	1	0		OSCAR	-0.0813155	0.252637
				CD276	0	0	1	1	0		SETMAR	-0.12883	0.253328
				TFRC	0	0	1	1	0		EPS8L2	0.0993806	0.253415
				CCL14	0	0	1	1	0		ICAM5	0.0933432	0.255136
				HYOU1	0	0	1	1	0		NECTIN4	0.0910199	0.260536
				PCSK9	0	0	1	1	0		MASP1	-0.0702445	0.260822
				SPON1	0	0	1	0	0		SCARA5	-0.0854037	0.261987
				ADAM15	0	0	1	0	0		CCL14	0.0834635	0.262555
				CTSC	0	0	1	0	0		PSMD9	-0.12632	0.262936
				DEFA1_DEFA1B	0	0	1	1	0		FAM3B	-0.0826484	0.263093
				GLO1	0	0	1	0	1		HNMT	-0.151766	0.263642
				NRP1	0	0	1	0	1		ARID4B	-0.0990547	0.265492
				CCN4	0	0	1	0	0		AREG	-0.133221	0.266035
				SCARA5	0	0	1	1	0		AGRN	0.110953	0.271602
				TCL1A	0	0	1	0	0		GP2	-0.179492	0.275795
				LRP1	0	0	1	0	0		ROBO1	0.0567381	0.275795
				IL10RB	0	0	1	0	0		IL18RAP	0.282918	0.277968
				GPC5	0	0	1	0	0		SCGB3A2	0.159235	0.277968
				MME	0	0	1	0	0		ISM1	-0.120497	0.278295
				IL1B	0	0	1	0	1		CRTAC1	0.117659	0.284551
				ANGPTL2	0	0	1	1	0		LTBR	0.0773138	0.284982
				GZMA	0	0	1	0	0		ENPP2	0.0662389	0.286647
				ARG1	0	0	1	1	0		CLSPN	-0.0697829	0.292515
				LILRB2	0	0	1	0	0		AMFR	-0.11782	0.293467
				FCGR2B	0	0	1	0	0		SKAP1	-0.142869	0.294885
				PVR	0	0	1	1	0		CEP164	0.110904	0.295154
				COL18A1	0	0	1	1	1		LTBP2	0.112722	0.295154
				GPR37	0	0	1	1	0		CEACAM8	-0.120943	0.301395
				OMG	0	0	1	0	0		ITGAM	-0.085277	0.302208
				KLK1	0	0	1	0	0		IL32	-0.174381	0.303249
				NFASC	0	0	1	0	0		MMP13	0.0659404	0.305541
				ANGPTL3	0	0	1	0	0		SPOCK1	-0.0684975	0.305541
				CRH	0	0	1	0	0		ECE1	0.0674409	0.30728
				TEK	0	0	1	0	0		SCLY	-0.117542	0.30728
				FCRL5	0	0	1	1	0		LIF	-0.105329	0.30778
				GZMB	0	0	1	0	0		ICAM2	0.0626297	0.30778
				PROC	0	0	1	1	0		GGA1	0.118573	0.309346
				OXT	0	0	1	0	0		BAG3	-0.112222	0.310734
				PTN	0	0	1	1	0		CXCL16	-0.0665671	0.311235
				CCL24	0	0	1	0	0		STC2	0.114524	0.31135
				TFPI	0	0	1	0	0		RGMA	0.0732178	0.311474
				SEMA3F	0	0	1	1	1		TFPI	-0.0765625	0.311474
				CDHR5	0	0	1	0	0		TNFRSF9	0.12527	0.312793
				RAB6B	0	0	1	0	0		KRT14	0.0524719	0.313843
				TNFRSF10C	0	0	1	0	1		LILRB1	-0.0596066	0.315703
				SIGLEC6	0	0	1	1	0		CLEC7A	-0.120853	0.315703
				DSC2	0	0	1	1	0		REG1B	0.105979	0.316519
				SKAP1	0	0	1	1	0		GPR37	0.140705	0.316519
				GFAP	0	0	1	1	0		ACAN	0.0551763	0.320551
				SCGB3A2	0	0	1	0	0		CALB1	0.105362	0.323891
				PRTN3	0	0	0	1	1		MICB_MICA	-0.247336	0.323891
				AXL	0	0	0	1	1		SERPINB8	-0.148131	0.323893
				SCARF2	0	0	0	1	1		CLEC4D	-0.136344	0.324769
				ESM1	0	0	0	1	0		VEGFD	0.0989002	0.32523
				LCN2	0	0	0	1	0		IGFBP4	0.115001	0.325874
				C1QA	0	0	0	1	0		AHSP	-0.179498	0.329284
				EPO	0	0	0	1	1		ADGRE2	-0.0661803	0.330485
				VASN	0	0	0	1	0		CLMP	0.0618327	0.334814
				THBD	0	0	0	1	0		RGS8	0.104556	0.334814
				IFNLR1	0	0	0	1	0		SNCG	-0.146639	0.336258
				RNASET2	0	0	0	1	1		GH2	0.24197	0.33985
				SPINK1	0	0	0	1	0		SULT2A1	-0.268237	0.340774
				SMAD5	0	0	0	1	0		CRACR2A	0.18324	0.344799
				MPO	0	0	0	1	1		COL9A1	0.114807	0.3471
				BAMBI	0	0	0	1	1		FAM3C	0.0592344	0.348007
				FGF23	0	0	0	1	0		MATN2	0.0657309	0.348591
				TNFSF10	0	0	0	1	0		CXCL17	0.119674	0.349298
				FAM3C	0	0	0	1	0		PARP1	-0.162153	0.353087
				ADA2	0	0	0	1	0		CLEC5A	-0.0816829	0.353276
				IL10RA	0	0	0	1	0		CPA2	-0.121446	0.354485
				CD55	0	0	0	1	0		CD209	0.0641778	0.354485
				SLITRK2	0	0	0	1	1		C2	0.0855527	0.354485
				CTSZ	0	0	0	1	0		PGF	0.0807378	0.355321
				CGREF1	0	0	0	1	0		LAMP2	0.0363043	0.360133
				TFF1	0	0	0	1	0		FES	-0.106058	0.360133
				HAVCR1	0	0	0	1	0		ASAH2	0.0994309	0.360133
				REN	0	0	0	1	0		KDR	-0.044668	0.360294
				PODXL	0	0	0	1	1		CCS	-0.116592	0.36125
				CTSV	0	0	0	1	0		NCS1	0.0854429	0.366833
				PI3	0	0	0	1	0		AFP	0.118554	0.367311
				REG1A	0	0	0	1	0		MYOC	-0.0956639	0.367311
				CD38	0	0	0	1	0		NELL2	0.0516837	0.367311
				ACP5	0	0	0	1	0		CHIT1	0.226719	0.370833
				AMBP	0	0	0	1	0		CEACAM3	0.0917962	0.371659
				CLMP	0	0	0	1	0		FCRL3	0.0996959	0.373174
				CLEC4G	0	0	0	1	0		TNFSF11	0.141847	0.373174
				CALB2	0	0	0	1	0		SPINT2	0.122958	0.373174
				LGMN	0	0	0	1	0		PDP1	-0.0794005	0.375039
				RETN	0	0	0	1	0		SPARC	-0.125581	0.378613
				SPINK4	0	0	0	1	0		GNLY	-0.0977445	0.37921
				PIK3AP1	0	0	0	1	0		TIMP3	-0.205139	0.379389
				AMN	0	0	0	1	0		LILRB5	-0.115658	0.382821
				TFPI2	0	0	0	1	0		NAAA	-0.0996751	0.38391
				KLB	0	0	0	1	0		TFF1	0.13706	0.384012
				HPGDS	0	0	0	1	0		GZMA	-0.0910912	0.384316
				REG3A	0	0	0	1	0		EFNA4	0.0755692	0.384316
				BTN3A2	0	0	0	1	0		SFTPA1	0.114242	0.384316
				CD99L2	0	0	0	1	0		IL17A	0.0718552	0.384316
				KIRREL2	0	0	0	1	0		TLR3	-0.100308	0.384316
				CFC1	0	0	0	1	0		RNASE3	0.189557	0.384316
				SELE	0	0	0	1	1		KLB	-0.110994	0.384713
				BOC	0	0	0	1	1		CD79B	-0.110006	0.384713
				RGMA	0	0	0	1	0		ST3GAL1	-0.0828457	0.387724
				FGFBP1	0	0	0	1	0		KRT18	-0.172701	0.390312
				IL19	0	0	0	1	0		CCN1	-0.141956	0.392436
				GUCA2A	0	0	0	1	0		TIMP4	-0.0690844	0.397068
				SFRP1	0	0	0	1	0		ZBTB17	-0.116024	0.397453
				HMBS	0	0	0	1	0		AMIGO2	0.0498784	0.404217
				MCAM	0	0	0	0	1		ANGPT1	-0.149938	0.404555
				CDH6	0	0	0	0	1		CD5	0.0790967	0.405313
				LAMA4	0	0	0	0	1		XCL1	-0.106288	0.408146
				SFTPD	0	0	0	0	1		DPEP2	-0.0638216	0.410957
				MSR1	0	0	0	0	1		GSTA3	-0.12713	0.411639
				ENTPD5	0	0	0	0	1		CD99	0.0412973	0.412333
				CD14	0	0	0	0	1		CTSH	0.118858	0.415446
				CAMKK1	0	0	0	0	1		PADI4	-0.121557	0.415962
				TNR	0	0	0	0	1		ADAMTS13	0.049283	0.415962
				ADAM22	0	0	0	0	1		PNLIPRP2	-0.431956	0.416894
				COL4A1	0	0	0	0	1		MSLN	0.11948	0.424182
				ARSA	0	0	0	0	1		PROK1	-0.108012	0.424411
				FCAR	0	0	0	0	1		CD177	-0.186483	0.424728
				AIF1	0	0	0	0	1		ACP5	-0.0625432	0.428027
				CD163	0	0	0	0	1		RCOR1	-0.0828759	0.435659
				WFIKKN1	0	0	0	0	1		DPEP1	0.0787124	0.435659
				IL3RA	0	0	0	0	1		PTN	0.132002	0.435819
				ACAA1	0	0	0	0	1		DRAXIN	0.104939	0.438023
				MZB1	0	0	0	0	1		CD28	-0.0751186	0.438939
				GUSB	0	0	0	0	1		PRCP	0.0563025	0.44087
				NPTN	0	0	0	0	1		GPNMB	0.0438221	0.445801
				CKMT1A_CKMT1B	0	0	0	0	1		IGF1R	0.0429074	0.445984
				ALCAM	0	0	0	0	1		AMBP	0.0430022	0.445984
				SIGLEC7	0	0	0	0	1		PTS	-0.117233	0.445984
											TFPI2	-0.0914484	0.445984
											AOC1	-0.0759192	0.445984
											HBQ1	0.0918873	0.445984
											TRAF2	0.123485	0.445984
											LEFTY2	0.0877773	0.449653
											VNN2	-0.0805538	0.450867
											C1QA	-0.0396863	0.450867
											FLT3	-0.0445957	0.454021
											TSLP	-0.0782364	0.454021
											AMBN	0.0386082	0.466733
											ENTPD6	-0.0413329	0.471058
											CCL27	0.083776	0.472899
											PSMA1	-0.0672216	0.474143
											CD59	0.042616	0.474143
											ANPEP	0.0544553	0.477373
											ENAH	0.0937854	0.480243
											HEBP1	-0.0795089	0.484249
											LBP	0.0930351	0.485695
											LCN2	0.058263	0.485883
											PTK7	0.0596128	0.487586
											PSRC1	-0.0710599	0.493469
											C19orf12	-0.11843	0.495997
											FABP4	0.101577	0.497421
											BCL2L11	0.0968651	0.497576
											CTSL	-0.0493766	0.509691
											B4GAT1	0.033056	0.509691
											UMOD	0.0733708	0.510989
											CRX	0.130039	0.512128
											GLT8D2	-0.0501258	0.512659
											ATF2	0.0853346	0.518379
											IL7R	0.063692	0.518379
											IL13RA1	0.0262158	0.521808
											PTPRM	0.0417805	0.526838
											NCLN	0.0654125	0.527804
											NEFL	0.086181	0.528275
											CTSC	-0.0681162	0.528275
											ITIH3	-0.0494535	0.529241
											SORCS2	0.0803552	0.531438
											PAPPA	0.0711192	0.535196
											KRT5	0.0940218	0.537361
											AZU1	-0.0994807	0.537361
											CPB1	0.0741544	0.546406
											MUC16	-0.215851	0.546984
											IL22RA1	-0.0510187	0.547115
											PECAM1	0.0393605	0.548644
											LILRA5	-0.0467436	0.551888
											TGFBR3	-0.088915	0.5549
											CELA3A	0.0786198	0.5549
											IL5RA	-0.073882	0.5549
											RARRES2	-0.0603465	0.5549
											CD300LF	-0.082829	0.554907
											CARHSP1	-0.0701379	0.554907
											FASLG	0.0663433	0.556322
											MMP9	-0.101229	0.556322
											CCN5	0.0553939	0.556322
											GSAP	-0.0905184	0.572689
											RABEPK	-0.0693117	0.573062
											FCN2	-0.0407229	0.574103
											STX16	0.0697803	0.577155
											LXN	-0.0770573	0.580539
											RBP5	0.0798093	0.582315
											PON2	-0.0418178	0.582315
											EPHB4	0.0419911	0.582315
											TPSAB1	0.0563527	0.58627
											KLK1	0.131013	0.587781
											FST	0.0535926	0.589445
											SORT1	-0.0439275	0.589901
											COPE	-0.0528889	0.596746
											RETN	-0.0561689	0.596746
											FUCA1	0.0805681	0.597225
											MEPE	0.0627586	0.597225
											SPP1	-0.0895293	0.597225
											GHRHR	-0.0633563	0.598142
											CNTN3	0.0387864	0.598142
											IL2	0.0339115	0.598241
											TNFRSF10A	-0.0499179	0.598241
											CD244	0.0356711	0.602229
											LHB	0.0902597	0.602398
											FCGR2A	-0.0669166	0.602398
											NECTIN2	-0.0449464	0.602932
											STC1	-0.0708645	0.609885
											TBC1D17	-0.0466071	0.609885
											SPON2	0.0484858	0.612026
											SUSD2	0.032614	0.612828
											KIR2DL3	-0.0823341	0.616598
											WNT9A	0.0369844	0.61876
											CDHR2	0.081958	0.620465
											PAMR1	0.0298927	0.620465
											SLITRK6	0.0359198	0.620465
											RTN4R	-0.0411886	0.625637
											ADGRG2	0.036424	0.625637
											NDRG1	-0.0799698	0.626413
											PTX3	0.0532225	0.6271
											LIFR	0.0375263	0.628976
											TANK	-0.0526102	0.629047
											GALNT2	-0.0315006	0.637414
											CCL13	0.085052	0.637414
											IL6R	0.0310739	0.644709
											TNFRSF11B	-0.0321317	0.644709
											CPA1	0.0634826	0.645009
											CD70	0.0533579	0.655508
											RELT	-0.0396397	0.655508
											EPHA1	-0.0336114	0.656235
											PRSS2	0.0618185	0.656235
											CHGB	0.0474946	0.658473
											SIGLEC15	-0.0685906	0.662087
											ANKRD54	-0.056879	0.662087
											GH1	-0.146424	0.662087
											NCAM1	-0.0327878	0.666446
											HSP90B1	0.061492	0.667769
											IVD	-0.0408958	0.668098
											SLC16A1	-0.0538576	0.66829
											SLIT2	0.0481856	0.677306
											ARNT	-0.0323904	0.677306
											GUCA2A	-0.0450741	0.677306
											GLRX	-0.0624132	0.68243
											HAO1	0.121378	0.683393
											SIGLEC9	-0.0290258	0.684862
											TNFRSF13B	0.0394294	0.684862
											AGXT	-0.0797462	0.689672
											CD164	0.0210354	0.689672
											NFASC	0.029149	0.690657
											IL4R	-0.047783	0.691463
											FCRL6	0.0736919	0.692503
											IKZF2	0.0741511	0.693001
											ADA	0.0400322	0.696976
											HS3ST3B1	-0.0437084	0.699825
											TPPP3	0.0398638	0.700047
											CLSTN1	0.0405755	0.704015
											CNPY2	-0.046954	0.704015
											LTBP3	-0.0502793	0.704015
											VWC2	0.0395689	0.704015
											IGF2R	-0.02102	0.704015
											PLA2G7	0.0233787	0.704253
											EFNA1	0.0359862	0.704253
											PTPRS	0.0213012	0.704253
											OSMR	-0.017868	0.705634
											CCL19	-0.0837812	0.712211
											CES3	0.0803342	0.712211
											FLT1	-0.0265569	0.712211
											TNFSF13B	0.0512184	0.713644
											CD99L2	0.0233268	0.715157
											ALPP	-0.0864629	0.715443
											CRISP2	0.049288	0.716906
											ITM2A	0.051016	0.716906
											NCR1	0.040205	0.716906
											ASGR1	-0.0337653	0.716906
											NPY	0.0544264	0.71854
											CRNN	-0.0561144	0.720272
											TNFRSF21	-0.0274886	0.720954
											SPINK1	-0.0495548	0.720954
											WFDC2	0.0493912	0.725627
											IL10RA	-0.049773	0.730989
											CCL18	0.0538437	0.730989
											SLAMF1	-0.0442348	0.736596
											MANSC1	-0.0270384	0.736596
											SSC5D	-0.0352754	0.736596
											GPC1	0.0322791	0.738252
											ICAM1	-0.0255958	0.739775
											KRT19	0.0746779	0.741794
											GALNT3	0.0303013	0.744114
											GFOD2	0.0834119	0.744114
											EPHA10	0.0481738	0.744114
											IL24	-0.0321598	0.744114
											EIF5A	-0.0197614	0.744114
											PKLR	-0.055172	0.744114
											HLA-E	-0.0357577	0.744118
											PRKCQ	0.0291853	0.745843
											NBL1	-0.0221666	0.745843
											CA1	-0.0588436	0.745843
											CLC	0.057456	0.745843
											IL4	0.0709525	0.74743
											CD6	-0.0465037	0.74743
											SDC4	-0.0516897	0.74743
											GGT1	-0.0447553	0.74743
											PSPN	0.0638901	0.754852
											MUC13	-0.0371956	0.756031
											SELPLG	0.0219786	0.756031
											FSTL3	-0.0292352	0.756426
											AGR3	0.0349291	0.758809
											ARTN	0.0236055	0.76221
											KCNIP4	0.0338932	0.762945
											CNDP1	-0.0407627	0.771369
											GALNT10	0.0214127	0.772036
											AGR2	0.0750227	0.772036
											LY75	0.0283829	0.772036
											IL20	0.0276677	0.772668
											IL1RL2	0.0260942	0.774178
											CDNF	0.0292356	0.776489
											DGKZ	0.0214881	0.777413
											GCNT1	0.0280992	0.778979
											PCSK9	-0.033298	0.779272
											IFNGR1	-0.0165166	0.783796
											S100A16	-0.0384939	0.785025
											IL13	-0.029451	0.785025
											LEP	0.0590166	0.785025
											CCL15	-0.0304618	0.788141
											MFAP5	-0.0341817	0.79152
											JCHAIN	0.0349914	0.793126
											MILR1	0.034977	0.798512
											ITGB7	-0.0322346	0.798512
											FCRL5	0.049453	0.798512
											PSG1	-0.0700704	0.799479
											CFC1	-0.0295229	0.802176
											SCARB1	0.0281281	0.803435
											NELL1	0.0264777	0.803435
											PLXNB2	-0.0146743	0.80359
											PLTP	0.0235972	0.804655
											FCRLB	-0.0389953	0.814334
											STX6	0.0386487	0.814334
											CCL20	-0.0518374	0.814334
											ESAM	0.020279	0.814512
											FGFR2	0.0143556	0.815696
											CCL11	0.0216011	0.817435
											NINJ1	0.0290161	0.817732
											IGFBP2	0.0349945	0.817732
											F7	-0.0160623	0.817732
											ANGPTL2	0.0244877	0.817732
											MMP10	0.0298829	0.817732
											CANT1	0.0140519	0.818145
											DKK3	-0.0236616	0.821051
											IGSF3	-0.0218391	0.823582
											MET	0.0119714	0.823582
											GGH	0.0205947	0.823582
											VMO1	-0.0358978	0.826705
											RUVBL1	0.0456643	0.826829
											LTA	0.0253459	0.828582
											LY9	-0.0203141	0.828582
											FGF23	-0.0368895	0.829131
											FAS	-0.0171273	0.830412
											RASA1	0.0138325	0.830535
											KLRD1	-0.0276785	0.830535
											SEMA7A	0.0178153	0.830535
											OPTC	-0.0250009	0.830827
											CLEC1A	0.0230915	0.830827
											ACE2	0.0301822	0.830827
											IL20RA	0.0214021	0.835232
											TIE1	-0.0185077	0.8367
											LEPR	0.0150379	0.842733
											CGREF1	-0.0215632	0.845241
											SCP2	-0.0346207	0.85026
											IL11	-0.0245711	0.850789
											ODAM	0.0191845	0.850789
											APOH	-0.0165738	0.850789
											CDH1	0.0161557	0.850789
											CTSF	0.0178455	0.854839
											FGF5	0.0145268	0.854944
											FGFBP1	0.024465	0.86532
											SEZ6L	-0.0136256	0.865624
											PNPT1	0.0447315	0.865624
											HGF	-0.0197797	0.865624
											LRP11	0.016276	0.866224
											TNFRSF6B	0.0325372	0.867191
											FCGR2B	0.0234641	0.869185
											CRH	-0.032613	0.870794
											GPC5	-0.0209052	0.870794
											CDHR5	-0.0137787	0.870794
											DDC	0.0222236	0.870794
											MSMB	-0.0241493	0.872628
											CPE	0.0177078	0.872776
											BTN2A1	-0.013038	0.875555
											TCL1A	0.0440301	0.877059
											IL19	-0.0251479	0.881587
											VIM	-0.045935	0.882181
											HMBS	-0.025368	0.883764
											DNMBP	0.0249866	0.885569
											CD38	-0.0175047	0.885707
											KIR3DL1	-0.0377792	0.889654
											SSC4D	0.0349198	0.890832
											LY96	-0.011438	0.891524
											DSC2	0.0131533	0.89442
											ADH4	-0.0290606	0.895083
											AGRP	-0.0169653	0.897447
											RAB37	-0.02631	0.897509
											PIGR	-0.0132169	0.897509
											PDCD1LG2	-0.0145426	0.898817
											LYPD8	0.0171689	0.898817
											CHEK2	-0.0102541	0.898817
											CCL16	-0.0189731	0.898817
											IL33	0.0212745	0.900724
											IL17F	0.0204159	0.900724
											EPHB6	0.011853	0.900724
											CLEC10A	-0.0135658	0.900724
											TREML2	0.011027	0.900724
											GAL	0.0209584	0.900724
											DLL1	0.0117947	0.902163
											CLPS	-0.0203359	0.902163
											LTO1	0.01159	0.905697
											DNAJB8	0.014154	0.908363
											BST1	0.0120194	0.908992
											CCL23	-0.0132238	0.911829
											THBS2	0.0117388	0.911877
											LPL	-0.0142036	0.917003
											ATP5PO	-0.0111301	0.919717
											RSPO3	0.0108856	0.92425
											TP53INP1	-0.00714	0.92425
											TSPAN1	0.0126024	0.92425
											PRL	-0.0174304	0.925454
											KLK12	-0.0287708	0.925454
											FGF21	0.033308	0.925454
											TNFRSF12A	0.0125443	0.928028
											CA11	-0.0067949	0.93056
											LAIR2	0.0230986	0.931007
											CRLF1	0.00772298	0.931022
											DCN	0.00722311	0.936795
											CEACAM1	0.00550496	0.93708
											EDIL3	-0.0078316	0.93708
											IL12B	0.0166852	0.93708
											OXT	0.024866	0.938746
											FUT8	0.0105488	0.94178
											CXCL12	0.00731518	0.942581
											CD302	-0.0086484	0.944595
											GDNF	-0.0079999	0.944595
											PRELP	0.00509791	0.944595
											FLT4	0.00578014	0.94731
											AKR1C4	-0.0088385	0.950243
											CD4	0.00756414	0.950243
											CEACAM21	-0.0145671	0.950936
											SERPINB5	-0.0081833	0.951266
											CLUL1	0.0070537	0.952678
											VAMP5	0.0118272	0.954838
											PROC	-0.0043993	0.957454
											FUT3_FUT5	0.00704777	0.958407
											FOLR1	0.00529404	0.958407
											CTRB1	0.00834182	0.958407
											BLVRB	-0.0086303	0.958407
											NRP2	-0.0046919	0.958407
											IGSF8	-0.0052378	0.958407
											PGLYRP1	-0.0063259	0.959987
											ICAM4	-0.0073574	0.96024
											IL2RB	0.00409439	0.963277
											SERPINA12	0.0122954	0.963277
											VASN	-0.003062	0.963277
											DSG2	0.00312605	0.963611
											ERBB3	0.00229837	0.964254
											ENPP7	-0.0093228	0.968391
											SERPINA11	-0.0043258	0.970506
											IL34	-0.0028016	0.971186
											KEL	0.00343547	0.971241
											DDR1	0.00231011	0.972758
											HYOU1	-0.0020447	0.972758
											LAMP3	0.00496616	0.979149
											ACP6	0.00411846	0.979543
											RSPO1	0.00367863	0.979543
											CSF2RA	-0.0036759	0.979543
											CHRDL2	0.00450738	0.979543
											LRRC25	0.00319112	0.981319
											JUN	0.00439502	0.981812
											CD83	-0.002867	0.982393
											PM20D1	0.00908452	0.982393
											RANGAP1	-0.0022235	0.983737
											LYPD1	0.00294957	0.983737
											PIK3IP1	-0.001866	0.983737
											TAFA5	-0.0015391	0.988903
											KIRREL2	0.00153618	0.988903
											GP1BA	0.00094603	0.990092
											TDGF1	0.00203957	0.996566
											CPVL	0.00093759	0.996566
											IL12A_IL12B	-0.0013274	0.997738
											FOLR3	0.00096325	0.997738
											DUOX2	-0.0003757	0.997738
											MFAP3	0.00030931	0.997738
											CD46	0.00022087	0.997738
											MLN	-0.0003597	0.997794

## Sheet: Figure 3
Healthy control
Assay	NPX_1	NPX_2	NPX_3	NPX_4	NPX_5	NPX_6	NPX_7	NPX_8	NPX_9	NPX_10	NPX_11	NPX_12	NPX_13	NPX_14	NPX_15	NPX_16	NPX_17	NPX_18	NPX_19	NPX_20	NPX_21	NPX_22	NPX_23	NPX_24	NPX_25	NPX_26	NPX_27	NPX_28	NPX_29	NPX_30	NPX_31	NPX_32	NPX_33	NPX_34	NPX_35	NPX_36	NPX_37	NPX_38	NPX_39	NPX_40	NPX_41	NPX_42	NPX_43	NPX_44	NPX_45	NPX_46	NPX_47	NPX_48	NPX_49
CA3	-1.55	-1.4292	-1.4016	-1.3772	-1.3464	-1.339	-1.259	-1.2571	-1.2235	-1.1748	-1.1545	-1.1084	-1.104	-1.0898	-1.0885	-1.0734	-1.0607	-1.0229	-1.0033	-1.0002	-0.9959	-0.9919	-0.9813	-0.9718	-0.96	-0.9395	-0.9309	-0.9099	-0.8934	-0.8756	-0.8566	-0.8445	-0.8433	-0.8252	-0.8238	-0.8135	-0.8128	-0.8031	-0.8019	-0.8017	-0.7948	-0.7885	-0.7788	-0.7566	-0.7442	-0.7423	-0.739	-0.7364	-0.7348
CCN3	-1.039	-0.7914	-0.7641	-0.6886	-0.5778	-0.5105	-0.4643	-0.4403	-0.408	-0.4004	-0.3798	-0.3745	-0.3607	-0.3579	-0.3508	-0.3384	-0.3334	-0.3087	-0.2996	-0.2977	-0.2806	-0.2716	-0.2697	-0.2598	-0.2556	-0.2464	-0.2447	-0.2373	-0.2317	-0.2316	-0.2265	-0.225	-0.2229	-0.2171	-0.2154	-0.2142	-0.2128	-0.2066	-0.2045	-0.2044	-0.2039	-0.2013	-0.1977	-0.1953	-0.1945	-0.1895	-0.1894	-0.1815	-0.1732
COMP	-1.3507	-0.9215	-0.885	-0.7194	-0.6919	-0.691	-0.557	-0.5333	-0.5304	-0.5022	-0.498	-0.4852	-0.4755	-0.4747	-0.4626	-0.4573	-0.4052	-0.4018	-0.4009	-0.3994	-0.3693	-0.3609	-0.3607	-0.3539	-0.3467	-0.3433	-0.3365	-0.3351	-0.3264	-0.3165	-0.3134	-0.3127	-0.3033	-0.2997	-0.2983	-0.298	-0.288	-0.2814	-0.2782	-0.2743	-0.268	-0.2674	-0.2618	-0.2586	-0.2568	-0.2553	-0.2514	-0.2379	-0.2362
CRACR2A	-2.0239	-1.2952	-1.1048	-0.925	-0.919	-0.7937	-0.7645	-0.7351	-0.7158	-0.6604	-0.6382	-0.6148	-0.6075	-0.6036	-0.589	-0.5491	-0.5433	-0.5057	-0.4901	-0.4779	-0.4727	-0.4434	-0.4034	-0.3819	-0.3111	-0.2667	-0.2609	-0.2571	-0.2186	-0.1882	-0.1687	-0.1662	-0.1652	-0.1489	-0.1415	-0.1277	-0.1109	-0.0993	-0.098	-0.089	-0.0762	-0.0741	-0.0704	-0.0666	-0.0484	-0.0442	-0.0439	-0.0368	-0.0365
CRTAC1	-0.9258	-0.6043	-0.5594	-0.5366	-0.436	-0.4263	-0.4193	-0.4109	-0.4023	-0.3994	-0.3639	-0.3498	-0.3467	-0.3406	-0.3342	-0.3009	-0.2972	-0.2969	-0.2877	-0.2579	-0.2555	-0.2471	-0.239	-0.2346	-0.2293	-0.2269	-0.2256	-0.2219	-0.2059	-0.2027	-0.1945	-0.1935	-0.1925	-0.176	-0.1754	-0.1476	-0.1471	-0.1437	-0.1333	-0.1317	-0.1281	-0.1212	-0.1091	-0.1057	-0.0975	-0.0966	-0.0952	-0.0854	-0.0748
HSPB6	-1.3463	-1.2685	-1.195	-1.1724	-1.0697	-1.0432	-1.0353	-0.9569	-0.9513	-0.8774	-0.8649	-0.8604	-0.8533	-0.8159	-0.8128	-0.8101	-0.7947	-0.7875	-0.787	-0.7823	-0.7785	-0.7679	-0.7579	-0.7546	-0.7533	-0.7451	-0.7327	-0.7284	-0.7153	-0.6841	-0.6823	-0.6806	-0.6786	-0.6695	-0.667	-0.6611	-0.6567	-0.6552	-0.6549	-0.6448	-0.6404	-0.6369	-0.6277	-0.6213	-0.6176	-0.6143	-0.6134	-0.6106	-0.6027
IL6	-2.5289	-1.9913	-1.7844	-1.77	-1.7607	-1.6843	-1.6767	-1.6444	-1.6129	-1.5854	-1.5771	-1.5754	-1.5735	-1.5717	-1.5493	-1.5281	-1.4587	-1.43	-1.4101	-1.4092	-1.4031	-1.3938	-1.3837	-1.3649	-1.3483	-1.3332	-1.3206	-1.3089	-1.3001	-1.2793	-1.2705	-1.2634	-1.2533	-1.2425	-1.2174	-1.2154	-1.2144	-1.2117	-1.2072	-1.1872	-1.1445	-1.1235	-1.1168	-1.0917	-1.0813	-1.0799	-1.0794	-1.0739	-1.0702
IRAG2	-1.0022	-0.8265	-0.7732	-0.7413	-0.7187	-0.7087	-0.6763	-0.6349	-0.6182	-0.5799	-0.5262	-0.5156	-0.4842	-0.4252	-0.425	-0.3802	-0.3729	-0.3175	-0.3088	-0.2915	-0.2218	-0.1665	-0.1105	-0.1016	-0.0993	-0.0991	-0.0892	-0.0706	-0.0586	-0.0549	-0.0416	0.0057	0.009	0.0102	0.0126	0.0314	0.0548	0.0612	0.0788	0.0961	0.0996	0.1285	0.1373	0.1377	0.1504	0.1512	0.1622	0.1637	0.1985
KLK4	-1.9287	-1.8743	-1.8194	-1.6181	-1.5977	-1.5901	-1.4901	-1.4722	-1.4404	-1.4348	-1.3688	-1.3612	-1.2992	-1.2798	-1.2672	-1.2648	-1.2516	-1.2431	-1.2407	-1.24	-1.214	-1.2071	-1.2051	-1.1969	-1.1939	-1.1882	-1.173	-1.1726	-1.1718	-1.1698	-1.1572	-1.1526	-1.149	-1.1392	-1.1273	-1.1256	-1.1121	-1.1029	-1.0906	-1.0715	-1.064	-1.057	-1.0567	-1.0435	-1.0405	-1.0356	-1.0329	-1.0296	-1.017
MCAM	-1.0398	-1.033	-0.8809	-0.8354	-0.7558	-0.6923	-0.6471	-0.613	-0.5963	-0.5926	-0.5869	-0.5851	-0.5637	-0.5584	-0.5573	-0.5546	-0.543	-0.5306	-0.5267	-0.5246	-0.523	-0.5189	-0.5168	-0.5085	-0.4953	-0.4686	-0.4607	-0.4585	-0.447	-0.4385	-0.4346	-0.4281	-0.4279	-0.4167	-0.4037	-0.3961	-0.368	-0.3657	-0.3629	-0.3534	-0.3508	-0.3417	-0.3321	-0.3159	-0.3068	-0.3059	-0.3048	-0.302	-0.3
MFAP5	-2.5699	-1.0783	-1.0767	-1.0528	-1.0286	-0.9404	-0.8752	-0.8452	-0.8434	-0.8418	-0.7782	-0.7214	-0.6814	-0.676	-0.6514	-0.6451	-0.6196	-0.604	-0.5907	-0.586	-0.5807	-0.5751	-0.5262	-0.5246	-0.5028	-0.4986	-0.4918	-0.4862	-0.4732	-0.4675	-0.467	-0.4581	-0.4517	-0.4485	-0.432	-0.4305	-0.4235	-0.423	-0.4206	-0.4086	-0.4035	-0.3884	-0.3829	-0.377	-0.3746	-0.3703	-0.3696	-0.3677	-0.3574
NOS1	-2.0309	-1.8326	-1.3369	-1.2917	-1.199	-1.1954	-1.1499	-1.1078	-1.0636	-1.033	-1.0234	-1.0191	-0.9983	-0.9904	-0.9816	-0.9305	-0.9183	-0.9039	-0.8979	-0.896	-0.8949	-0.8922	-0.8783	-0.8691	-0.8069	-0.7932	-0.7917	-0.7856	-0.7852	-0.7797	-0.7581	-0.7529	-0.7479	-0.7421	-0.7273	-0.7077	-0.6988	-0.6942	-0.6859	-0.6849	-0.6831	-0.6771	-0.6613	-0.6583	-0.6566	-0.6546	-0.6513	-0.6484	-0.6399
PCSK9	-1.3332	-1.1399	-0.9948	-0.9265	-0.9252	-0.9073	-0.8582	-0.8541	-0.8479	-0.8392	-0.8383	-0.8261	-0.8011	-0.7764	-0.7747	-0.7725	-0.7582	-0.7526	-0.7526	-0.7478	-0.7434	-0.7426	-0.7385	-0.735	-0.7304	-0.7279	-0.723	-0.7162	-0.7106	-0.707	-0.6827	-0.667	-0.6496	-0.6437	-0.6335	-0.6328	-0.6321	-0.6305	-0.6222	-0.6213	-0.6173	-0.6123	-0.6114	-0.6111	-0.6074	-0.5886	-0.5713	-0.5664	-0.5541
TNFSF11	-1.3037	-1.282	-1.1933	-1.1813	-1.1651	-1.0103	-0.9551	-0.9236	-0.9043	-0.9023	-0.8978	-0.8938	-0.8512	-0.847	-0.8079	-0.6784	-0.6385	-0.6037	-0.6032	-0.5967	-0.586	-0.5746	-0.5575	-0.5271	-0.5219	-0.5214	-0.5127	-0.4891	-0.4829	-0.4778	-0.4698	-0.4649	-0.4581	-0.4543	-0.4256	-0.4236	-0.419	-0.4117	-0.4036	-0.3938	-0.3842	-0.3706	-0.3659	-0.3541	-0.344	-0.334	-0.3316	-0.3308	-0.3308
TRAF2	-1.8456	-1.5821	-1.5407	-1.4944	-1.4497	-1.3843	-1.1153	-1.1043	-1.0852	-1.0399	-0.9735	-0.9585	-0.9267	-0.9131	-0.9095	-0.9003	-0.8629	-0.839	-0.8341	-0.8122	-0.7757	-0.772	-0.7425	-0.7402	-0.7264	-0.7005	-0.6916	-0.6909	-0.6632	-0.6622	-0.6473	-0.6271	-0.6262	-0.6208	-0.6112	-0.6051	-0.5994	-0.5913	-0.5804	-0.5795	-0.5475	-0.54	-0.5285	-0.5172	-0.5081	-0.4835	-0.4751	-0.4601	-0.4455
Infectious disease control
CA3	-2.7244	-1.726	-1.6249	-1.5428	-1.4476	-1.3096	-1.2845	-1.2502	-1.2219	-1.16235	-1.0806	-1.0516	-1.0454	-1.0356	-0.9959	-0.9234	-0.9071	-0.9047	-0.8743	-0.8619	-0.8593	-0.8101	-0.797	-0.7818	-0.7809	-0.7543	-0.7426	-0.6805	-0.659	-0.6471	-0.6355	-0.6309	-0.6294	-0.619	-0.6008	-0.5586	-0.5258	-0.5138	-0.5102	-0.4962	-0.462	-0.425	-0.374	-0.3286	-0.3256	-0.3167	-0.2982	-0.2973	-0.2928
CCN3	-1.9712	-1.9097	-1.7902	-1.6916	-1.6092	-1.5766	-1.55095	-1.5509	-1.5313	-1.5208	-1.4912	-1.484	-1.46605	-1.3641	-1.3361	-1.3261	-1.3179	-1.3119	-1.3062	-1.29475	-1.2874	-1.2824	-1.2794	-1.2692	-1.2648	-1.2603	-1.2511	-1.2477	-1.2385	-1.2357	-1.2248	-1.2215	-1.21695	-1.1777	-1.1769	-1.1686	-1.1649	-1.1236	-1.11665	-1.11585	-1.1158	-1.079	-1.0778	-1.0703	-1.04875	-1.04185	-1.0407	-1.0391	-1.0273
COMP	-3.1104	-2.6375	-2.2068	-2.0954	-2.0874	-2.0678	-2.0411	-2.0302	-1.916	-1.9054	-1.9016	-1.8802	-1.8462	-1.8267	-1.7896	-1.7848	-1.7652	-1.7544	-1.7476	-1.7345	-1.7196	-1.6954	-1.664	-1.6631	-1.6542	-1.6346	-1.6212	-1.619	-1.6188	-1.5945	-1.5491	-1.5181	-1.50895	-1.4923	-1.4834	-1.475	-1.4283	-1.4276	-1.3998	-1.36	-1.3581	-1.3463	-1.3368	-1.2971	-1.2623	-1.2499	-1.2477	-1.2289	-1.2272
CRACR2A	-1.2885	-1.17975	-1.1119	-1.09945	-1.0739	-0.94545	-0.835	-0.7836	-0.76365	-0.72185	-0.7164	-0.70805	-0.57315	-0.33765	-0.3173	-0.31045	-0.308	-0.2524	-0.2338	-0.1519	-0.15	-0.1216	-0.0987	-0.0976	-0.0871	-0.07395	0.0108	0.0254	0.0507	0.05355	0.0699	0.0943	0.09585	0.1109	0.11585	0.11805	0.1273	0.1855	0.19815	0.20765	0.23135	0.24165	0.279	0.28485	0.288	0.29315	0.3153	0.3515	0.3613
CRTAC1	-2.99165	-2.7418	-2.7209	-2.70005	-2.36645	-2.34235	-2.33275	-2.3179	-2.30395	-2.2935	-2.283	-2.24655	-2.1682	-2.15905	-2.10735	-2.0819	-2.07215	-2.05775	-2.0508	-2.03995	-1.94815	-1.9219	-1.9074	-1.9049	-1.8998	-1.8978	-1.89265	-1.86435	-1.86225	-1.86165	-1.86165	-1.8551	-1.8544	-1.8523	-1.8346	-1.83415	-1.83335	-1.8286	-1.8254	-1.8099	-1.7848	-1.78	-1.76565	-1.76545	-1.76505	-1.7528	-1.71735	-1.71665	-1.7014
HSPB6	-4.7592	-1.949	-1.9028	-1.8327	-1.5912	-1.5842	-1.5245	-1.4845	-1.4752	-1.4708	-1.4153	-1.4034	-1.4004	-1.3819	-1.3508	-1.3403	-1.3321	-1.3161	-1.2749	-1.2696	-1.2511	-1.2447	-1.236	-1.2338	-1.2228	-1.1982	-1.1721	-1.1644	-1.1096	-1.0762	-1.0694	-1.058	-1.0102	-1.0088	-1.0032	-0.9389	-0.9314	-0.9208	-0.9145	-0.9022	-0.9005	-0.8917	-0.8915	-0.8762	-0.8733	-0.8709	-0.8273	-0.8065	-0.7747
IL6	-2.12185	-1.6683	-0.4578	-0.1781	-0.0873	0.0018	0.0106	0.115	0.2596	0.3087	0.3796	0.7326	0.7951	0.8186	0.8544	0.9279	0.9406	0.9771	0.9941	1.0647	1.118	1.119	1.1233	1.2438	1.2736	1.2892	1.3453	1.346	1.3942	1.3972	1.404	1.4109	1.4446	1.4911	1.5195	1.5588	1.672	1.6794	1.684	1.7133	1.7143	1.7341	1.8191	1.8427	1.9188	1.9188	1.9231	1.9456	1.957
IRAG2	-2.0543	-1.8081	-1.4276	-1.2826	-1.2444	-1.0006	-0.9801	-0.9009	-0.8517	-0.8516	-0.8036	-0.7894	-0.7282	-0.7078	-0.6646	-0.6326	-0.6238	-0.6124	-0.6002	-0.5828	-0.5667	-0.551	-0.5443	-0.4636	-0.4484	-0.438	-0.401	-0.396	-0.3627	-0.3575	-0.3567	-0.3511	-0.3386	-0.3383	-0.3337	-0.3221	-0.3201	-0.2727	-0.2618	-0.247	-0.2403	-0.2322	-0.2305	-0.2234	-0.2148	-0.2132	-0.2	-0.1802	-0.1587
KLK4	-6.1293	-2.3096	-2.2125	-2.182	-2.1549	-2.1242	-2.1173	-2.1139	-2.0544	-2.0537	-2.0288	-2.0204	-2.0179	-1.9801	-1.967	-1.9322	-1.903	-1.8885	-1.8815	-1.871	-1.84405	-1.8427	-1.7977	-1.7676	-1.7668	-1.7554	-1.728	-1.692	-1.69	-1.6799	-1.6647	-1.6509	-1.6433	-1.635	-1.5881	-1.5861	-1.5741	-1.5582	-1.558	-1.5393	-1.5359	-1.533	-1.5284	-1.5083	-1.491	-1.4622	-1.4444	-1.431	-1.411
MCAM	-2.5159	-2.3455	-2.1717	-2.0444	-1.8155	-1.7475	-1.6839	-1.6589	-1.6153	-1.503	-1.5029	-1.451	-1.4465	-1.3057	-1.2999	-1.2662	-1.2624	-1.2585	-1.1889	-1.1589	-1.1435	-1.1394	-1.1256	-1.119	-1.1004	-1.0854	-1.0837	-1.0545	-1.0536	-1.0492	-1.045	-1.0325	-1.0214	-0.999	-0.9901	-0.9855	-0.9749	-0.9648	-0.9439	-0.9344	-0.9283	-0.9274	-0.9183	-0.9073	-0.9007	-0.8984	-0.896	-0.891	-0.8751
MFAP5	-3.0253	-2.591	-2.379	-2.367	-2.2462	-2.1495	-2.12	-2.1007	-2.0269	-2.0038	-1.9954	-1.9397	-1.9168	-1.90665	-1.8981	-1.7898	-1.7547	-1.7185	-1.6603	-1.6313	-1.619	-1.6185	-1.6085	-1.5973	-1.5924	-1.5357	-1.5257	-1.5075	-1.469	-1.4631	-1.4482	-1.4317	-1.3677	-1.3652	-1.3518	-1.3493	-1.3432	-1.3218	-1.3054	-1.2969	-1.2839	-1.2837	-1.2661	-1.265	-1.2309	-1.1952	-1.1645	-1.1437	-1.1414
NOS1	-1.5602	-1.5059	-1.439	-1.4107	-1.2218	-1.0648	-1.017	-1.0099	-0.924	-0.9204	-0.9145	-0.9135	-0.75125	-0.7213	-0.7186	-0.6941	-0.6441	-0.6174	-0.6066	-0.5739	-0.5364	-0.5283	-0.5007	-0.4946	-0.4814	-0.4586	-0.4585	-0.3888	-0.3868	-0.3665	-0.3461	-0.3451	-0.3309	-0.3236	-0.3161	-0.2996	-0.2529	-0.2432	-0.1942	-0.1927	-0.1912	-0.1616	-0.1387	-0.1338	-0.1321	-0.129	-0.1086	-0.0982	-0.0785
PCSK9	-1.51355	-1.2109	-1.0682	-1.0505	-1.0245	-0.9395	-0.9089	-0.8465	-0.6283	-0.5575	-0.55465	-0.5545	-0.5507	-0.5345	-0.4334	-0.3866	-0.3247	-0.3182	-0.287	-0.26	-0.25335	-0.2473	-0.2311	-0.2093	-0.2045	-0.2029	-0.1916	-0.1571	-0.1525	-0.149	-0.1456	-0.1273	-0.1225	-0.1015	-0.0944	-0.0695	-0.0367	-0.0309	-0.01625	0.0078	0.0133	0.02005	0.0277	0.0352	0.0556	0.0608	0.0622	0.06425	0.0646
TNFSF11	-4.65185	-4.46815	-4.44955	-4.18945	-4.14435	-4.0795	-3.97905	-3.94955	-3.89025	-3.81555	-3.75055	-3.68805	-3.67375	-3.60745	-3.60115	-3.5974	-3.58245	-3.54815	-3.53555	-3.50235	-3.47635	-3.46325	-3.44925	-3.4094	-3.37775	-3.33275	-3.28345	-3.26115	-3.249	-3.21425	-3.20605	-3.18005	-3.1552	-3.13555	-3.12605	-3.11785	-3.11695	-3.10515	-3.09235	-3.06865	-3.02935	-3.02075	-2.97155	-2.945	-2.93185	-2.87655	-2.86155	-2.8521	-2.83065
TRAF2	-3.9035	-1.8544	-1.8288	-1.7553	-1.7515	-1.7461	-1.6466	-1.6314	-1.5045	-1.4303	-1.4133	-1.4131	-1.3966	-1.3215	-1.3124	-1.3073	-1.3036	-1.2913	-1.2464	-1.216	-1.1758	-1.1489	-1.1424	-1.1369	-1.1271	-1.1226	-1.1133	-1.1116	-1.1034	-1.0468	-1.0329	-1.0168	-0.9407	-0.8983	-0.8841	-0.8594	-0.8339	-0.8286	-0.8157	-0.7904	-0.7521	-0.7211	-0.7185	-0.7015	-0.6941	-0.6899	-0.653	-0.6527	-0.6371
Idiopathic inflammatory myopathies
CA3	-2.1274	-2.11	-2.0532	-1.937	-1.377	-1.1396	-1.0969	-0.9715	-0.9491	-0.9111	-0.7878	-0.7419	-0.6878	-0.6678	-0.6235	-0.6157	-0.6023	-0.5963	-0.5851	-0.5148	-0.4922	-0.4912	-0.4733	-0.3568	-0.3267	-0.3036	-0.2726	-0.2532	-0.2232	-0.2136	-0.1702	-0.1421	-0.1412	-0.1021	-0.0607	-0.0514	0.0503	0.0992	0.1264	0.1348	0.1592	0.1759	0.1993	0.221	0.2456	0.2542	0.2843	0.2904	0.3062
CCN3	-1.23015	-1.14515	-1.08315	-1.07555	-0.87365	-0.86565	-0.81455	-0.80835	-0.79045	-0.78855	-0.74315	-0.72565	-0.70805	-0.69715	-0.68675	-0.67195	-0.65175	-0.62895	-0.60655	-0.58865	-0.58535	-0.58285	-0.56545	-0.56175	-0.56075	-0.54735	-0.54055	-0.50545	-0.49815	-0.44445	-0.43825	-0.41825	-0.38975	-0.38715	-0.36585	-0.29005	-0.28905	-0.28115	-0.26815	-0.26135	-0.25015	-0.24955	-0.23705	-0.19595	-0.17795	-0.17615	-0.15265	-0.13005	-0.12425
COMP	-2.9111	-2.211	-1.9286	-1.9034	-1.7832	-1.7596	-1.5198	-1.4641	-1.4215	-1.3248	-1.316	-1.286	-1.2629	-1.2553	-1.2273	-1.2187	-1.2039	-1.1918	-1.1802	-1.1708	-1.1679	-1.1162	-1.1138	-1.1044	-1.0077	-0.9999	-0.9915	-0.9869	-0.9835	-0.9831	-0.8796	-0.8732	-0.8703	-0.8698	-0.8518	-0.8292	-0.8117	-0.8084	-0.7992	-0.7905	-0.7872	-0.7474	-0.7435	-0.7338	-0.7259	-0.7052	-0.7014	-0.6894	-0.676
CRACR2A	-1.50705	-1.25975	-1.12335	-1.08095	-1.03535	-0.99485	-0.99315	-0.76605	-0.74285	-0.73155	-0.71475	-0.58865	-0.58695	-0.58335	-0.54555	-0.52425	-0.51735	-0.51525	-0.50805	-0.49675	-0.49295	-0.46085	-0.44565	-0.44215	-0.43565	-0.42865	-0.39705	-0.38175	-0.37055	-0.35095	-0.32105	-0.31405	-0.26705	-0.26095	-0.26075	-0.25085	-0.18755	-0.18455	-0.18225	-0.18155	-0.18035	-0.17775	-0.16405	-0.15915	-0.14735	-0.13885	-0.13335	-0.13145	-0.13105
CRTAC1	-3.24725	-2.94045	-2.90505	-2.57225	-2.54925	-2.50335	-2.39295	-2.34605	-2.33175	-2.31605	-2.30655	-2.22575	-2.21175	-2.20445	-2.19595	-2.18535	-2.13555	-2.11535	-2.11065	-2.07135	-2.05025	-2.03405	-2.03275	-1.99885	-1.99665	-1.97795	-1.97555	-1.87775	-1.85605	-1.75685	-1.75675	-1.69435	-1.65135	-1.63545	-1.61835	-1.61525	-1.60005	-1.59825	-1.54265	-1.50195	-1.49905	-1.46865	-1.45695	-1.42415	-1.38535	-1.36255	-1.28565	-1.25935	-1.25875
HSPB6	-1.436	-1.1181	-0.9012	-0.8447	-0.8226	-0.762	-0.6748	-0.6688	-0.6579	-0.533	-0.4589	-0.4559	-0.3832	-0.3385	-0.2763	-0.2484	-0.2265	-0.226	-0.209	-0.2075	-0.1592	-0.1389	-0.0919	-0.0106	-0.009	0.0093	0.0173	0.0349	0.0613	0.0894	0.0916	0.0968	0.1124	0.1307	0.1901	0.2522	0.2529	0.2757	0.3268	0.3745	0.3836	0.4617	0.5161	0.5175	0.5232	0.5244	0.5266	0.5621	0.5628
IL6	-1.75475	-1.41605	-1.23165	-1.07975	-0.99455	-0.98195	-0.95415	-0.92405	-0.87825	-0.87695	-0.83595	-0.81125	-0.76075	-0.75695	-0.71005	-0.70825	-0.67065	-0.65375	-0.61965	-0.60325	-0.57105	-0.56785	-0.55365	-0.54595	-0.53935	-0.51185	-0.49075	-0.46785	-0.42745	-0.41475	-0.39975	-0.37165	-0.35365	-0.34965	-0.30325	-0.30315	-0.28615	-0.25345	-0.19595	-0.17445	-0.15995	-0.15275	-0.15125	-0.09185	-0.05155	-0.04565	-0.03425	-0.03375	0.01565
IRAG2	-2.1461	-1.5408	-1.3601	-1.3504	-1.3241	-1.2929	-1.143	-1.1428	-1.0942	-1.0534	-1.0301	-1.0179	-0.9944	-0.9852	-0.9634	-0.8825	-0.8661	-0.8626	-0.8199	-0.7925	-0.7868	-0.7774	-0.7547	-0.7458	-0.7165	-0.6951	-0.6789	-0.6706	-0.6689	-0.6392	-0.6209	-0.6142	-0.6072	-0.5963	-0.5824	-0.5746	-0.5595	-0.553	-0.5376	-0.5288	-0.5258	-0.5014	-0.4754	-0.4752	-0.4458	-0.4442	-0.4203	-0.42	-0.414
KLK4	-2.6569	-2.5263	-2.1699	-1.9788	-1.9768	-1.6433	-1.6401	-1.5989	-1.52	-1.3734	-1.3571	-1.3008	-1.2935	-1.2626	-1.2525	-1.205	-1.1742	-1.1146	-1.1078	-1.0607	-1.0464	-1.0389	-1.0133	-0.989	-0.9526	-0.8804	-0.8669	-0.8371	-0.8321	-0.8153	-0.7977	-0.7961	-0.729	-0.7145	-0.6876	-0.6761	-0.6492	-0.6463	-0.6398	-0.6331	-0.5659	-0.5475	-0.5393	-0.5263	-0.5236	-0.5069	-0.4986	-0.4902	-0.4826
MCAM	-1.347	-0.8826	-0.8281	-0.7964	-0.7872	-0.7865	-0.7843	-0.7671	-0.7116	-0.7023	-0.6936	-0.6657	-0.659	-0.6491	-0.6023	-0.6016	-0.5929	-0.5826	-0.5818	-0.532	-0.5137	-0.5055	-0.4985	-0.4829	-0.4778	-0.4742	-0.4698	-0.4213	-0.4164	-0.414	-0.4122	-0.4042	-0.3895	-0.3882	-0.3814	-0.3757	-0.3742	-0.3741	-0.3614	-0.3556	-0.3552	-0.3534	-0.3516	-0.3316	-0.329	-0.3213	-0.2981	-0.2846	-0.2769
MFAP5	-3.6229	-2.5639	-2.1038	-1.86	-1.7438	-1.6913	-1.6653	-1.5619	-1.3081	-1.2822	-1.2375	-1.1787	-1.177	-1.1708	-1.1577	-1.0763	-1.0728	-1.052	-1.04	-0.9637	-0.9262	-0.8722	-0.8022	-0.7999	-0.787	-0.7832	-0.78	-0.7667	-0.7356	-0.6203	-0.5754	-0.575	-0.5532	-0.5087	-0.4775	-0.4725	-0.46	-0.4378	-0.4346	-0.423	-0.3505	-0.34	-0.3265	-0.2988	-0.2905	-0.2597	-0.2571	-0.2539	-0.2475
NOS1	-0.8438	-0.7392	-0.6555	-0.5058	-0.4009	-0.3705	-0.3213	-0.3121	-0.2987	-0.293	-0.1945	-0.1736	-0.1594	-0.1137	-0.113	0.0512	0.0974	0.1909	0.2056	0.2212	0.2741	0.2953	0.296	0.2964	0.2983	0.316	0.3211	0.3642	0.403	0.4074	0.448	0.4528	0.4544	0.4786	0.5085	0.5228	0.5367	0.5393	0.5818	0.6103	0.6211	0.6628	0.7319	0.7477	0.8007	0.8176	0.8364	0.8577	0.868
PCSK9	-1.59405	-1.07665	-0.70115	-0.66865	-0.66085	-0.65445	-0.62705	-0.59805	-0.56715	-0.54655	-0.49665	-0.45615	-0.44135	-0.39975	-0.38755	-0.37865	-0.33835	-0.33175	-0.28565	-0.27655	-0.27375	-0.25405	-0.24245	-0.24135	-0.22405	-0.21735	-0.21515	-0.21155	-0.19495	-0.19165	-0.16465	-0.14585	-0.14395	-0.13245	-0.13085	-0.12015	-0.11525	-0.11185	-0.11135	-0.10825	-0.06515	-0.06345	-0.05905	-0.05685	-0.05385	-0.04325	-0.03735	-0.02575	-0.00215
TNFSF11	-3.46615	-3.08955	-2.96175	-2.74525	-2.65215	-2.41895	-2.31145	-2.28005	-2.21365	-2.19965	-2.18865	-2.17405	-2.16735	-2.13575	-2.12165	-2.08665	-2.01435	-1.98215	-1.92425	-1.90875	-1.80475	-1.76085	-1.68645	-1.66405	-1.64875	-1.62585	-1.60775	-1.60735	-1.59505	-1.56335	-1.48015	-1.46775	-1.42595	-1.41895	-1.39455	-1.39325	-1.36865	-1.35745	-1.33915	-1.28235	-1.26785	-1.26465	-1.24635	-1.22285	-1.20585	-1.17585	-1.17355	-1.16685	-1.16535
TRAF2	-2.4496	-2.267	-2.2091	-2.0571	-1.9024	-1.8734	-1.8272	-1.803	-1.7753	-1.7708	-1.7395	-1.705	-1.6923	-1.6091	-1.5878	-1.5213	-1.5113	-1.4571	-1.447	-1.4098	-1.335	-1.3325	-1.2966	-1.2751	-1.262	-1.2618	-1.2509	-1.2507	-1.2378	-1.187	-1.1595	-1.1445	-1.1333	-1.0993	-1.0735	-1.0447	-1.041	-1.024	-0.993	-0.988	-0.9727	-0.957	-0.9415	-0.9396	-0.9151	-0.8948	-0.8818	-0.88	-0.8771
Rheumatoid arthritis
CA3	-2	-1.695	-1.2984	-1.1533	-1.1533	-1.0026	-0.9615	-0.9082	-0.8203	-0.8169	-0.8108	-0.7632	-0.7588	-0.7579	-0.7421	-0.7319	-0.7253	-0.7205	-0.6602	-0.6242	-0.6158	-0.6017	-0.5907	-0.5144	-0.49	-0.4527	-0.4316	-0.4094	-0.4048	-0.4024	-0.3547	-0.3398	-0.3337	-0.3318	-0.3259	-0.3256	-0.3129	-0.287	-0.282	-0.2779	-0.2668	-0.2597	-0.2575	-0.2315	-0.222	-0.2065	-0.1856	-0.1845	-0.1419
CCN3	-0.82315	-0.73015	-0.53585	-0.49125	-0.46175	-0.37295	-0.34255	-0.27525	-0.27165	-0.24225	-0.20565	-0.18975	-0.17775	-0.12305	-0.11125	-0.10855	-0.10315	-0.08775	-0.07425	0.04905	0.07015	0.11735	0.17035	0.17245	0.18595	0.23035	0.24475	0.27625	0.29195	0.31385	0.32495	0.33565	0.34815	0.35075	0.35355	0.35395	0.37675	0.37795	0.39895	0.41605	0.42665	0.46005	0.49025	0.52995	0.56355	0.61005	0.65885	0.66995	0.67655
COMP	-0.5154	-0.4482	-0.4408	-0.4022	-0.2484	-0.2061	-0.1898	-0.1056	-0.091	-0.0521	-0.03	-0.0062	-0.0056	0.0241	0.0244	0.0527	0.0605	0.0713	0.0977	0.1453	0.1802	0.2054	0.207	0.2227	0.2447	0.2606	0.279	0.2855	0.3223	0.3837	0.4082	0.4868	0.5049	0.5112	0.5131	0.5319	0.553	0.5787	0.5804	0.5805	0.5992	0.6362	0.6684	0.6944	0.6991	0.7127	0.7479	0.75	0.7673
CRACR2A	-1.38725	-0.95205	-0.75735	-0.65275	-0.59615	-0.59595	-0.54895	-0.53775	-0.52345	-0.48975	-0.46825	-0.45605	-0.42445	-0.41035	-0.37245	-0.35965	-0.34975	-0.32675	-0.32365	-0.24555	-0.23665	-0.22685	-0.20315	-0.18145	-0.17305	-0.16725	-0.15815	-0.10775	-0.06455	-0.04565	-0.03915	-0.02865	0.01225	0.09885	0.11655	0.12255	0.13405	0.13985	0.19535	0.24385	0.28235	0.31185	0.33835	0.34355	0.35165	0.38745	0.49695	0.50425	0.53575
CRTAC1	-0.78935	-0.31305	-0.29615	-0.27935	-0.24705	-0.22635	-0.13695	-0.10705	-0.07605	-0.05835	-0.01315	-0.01285	0.04655	0.06955	0.10275	0.13535	0.13685	0.14105	0.14335	0.16365	0.16455	0.19175	0.19195	0.21755	0.22735	0.22995	0.29645	0.29735	0.34175	0.35135	0.40065	0.40685	0.41375	0.44655	0.46045	0.48485	0.48775	0.48985	0.49905	0.51465	0.52055	0.53965	0.55885	0.60305	0.61285	0.61895	0.63585	0.64285	0.66185
HSPB6	-1.5174	-1.1352	-1.0383	-0.9641	-0.8779	-0.8497	-0.8467	-0.8227	-0.8226	-0.7992	-0.7668	-0.7415	-0.7068	-0.6572	-0.6257	-0.5403	-0.5398	-0.5246	-0.5011	-0.4783	-0.4485	-0.4374	-0.3448	-0.3251	-0.3197	-0.291	-0.2591	-0.2576	-0.2466	-0.2314	-0.2284	-0.2239	-0.1664	-0.1557	-0.1419	-0.1342	-0.1274	-0.1266	-0.1059	-0.0592	-0.0195	0.012	0.0121	0.0491	0.0504	0.0612	0.0844	0.1004	0.1213
IL6	-1.14325	-0.92595	-0.30185	-0.21645	-0.17865	-0.09075	-0.01925	0.37825	0.39765	0.51875	0.58045	0.68745	0.71695	0.78225	0.99195	1.13315	1.15015	1.48985	1.50785	1.55035	1.64015	1.65805	1.72615	1.83845	1.83955	1.99965	2.00945	2.03285	2.10945	2.11715	2.24605	2.32965	2.35595	2.36905	2.40935	2.43125	2.45975	2.46355	2.60475	2.68685	2.73625	2.81425	3.00815	3.01635	3.07635	3.12415	3.13465	3.21025	3.21435
IRAG2	-1.4822	-1.3425	-1.3106	-1.1644	-1.0591	-1.0258	-0.9051	-0.741	-0.7255	-0.6845	-0.6299	-0.5871	-0.5821	-0.5615	-0.5592	-0.5582	-0.5531	-0.5355	-0.5134	-0.4852	-0.4821	-0.4036	-0.3865	-0.3831	-0.333	-0.3163	-0.3037	-0.3035	-0.2948	-0.2724	-0.2721	-0.2406	-0.1737	-0.1398	-0.1229	-0.1073	-0.1018	-0.0753	-0.0648	-0.0617	-0.0542	-0.0151	-0.0108	0.0087	0.0238	0.0286	0.0458	0.0601	0.1047
KLK4	-1.276	-1.1525	-1.1224	-1.0052	-0.955	-0.9036	-0.7319	-0.6795	-0.6487	-0.6393	-0.5821	-0.5298	-0.484	-0.4831	-0.48	-0.435	-0.4062	-0.3012	-0.2839	-0.276	-0.2277	-0.1982	-0.1972	-0.1902	-0.1713	-0.1708	-0.1359	-0.1306	-0.1234	-0.1023	-0.085	-0.0793	-0.0729	-0.0666	-0.0385	-0.0024	0.0266	0.1219	0.1451	0.2203	0.2305	0.2779	0.2939	0.3406	0.4392	0.5839	0.5954	0.6485	0.6568
MCAM	-0.9262	-0.9174	-0.904	-0.635	-0.5852	-0.5607	-0.5604	-0.4415	-0.395	-0.3686	-0.3568	-0.3253	-0.2754	-0.1764	-0.1518	-0.1421	-0.1217	-0.0887	-0.0881	-0.0781	-0.0606	-0.003	0.0196	0.0375	0.0403	0.0508	0.0556	0.0568	0.0604	0.0628	0.075	0.075	0.0776	0.0815	0.0876	0.0885	0.1049	0.106	0.1115	0.1298	0.1448	0.1567	0.1742	0.1941	0.2353	0.2637	0.2929	0.3625	0.3648
MFAP5	-1.0096	-0.857	-0.6591	-0.495	-0.4694	-0.4613	-0.4355	-0.3438	-0.2971	-0.1965	-0.1081	-0.0906	-0.0494	-0.0373	-0.0223	-0.0176	-0.0154	0.0032	0.0175	0.0402	0.0569	0.0673	0.1098	0.1122	0.118	0.1282	0.1425	0.1489	0.1532	0.1623	0.1654	0.171	0.1861	0.2012	0.2046	0.2258	0.2429	0.2591	0.2795	0.281	0.2869	0.2878	0.3035	0.3185	0.3529	0.3561	0.3653	0.3699	0.398
NOS1	-1.4907	-1.2625	-1.1831	-1.1783	-0.9885	-0.6818	-0.632	-0.6001	-0.5545	-0.5504	-0.5087	-0.4955	-0.4728	-0.4576	-0.4081	-0.4044	-0.3855	-0.3681	-0.3587	-0.3475	-0.2849	-0.2526	-0.2198	-0.2189	-0.2061	-0.1642	-0.1516	-0.1158	-0.0795	-0.0649	-0.0464	-0.0233	0.0012	0.0104	0.0155	0.0351	0.0394	0.0465	0.0491	0.0607	0.066	0.0714	0.1368	0.1469	0.1628	0.1657	0.1946	0.2202	0.2266
PCSK9	-0.96515	-0.69895	-0.66045	-0.56095	-0.39165	-0.36705	-0.33805	-0.29525	-0.27585	-0.25885	-0.25455	-0.25375	-0.17185	-0.15225	-0.14675	-0.12135	-0.11855	-0.11665	-0.09775	-0.07115	0.00275	0.02135	0.03765	0.05005	0.05015	0.05955	0.07645	0.07675	0.08105	0.08595	0.12745	0.17765	0.17785	0.18175	0.18355	0.19535	0.19905	0.21355	0.22695	0.23395	0.25015	0.30905	0.34185	0.35625	0.38325	0.38355	0.41675	0.44025	0.44415
TNFSF11	-4.15205	-4.06015	-2.34645	-1.56055	-1.07295	-1.07275	-0.83575	-0.78605	-0.76095	-0.72525	-0.66125	-0.65385	-0.58755	-0.50535	-0.48535	-0.46755	-0.43965	-0.37885	-0.36935	-0.36175	-0.29195	-0.16095	-0.14945	-0.12375	-0.11645	-0.10715	-0.09715	-0.09685	-0.08685	-0.00625	0.03605	0.04715	0.06915	0.09575	0.18735	0.21805	0.23725	0.29855	0.32255	0.38045	0.39405	0.42495	0.54815	0.59525	0.61385	0.64495	0.65535	0.71545	0.71645
TRAF2	-3.4539	-3.2061	-2.1282	-2.0847	-2.0122	-1.8581	-1.8178	-1.7656	-1.7523	-1.7138	-1.6008	-1.4965	-1.4223	-1.3932	-1.3277	-1.3015	-1.2611	-1.2297	-1.2108	-1.2	-1.1917	-1.1881	-1.1465	-1.1344	-1.0991	-1.076	-1.0238	-1.0181	-1.0134	-0.9863	-0.9578	-0.9557	-0.9499	-0.922	-0.9135	-0.9049	-0.8846	-0.8808	-0.8792	-0.8544	-0.8454	-0.8336	-0.8185	-0.802	-0.7293	-0.7177	-0.6728	-0.6509	-0.6371
Sjögren disease
CA3	-2.2843	-1.6743	-1.605	-1.5786	-1.3785	-1.3291	-1.3175	-1.244	-1.2423	-1.2408	-1.123	-1.0971	-1.0958	-1.088	-1.052	-1.0108	-0.9864	-0.9193	-0.8456	-0.7814	-0.7618	-0.7551	-0.7082	-0.6568	-0.5883	-0.5695	-0.5562	-0.5556	-0.5413	-0.5186	-0.5132	-0.5074	-0.5064	-0.4587	-0.4475	-0.4475	-0.3925	-0.3836	-0.3732	-0.3561	-0.3276	-0.3212	-0.3169	-0.3065	-0.2973	-0.294	-0.2728	-0.2134	-0.2105
CCN3	-1.05805	-0.78445	-0.75415	-0.74455	-0.71445	-0.61925	-0.61345	-0.56915	-0.56435	-0.54165	-0.52515	-0.51985	-0.48215	-0.46025	-0.44905	-0.44055	-0.41675	-0.41425	-0.40655	-0.36465	-0.34365	-0.33345	-0.31695	-0.30525	-0.30365	-0.27665	-0.22885	-0.22035	-0.21145	-0.20665	-0.20375	-0.19015	-0.18985	-0.14905	-0.11245	-0.10835	-0.10585	-0.09635	-0.09205	-0.08775	-0.07715	-0.07675	-0.03315	-0.02125	-0.00995	0.04225	0.04255	0.04835	0.05685
COMP	-1.4446	-0.857	-0.8254	-0.8109	-0.77	-0.7429	-0.7234	-0.6306	-0.6245	-0.6152	-0.6073	-0.5865	-0.5446	-0.5321	-0.5227	-0.5103	-0.4572	-0.4554	-0.4341	-0.4117	-0.4019	-0.3967	-0.3938	-0.391	-0.3845	-0.3696	-0.358	-0.281	-0.2774	-0.2716	-0.2487	-0.2274	-0.2206	-0.2119	-0.2113	-0.1946	-0.1724	-0.1425	-0.1233	-0.1218	-0.1047	-0.0881	-0.0872	-0.0766	-0.0503	-0.0324	-0.0316	-0.0247	-0.0171
CRACR2A	-0.70935	-0.60345	-0.43045	-0.25125	-0.01705	-0.00215	0.12135	0.23095	0.23105	0.27175	0.29775	0.40175	0.42345	0.43325	0.57885	0.65965	0.89805	0.90635	0.99175	1.00775	1.16205	1.28375	1.28415	1.37325	1.38645	1.52805	1.57485	1.63095	1.65725	1.66975	1.73615	1.77285	1.78715	1.81085	1.81965	1.85355	1.87125	1.93025	1.95055	1.98995	2.01895	2.03655	2.19755	2.20905	2.22685	2.36905	2.39315	2.39395	2.49755
CRTAC1	-1.43335	-1.07435	-0.98265	-0.93445	-0.86515	-0.74635	-0.69445	-0.69385	-0.68015	-0.63865	-0.63675	-0.62045	-0.61615	-0.61265	-0.60245	-0.59895	-0.57855	-0.51965	-0.51875	-0.47625	-0.43545	-0.36955	-0.35505	-0.34125	-0.30035	-0.28515	-0.22265	-0.20865	-0.20395	-0.20115	-0.18185	-0.16375	-0.12885	-0.12175	-0.11335	-0.10315	-0.09715	-0.09305	-0.08425	-0.08075	-0.07685	-0.07165	-0.06475	-0.06055	-0.03515	-0.01895	-0.01355	-0.01195	0.01775
HSPB6	-1.4327	-1.3406	-1.0714	-1.0657	-1.0522	-1.0029	-0.9708	-0.961	-0.9205	-0.9156	-0.8977	-0.8659	-0.8159	-0.788	-0.7634	-0.7602	-0.7368	-0.7063	-0.7047	-0.6644	-0.6613	-0.6539	-0.6539	-0.6113	-0.6102	-0.5955	-0.5709	-0.4885	-0.4875	-0.4768	-0.4608	-0.4501	-0.4164	-0.4099	-0.3386	-0.3303	-0.2816	-0.2801	-0.2791	-0.2754	-0.2695	-0.2644	-0.2641	-0.242	-0.2324	-0.2168	-0.2142	-0.1764	-0.1341
IL6	-1.53645	-1.53525	-1.37175	-1.29445	-1.23245	-1.18415	-1.14895	-1.10475	-1.08415	-1.08215	-1.01245	-0.93645	-0.90175	-0.80685	-0.77865	-0.77255	-0.76845	-0.73975	-0.68015	-0.62975	-0.59625	-0.57745	-0.48495	-0.47185	-0.47015	-0.44985	-0.44545	-0.41815	-0.40475	-0.37915	-0.37165	-0.34985	-0.27985	-0.27405	-0.25765	-0.25515	-0.22455	-0.21275	-0.20105	-0.18605	-0.13415	-0.12375	-0.09565	-0.04425	-0.04245	0.01155	0.01815	0.07805	0.08715
IRAG2	-1.3042	-1.2667	-1.0722	-0.9346	-0.8337	-0.8208	-0.3991	-0.3955	-0.2243	-0.2028	-0.0716	0.0662	0.1432	0.1666	0.2022	0.2622	0.4906	0.5088	0.5743	0.587	0.7005	0.7226	0.7293	0.7656	0.9676	1.0703	1.1614	1.5491	1.5695	1.572	1.6075	1.6139	1.6226	1.6472	1.6638	1.7183	1.8212	1.9458	1.9836	2.0651	2.2178	2.2576	2.2735	2.3344	2.3501	2.3751	2.3917	2.5775	2.6436
KLK4	-1.9238	-1.7497	-1.1585	-1.0998	-1.0032	-0.9821	-0.9487	-0.8796	-0.8647	-0.8613	-0.8285	-0.809	-0.7971	-0.7527	-0.7054	-0.667	-0.6654	-0.6497	-0.6258	-0.5843	-0.5751	-0.5691	-0.556	-0.5515	-0.4851	-0.452	-0.345	-0.2905	-0.283	-0.2706	-0.2483	-0.2174	-0.1751	-0.1395	-0.1273	-0.1102	-0.1066	-0.0827	-0.0378	-0.0069	0.0069	0.0323	0.0484	0.0556	0.0621	0.083	0.0902	0.1097	0.1097
MCAM	-1.0665	-1.0433	-1.0083	-0.8105	-0.7305	-0.7254	-0.721	-0.7164	-0.7022	-0.6489	-0.6401	-0.5933	-0.5651	-0.5391	-0.4896	-0.4808	-0.4744	-0.4535	-0.4383	-0.4095	-0.4084	-0.3956	-0.3624	-0.3593	-0.3527	-0.3188	-0.2747	-0.2687	-0.2645	-0.2636	-0.2524	-0.2436	-0.2275	-0.2256	-0.2228	-0.217	-0.188	-0.1684	-0.1568	-0.1318	-0.1198	-0.1138	-0.0851	-0.0719	-0.0515	-0.038	-0.0376	-0.0216	-0.0012
MFAP5	-1.0829	-0.8447	-0.8084	-0.8014	-0.7883	-0.7458	-0.7022	-0.6706	-0.6569	-0.6352	-0.5968	-0.5875	-0.5779	-0.555	-0.5323	-0.5078	-0.4965	-0.4918	-0.4839	-0.4588	-0.4498	-0.4475	-0.4025	-0.4002	-0.3874	-0.3646	-0.3634	-0.3027	-0.1784	-0.1693	-0.1566	-0.1524	-0.1505	-0.1336	-0.1268	-0.1055	-0.1052	-0.0881	-0.0761	-0.0737	-0.0574	-0.0183	-0.0175	-0.0033	0.0076	0.0149	0.0207	0.0569	0.0821
NOS1	-2.1844	-1.3293	-1.2418	-1.0864	-1.0456	-0.9859	-0.9677	-0.9524	-0.9133	-0.9119	-0.9118	-0.7316	-0.7019	-0.689	-0.6815	-0.6494	-0.64	-0.6225	-0.6148	-0.6124	-0.6001	-0.5795	-0.5737	-0.5086	-0.4686	-0.4307	-0.3854	-0.3458	-0.3368	-0.3315	-0.3312	-0.3231	-0.3135	-0.312	-0.2688	-0.226	-0.2132	-0.2111	-0.2093	-0.1657	-0.163	-0.134	-0.1338	-0.0924	-0.0761	-0.0749	-0.0737	-0.0354	-0.0254
PCSK9	-1.35265	-1.12945	-0.88155	-0.80985	-0.66085	-0.64595	-0.44545	-0.42905	-0.34015	-0.32105	-0.29905	-0.28945	-0.24415	-0.24185	-0.24115	-0.23635	-0.23025	-0.22865	-0.21965	-0.19385	-0.18215	-0.16705	-0.13845	-0.13545	-0.13125	-0.12735	-0.10325	-0.10265	-0.10145	-0.10095	-0.09795	-0.08135	-0.05275	-0.02235	-0.00395	-0.00195	0.02635	0.05265	0.05455	0.07815	0.11615	0.11675	0.11675	0.12315	0.13175	0.13795	0.14135	0.14255	0.15755
TNFSF11	-1.91925	-1.60375	-1.57195	-1.27835	-1.12845	-0.92405	-0.91535	-0.82065	-0.80805	-0.80405	-0.71005	-0.69385	-0.46875	-0.46795	-0.46725	-0.46185	-0.44925	-0.43025	-0.39835	-0.31035	-0.27625	-0.27145	-0.25955	-0.20285	-0.19485	-0.07985	-0.06555	-0.05345	-0.03975	-0.02325	0.00665	0.01405	0.03335	0.09585	0.10995	0.16435	0.16645	0.19055	0.19315	0.22275	0.24945	0.26715	0.29645	0.33045	0.39715	0.42125	0.43435	0.44255	0.44725
TRAF2	-2.0031	-1.7988	-1.5289	-1.368	-1.3308	-1.23	-1.1797	-1.1545	-1.0304	-0.9689	-0.8901	-0.8134	-0.5528	-0.4875	-0.4346	-0.3428	-0.3362	-0.3116	-0.2087	-0.2034	-0.124	-0.0872	-0.0723	-0.0367	-0.0295	0.0989	0.1678	0.1834	0.1896	0.1926	0.2006	0.2013	0.2813	0.3537	0.3696	0.3699	0.3852	0.4074	0.4413	0.4576	0.4663	0.5977	0.6374	0.6613	0.6964	0.7494	0.7631	0.8094	0.8106
Systemic lupus erythemetosus
CA3	-2.8421	-2.3671	-2.2721	-2.0799	-1.7783	-1.6359	-1.6023	-1.5774	-1.5333	-1.5096	-1.4708	-1.45	-1.3993	-1.3959	-1.3588	-1.3527	-1.3495	-1.3068	-1.2187	-1.176	-1.1684	-1.1432	-1.0783	-1.0381	-1.0084	-1.0052	-0.9902	-0.9894	-0.9816	-0.9795	-0.9301	-0.9154	-0.9077	-0.8635	-0.863	-0.8481	-0.845	-0.8039	-0.7992	-0.7803	-0.7742	-0.734	-0.7262	-0.6866	-0.6791	-0.6787	-0.6736	-0.6524	-0.6352
CCN3	-1.10995	-1.02905	-1.02745	-0.89575	-0.80105	-0.77685	-0.75085	-0.71145	-0.64285	-0.64025	-0.63615	-0.63005	-0.59555	-0.58265	-0.57785	-0.55815	-0.55685	-0.55245	-0.51175	-0.49855	-0.49055	-0.48975	-0.47045	-0.43955	-0.43215	-0.41595	-0.39565	-0.36985	-0.35735	-0.34845	-0.33825	-0.32675	-0.32135	-0.30685	-0.30395	-0.26955	-0.26065	-0.21555	-0.21145	-0.14935	-0.12695	-0.11845	-0.10255	-0.09205	-0.08265	-0.01775	-0.01295	-0.00915	-0.00735
COMP	-2.0678	-1.7429	-1.3532	-1.3039	-1.2996	-1.2382	-1.2207	-1.1465	-1.1071	-1.0905	-1.0722	-1.048	-1.0414	-1.0328	-1.0218	-1.006	-0.8912	-0.8755	-0.8621	-0.8536	-0.8357	-0.8299	-0.8024	-0.7874	-0.7862	-0.7517	-0.7047	-0.667	-0.646	-0.6212	-0.6022	-0.5473	-0.5405	-0.5051	-0.4862	-0.4862	-0.4778	-0.4421	-0.4384	-0.3913	-0.3613	-0.3452	-0.3426	-0.336	-0.3216	-0.307	-0.2976	-0.2804	-0.2778
CRACR2A	-1.86715	-0.35425	-0.28355	-0.22695	-0.19615	-0.09075	0.13865	0.15245	0.34805	0.35245	0.37155	0.43045	0.44145	0.44465	0.46235	0.46725	0.51745	0.55135	0.55205	0.60485	0.64425	0.68155	0.71135	0.73275	0.75335	0.76135	0.82865	0.83965	0.92985	0.94685	0.95895	1.00805	1.09105	1.10015	1.11265	1.16225	1.19285	1.21995	1.25695	1.26325	1.29105	1.34785	1.37585	1.43315	1.45905	1.47785	1.52575	1.53545	1.64775
CRTAC1	-2.55785	-2.01105	-1.96015	-1.72405	-1.50435	-1.48985	-1.43055	-1.38135	-1.36345	-1.29975	-1.17665	-1.16595	-1.14315	-1.13365	-1.10455	-1.10335	-1.05485	-1.00685	-1.00205	-0.99435	-0.97915	-0.95875	-0.95485	-0.92885	-0.91295	-0.89955	-0.89795	-0.86275	-0.84785	-0.84575	-0.79425	-0.78225	-0.67755	-0.65615	-0.65125	-0.64015	-0.63875	-0.63865	-0.59715	-0.59595	-0.58725	-0.58315	-0.55965	-0.51975	-0.48025	-0.46525	-0.46275	-0.45195	-0.40905
HSPB6	-4.6127	-2.545	-2.1095	-1.8679	-1.7018	-1.5722	-1.5652	-1.4736	-1.4137	-1.38	-1.2932	-1.2795	-1.2789	-1.2744	-1.1723	-1.1648	-1.1385	-1.1225	-1.1048	-1.0926	-1.0246	-1.008	-1.0076	-0.9793	-0.9605	-0.8971	-0.8849	-0.8601	-0.81	-0.805	-0.8039	-0.7805	-0.7775	-0.7449	-0.7376	-0.7302	-0.715	-0.7059	-0.6497	-0.646	-0.6354	-0.6107	-0.5782	-0.5744	-0.5516	-0.5448	-0.5322	-0.5215	-0.4338
IL6	-2.98125	-1.31375	-1.30675	-1.18315	-1.07235	-0.99145	-0.42795	-0.36125	-0.34115	-0.24785	-0.22565	-0.20865	-0.13435	0.02245	0.08455	0.13045	0.13785	0.28465	0.36955	0.36975	0.40895	0.44225	0.44605	0.52575	0.54545	0.54545	0.55015	0.55615	0.59965	0.61745	0.64945	0.68515	0.68705	0.70075	0.78885	0.86885	0.91005	0.91185	0.91555	0.93065	0.93365	0.98755	0.99045	1.01745	1.05525	1.09625	1.10495	1.18145	1.19985
IRAG2	-1.0472	-0.5397	-0.1774	-0.1185	-0.0692	-0.0583	0.0246	0.1599	0.1952	0.2347	0.2758	0.2923	0.4068	0.4483	0.4643	0.5492	0.593	0.7297	0.7311	0.7492	0.8027	0.8098	0.8119	0.8427	0.8846	0.9438	0.9517	1.0364	1.0573	1.1078	1.1111	1.1374	1.1592	1.2091	1.2531	1.258	1.2803	1.3071	1.3226	1.3283	1.3687	1.3976	1.4053	1.406	1.4371	1.4373	1.4392	1.4677	1.4917
KLK4	-5.6727	-1.8698	-1.674	-1.6514	-1.5758	-1.5261	-1.4203	-1.278	-1.2545	-1.1977	-1.1823	-1.1473	-1.1452	-1.0706	-1.0441	-1.0002	-0.9744	-0.9425	-0.9408	-0.8344	-0.7957	-0.6586	-0.6347	-0.6327	-0.6035	-0.5843	-0.5512	-0.5012	-0.4969	-0.4568	-0.454	-0.4424	-0.4377	-0.4105	-0.3989	-0.2534	-0.2529	-0.2496	-0.2344	-0.1471	-0.1412	-0.1329	-0.1066	-0.106	-0.0315	-0.0143	-0.0064	0.0002	0.0194
MCAM	-1.4266	-1.2354	-1.1728	-1.0905	-1.0823	-1.0305	-0.9807	-0.9621	-0.898	-0.87	-0.8651	-0.8475	-0.8434	-0.8365	-0.8308	-0.795	-0.7533	-0.7444	-0.7241	-0.7208	-0.6246	-0.6108	-0.5959	-0.548	-0.5385	-0.5301	-0.4972	-0.4605	-0.4487	-0.4385	-0.438	-0.4337	-0.414	-0.3918	-0.3473	-0.3451	-0.3423	-0.3376	-0.2508	-0.2315	-0.2184	-0.1897	-0.1879	-0.1816	-0.1628	-0.1549	-0.1515	-0.13	-0.0996
MFAP5	-1.2706	-1.0072	-0.5514	-0.4456	-0.3889	-0.291	-0.2711	-0.1862	-0.1582	-0.0751	0.0417	0.0527	0.0552	0.0767	0.0886	0.1227	0.1801	0.2326	0.2443	0.2688	0.2753	0.2805	0.281	0.2814	0.2834	0.2839	0.3063	0.3142	0.3305	0.3487	0.3697	0.4553	0.4721	0.5077	0.5155	0.5162	0.5491	0.5509	0.5577	0.5727	0.5748	0.5881	0.5904	0.6271	0.6276	0.64	0.6501	0.6793	0.7027
NOS1	-1.2676	-1.2416	-1.0278	-1.0089	-0.9761	-0.8621	-0.7862	-0.7685	-0.6475	-0.613	-0.5702	-0.5617	-0.5527	-0.5242	-0.4743	-0.4689	-0.4678	-0.4658	-0.4642	-0.4345	-0.433	-0.3942	-0.3885	-0.3778	-0.3271	-0.3054	-0.2983	-0.2645	-0.2423	-0.1973	-0.1697	-0.1201	-0.1091	-0.0925	-0.07	-0.0647	-0.0554	-0.0468	-0.0352	-0.0172	-0.0163	0.0164	0.0371	0.0559	0.0687	0.0721	0.0736	0.0859	0.092
PCSK9	-0.73495	-0.69165	-0.63885	-0.48345	-0.39985	-0.38565	-0.28375	-0.24445	-0.21065	-0.18755	-0.17355	-0.15075	-0.14415	-0.12145	-0.10655	-0.08385	0.03645	0.06195	0.17325	0.17945	0.20555	0.21125	0.21235	0.21525	0.26475	0.26555	0.28345	0.28585	0.36485	0.37165	0.39735	0.41745	0.47275	0.49695	0.51765	0.55235	0.55595	0.59265	0.60825	0.60895	0.62595	0.65545	0.66585	0.69445	0.70195	0.72415	0.74845	0.74995	0.75925
TNFSF11	-1.38455	-1.36175	-1.07765	-0.44855	-0.36835	-0.06985	0.04245	0.09045	0.15305	0.30595	0.32055	0.40285	0.40425	0.41025	0.48375	0.52525	0.57905	0.58025	0.67055	0.70975	0.72275	0.82235	0.84135	0.94075	0.94625	1.03205	1.05745	1.07995	1.12065	1.12725	1.18625	1.20335	1.33015	1.35075	1.42135	1.45015	1.46275	1.47405	1.48585	1.49945	1.50095	1.51175	1.52305	1.52755	1.53685	1.53985	1.55475	1.56215	1.56515
TRAF2	-1.6973	-1.5922	-1.3888	-1.359	-1.3258	-1.2476	-1.2443	-1.1136	-1.0384	-0.999	-0.9155	-0.8883	-0.8288	-0.8282	-0.8215	-0.804	-0.658	-0.6078	-0.5881	-0.5879	-0.5796	-0.5784	-0.5313	-0.4854	-0.3893	-0.3871	-0.3709	-0.3379	-0.3293	-0.3186	-0.2975	-0.2623	-0.2296	-0.2174	-0.2045	-0.1452	-0.1392	-0.1211	-0.101	-0.0999	-0.0812	-0.0805	-0.0286	-0.018	0.0237	0.062	0.1493	0.1502	0.2199
Systemic sclerosis
CA3	-2.8052	-1.9223	-1.3463	-1.2792	-1.1739	-1.1689	-1.1654	-1.1226	-1.0962	-1.0216	-1.0035	-0.9703	-0.9693	-0.9276	-0.9098	-0.8841	-0.871	-0.7828	-0.7634	-0.7469	-0.7176	-0.7056	-0.6904	-0.6803	-0.635	-0.5852	-0.5738	-0.5476	-0.4904	-0.4578	-0.4498	-0.4446	-0.4375	-0.4373	-0.4306	-0.4213	-0.4011	-0.3568	-0.3447	-0.3374	-0.3277	-0.3267	-0.2721	-0.2689	-0.2632	-0.2113	-0.1438	-0.141	-0.1312
CCN3	-0.45435	-0.40315	-0.25995	-0.20285	-0.06665	-0.06285	-0.05325	-0.01715	0.01805	0.08165	0.12215	0.16005	0.16755	0.17375	0.19315	0.19925	0.22775	0.27085	0.36775	0.37565	0.37615	0.37765	0.43295	0.47395	0.47595	0.47855	0.52975	0.53485	0.54685	0.59065	0.59915	0.60085	0.61025	0.62805	0.68685	0.70575	0.70865	0.71265	0.72005	0.73135	0.74805	0.81115	0.86885	0.88525	0.92875	0.93095	0.95475	0.95835	0.96385
COMP	-0.9878	-0.9214	-0.8993	-0.888	-0.8687	-0.5699	-0.4664	-0.4414	-0.3618	-0.3174	-0.303	-0.2952	-0.29	-0.2456	-0.1987	-0.1841	-0.1584	-0.0791	-0.0724	-0.0156	-0.0031	-0.0029	0.0095	0.0118	0.0517	0.0835	0.0969	0.1002	0.1051	0.1076	0.1106	0.1444	0.1485	0.1529	0.1718	0.1994	0.2184	0.2667	0.307	0.3306	0.3312	0.3434	0.3717	0.3755	0.4024	0.4551	0.4562	0.4851	0.4861
CRACR2A	-1.30715	-1.00185	-0.88325	-0.76635	-0.75315	-0.69945	-0.65395	-0.45765	-0.43245	-0.36295	-0.33355	-0.29965	-0.12955	-0.09815	-0.01635	0.02365	0.03055	0.06545	0.07725	0.15555	0.19635	0.26575	0.28415	0.38815	0.43325	0.47035	0.57405	0.60015	0.65195	0.66745	0.69215	0.69235	0.77585	0.77855	0.79155	0.80005	0.83495	0.83555	0.88675	0.95545	0.99975	1.03145	1.04165	1.12215	1.14855	1.15115	1.15645	1.19625	1.21395
CRTAC1	-2.04625	-1.16755	-1.15295	-1.12675	-1.06385	-0.99735	-0.99495	-0.96605	-0.96055	-0.94595	-0.94585	-0.91255	-0.89525	-0.84035	-0.82005	-0.77715	-0.76485	-0.76195	-0.74275	-0.72355	-0.72125	-0.63415	-0.60275	-0.58785	-0.55175	-0.47375	-0.47045	-0.46875	-0.45865	-0.42265	-0.38265	-0.36785	-0.36655	-0.35295	-0.33915	-0.33825	-0.31685	-0.26305	-0.26055	-0.24675	-0.23065	-0.21425	-0.19175	-0.18295	-0.18005	-0.17595	-0.15615	-0.13805	-0.12615
HSPB6	-1.546	-1.2554	-1.2186	-1.1142	-0.9938	-0.9561	-0.9095	-0.8849	-0.878	-0.8119	-0.8006	-0.7995	-0.7267	-0.684	-0.6732	-0.6435	-0.6339	-0.625	-0.6083	-0.5906	-0.5868	-0.5862	-0.5322	-0.4905	-0.479	-0.4711	-0.4525	-0.4278	-0.4254	-0.3923	-0.3661	-0.2828	-0.2726	-0.2199	-0.2186	-0.2053	-0.2047	-0.1987	-0.1615	-0.1606	-0.1518	-0.1144	-0.103	-0.088	-0.062	-0.0545	-0.0481	-0.0478	-0.0409
IL6	-1.43115	-1.26955	-1.00275	-0.82605	-0.76745	-0.74245	-0.59285	-0.44845	-0.35335	-0.33355	-0.31985	-0.24115	-0.23525	-0.19405	-0.18975	-0.18325	-0.16895	-0.15135	-0.14545	-0.11895	-0.10585	-0.10515	-0.08595	-0.07635	-0.07635	-0.07395	-0.07185	-0.03135	0.02885	0.05285	0.09685	0.09945	0.11335	0.11385	0.12215	0.14265	0.15655	0.21835	0.25285	0.30845	0.31185	0.32895	0.36225	0.40255	0.41745	0.41765	0.42025	0.42905	0.52105
IRAG2	-0.9636	-0.8652	-0.6214	-0.5406	-0.4948	-0.4847	-0.4286	-0.4124	-0.2847	-0.2822	-0.1756	-0.1442	-0.1437	-0.1357	-0.0613	0.0314	0.0356	0.1129	0.1421	0.1774	0.2109	0.2391	0.2437	0.2464	0.3499	0.3747	0.3873	0.4053	0.6255	0.6331	0.6625	0.7016	0.7513	0.7549	0.7806	0.7902	0.8185	0.8591	0.9339	0.9954	1.038	1.0543	1.0571	1.0896	1.1024	1.1044	1.1483	1.1538	1.2106
KLK4	-1.029	-0.6831	-0.6735	-0.5482	-0.5044	-0.4673	-0.449	-0.4488	-0.1024	-0.003	0.0632	0.0925	0.1148	0.1172	0.1173	0.1923	0.1937	0.4969	0.502	0.52	0.5531	0.6327	0.6637	0.6952	0.7037	0.7365	0.7542	0.7545	0.8716	0.8721	0.8739	0.9079	1.014	1.0199	1.0657	1.0859	1.0986	1.1096	1.1534	1.2118	1.2174	1.2244	1.2879	1.3209	1.3667	1.4455	1.5116	1.5582	1.5667
MCAM	-0.6445	-0.5949	-0.1973	-0.0841	-0.0687	-0.051	-0.0262	-0.0084	0.0025	0.0037	0.041	0.0479	0.0683	0.0839	0.1207	0.1216	0.1436	0.2061	0.2259	0.233	0.2344	0.2448	0.2522	0.2648	0.2863	0.3103	0.3234	0.3777	0.399	0.4002	0.4124	0.4165	0.4188	0.4232	0.4392	0.4422	0.4459	0.4499	0.4603	0.4823	0.4984	0.5063	0.5204	0.5208	0.5308	0.5369	0.5418	0.5494	0.5871
MFAP5	-1.3314	-1.1617	-0.7115	-0.6555	-0.6059	-0.5112	-0.4572	-0.4097	-0.3878	-0.3645	-0.3469	-0.339	-0.3124	-0.3084	-0.2136	-0.1962	-0.1869	-0.1583	-0.1308	-0.1042	-0.0972	-0.0624	-0.0462	-0.0443	0.0126	0.0373	0.0612	0.0721	0.1127	0.1128	0.1261	0.1489	0.1499	0.1562	0.1643	0.183	0.184	0.2076	0.2108	0.2186	0.2201	0.2352	0.2495	0.2576	0.2731	0.2838	0.2995	0.3184	0.3195
NOS1	-0.7109	-0.6667	-0.653	-0.6381	-0.5097	-0.4692	-0.3456	-0.2509	-0.2233	-0.2105	-0.1959	-0.1647	-0.1543	-0.1357	-0.0657	-0.05	-0.0125	0.0305	0.0318	0.0359	0.0682	0.095	0.1096	0.1321	0.1426	0.1569	0.1819	0.1934	0.1937	0.198	0.198	0.1997	0.2111	0.214	0.2248	0.2341	0.2463	0.2643	0.2916	0.3146	0.3797	0.3859	0.4198	0.4221	0.4395	0.4475	0.4508	0.4896	0.535
PCSK9	-1.01145	-0.88885	-0.88695	-0.79125	-0.66435	-0.64655	-0.57525	-0.50045	-0.43625	-0.38955	-0.30025	-0.26065	-0.23255	-0.21405	-0.20275	-0.17185	-0.16975	-0.12975	-0.11415	-0.07095	-0.06465	-0.03555	-0.01315	-0.01175	0.00765	0.02725	0.03625	0.04065	0.06405	0.06535	0.08455	0.08995	0.12415	0.13205	0.13535	0.14315	0.19835	0.20945	0.25485	0.25885	0.28025	0.28495	0.30015	0.30025	0.30065	0.30895	0.33135	0.33685	0.34565
TNFSF11	-1.90605	-1.39565	-1.26275	-1.13595	-1.12965	-1.03875	-1.01485	-0.91345	-0.85265	-0.79695	-0.78635	-0.64005	-0.53265	-0.48235	-0.46045	-0.45995	-0.41955	-0.36665	-0.36195	-0.33455	-0.30205	-0.30005	-0.26535	-0.19085	-0.17525	-0.15525	-0.15415	-0.11845	-0.11485	-0.07795	-0.04305	-0.04075	-0.01795	-0.00565	-0.00345	0.03675	0.08445	0.09245	0.09595	0.09635	0.09905	0.12455	0.14105	0.20735	0.20915	0.20925	0.22345	0.30955	0.31435
TRAF2	-1.6918	-1.5366	-1.5356	-1.4503	-1.3591	-1.2059	-1.2036	-1.1789	-1.0429	-0.9715	-0.9396	-0.919	-0.9105	-0.8824	-0.8458	-0.8356	-0.7417	-0.6957	-0.6772	-0.6712	-0.6626	-0.6539	-0.6368	-0.6153	-0.6089	-0.5842	-0.579	-0.5658	-0.5543	-0.4958	-0.4619	-0.4535	-0.4201	-0.3668	-0.3222	-0.3145	-0.3073	-0.2955	-0.2763	-0.2753	-0.2211	-0.1807	-0.1702	-0.1381	-0.088	-0.0836	-0.0596	-0.0359	-0.0227
[truncated: 351 more columns]

## Sheet: Figure 5
5a					5b
protein	logFC	adj.P.Val	Disease		term	class	mean_importance
ACTN4	0.0913374	0.0997108	IIM		EREG	IIM	0.62785
AXL	0.0643481	0.135486	IIM		CA3	IIM	0.52323
BID	1.2344	1.44544e-17	IIM		HSPB6	IIM	0.521414
BMP4	0.36907	5.0576e-05	IIM		LTA4H	IIM	0.487825
CA3	2.04657	1.84678e-47	IIM		GLRX	IIM	0.417828
CA4	-0.105037	0.0191701	IIM		WARS	IIM	0.408935
CCL27	0.203449	0.00726105	IIM		SEMA4C	IIM	0.352424
CD4	-0.0358026	0.601765	IIM		CXCL10	IIM	0.322803
CD93	0.0166162	0.820926	IIM		KLK13	IIM	0.31319
CNDP1	-0.199159	0.012627	IIM		BID	IIM	0.252228
CRTAC1	-0.741538	7.62712e-28	IIM		IRAG2	IIM	0.139069
CXCL10	2.03053	6.68941e-36	IIM		TNFSF11	IIM	0.0571812
DEFA1_DEFA1B	0.0172646	0.880566	IIM		FOLR1	IIM	0.0513829
EGLN1	0.49951	1.86391e-06	IIM		IL15	IIM	0.0473925
EREG	1.06649	9.17687e-22	IIM		CA4	IIM	0.00422495
FLT3LG	0.278845	5.90045e-06	IIM		FLT3LG	IIM	0.0036788
FOLR1	0.378146	6.81234e-15	IIM		ACTN4	IIM	0
GCG	0.789381	6.68384e-08	IIM		AXL	IIM	0
GLRX	-0.0475724	0.641321	IIM		BMP4	IIM	0
HSPB6	1.55495	1.84021e-58	IIM		CCL27	IIM	0
IGFBP6	-0.00190894	0.97901	IIM		CD4	IIM	0
IL15	0.490784	1.58254e-12	IIM		CD93	IIM	0
IL1A	0.0801416	0.326506	IIM		CNDP1	IIM	0
IL5RA	0.0119344	0.907093	IIM		CRTAC1	IIM	0
IL6	-0.182717	0.279916	IIM		DEFA1_DEFA1B	IIM	0
IRAG2	-1.00899	2.78278e-15	IIM		EGLN1	IIM	0
ITM2A	-0.164623	0.047984	IIM		GCG	IIM	0
KLK10	-0.246307	1.70071e-06	IIM		IGFBP6	IIM	0
KLK13	-0.833907	9.69597e-39	IIM		IL1A	IIM	0
KLK4	-0.332575	0.00395234	IIM		IL5RA	IIM	0
LAMA4	-0.118265	0.0226482	IIM		IL6	IIM	0
LDLR	0.329406	1.1942e-06	IIM		ITM2A	IIM	0
LTA4H	1.22572	1.62728e-52	IIM		KLK10	IIM	0
MMP3	0.269187	0.0164697	IIM		KLK4	IIM	0
MTPN	-0.0608264	0.339523	IIM		LAMA4	IIM	0
NTF3	-0.216524	0.000443064	IIM		LDLR	IIM	0
PDGFRA	0.359067	4.55227e-13	IIM		MMP3	IIM	0
PPY	0.437828	0.000849148	IIM		MTPN	IIM	0
S100A11	0.392984	7.32002e-08	IIM		NTF3	IIM	0
S100A12	0.186115	0.116644	IIM		PDGFRA	IIM	0
SCARF2	0.0226537	0.830847	IIM		PPY	IIM	0
SEMA4C	0.537705	1.07277e-30	IIM		S100A11	IIM	0
TNFSF11	-0.775366	6.81234e-15	IIM		S100A12	IIM	0
TRAF2	-0.323049	0.00230274	IIM		SCARF2	IIM	0
UXS1	-0.128367	0.276382	IIM		TRAF2	IIM	0
VWF	0.244611	0.0193935	IIM		UXS1	IIM	0
WARS	1.08022	1.49609e-35	IIM		VWF	IIM	0
ACTN4	-0.107688	0.186945	RA		IL6	RA	0.800614
AXL	-0.134151	0.0253174	RA		CRTAC1	RA	0.797943
BID	0.411126	0.0769902	RA		TRAF2	RA	0.615066
BMP4	0.212099	0.133599	RA		FOLR1	RA	0.58884
CA3	-1.22482	3.22247e-08	RA		MTPN	RA	0.515821
CA4	0.170315	0.00727785	RA		IRAG2	RA	0.482143
CCL27	-0.0803111	0.523121	RA		NTF3	RA	0.347751
CD4	0.00635535	0.958389	RA		S100A12	RA	0.28755
CD93	-0.332011	6.52987e-05	RA		IL5RA	RA	0.210265
CNDP1	-0.31408	0.00558794	RA		CD4	RA	0.203715
CRTAC1	0.829399	1.95069e-17	RA		PPY	RA	0.055694
CXCL10	-0.869623	0.00072588	RA		VWF	RA	0.0517043
DEFA1_DEFA1B	-0.155104	0.283439	RA		GCG	RA	0.0431805
EGLN1	-0.282766	0.0794598	RA		SEMA4C	RA	0.0270172
EREG	0.198839	0.300549	RA		IL15	RA	0.0118408
FLT3LG	-0.231621	0.0109911	RA		ACTN4	RA	0
FOLR1	-0.513703	9.86129e-14	RA		AXL	RA	0
GCG	0.433286	0.0536912	RA		BID	RA	0
GLRX	-0.0260578	0.877195	RA		BMP4	RA	0
HSPB6	-0.956654	3.46991e-10	RA		CA3	RA	0
IGFBP6	-0.206879	0.00487363	RA		CA4	RA	0
IL15	-0.523199	1.62584e-07	RA		CCL27	RA	0
IL1A	0.101558	0.406388	RA		CD93	RA	0
IL5RA	0.244329	0.032394	RA		CNDP1	RA	0
IL6	1.52592	2.15754e-13	RA		CXCL10	RA	0
IRAG2	-0.957358	2.51311e-07	RA		DEFA1_DEFA1B	RA	0
ITM2A	-0.565966	3.04258e-07	RA		EGLN1	RA	0
KLK10	-0.12994	0.103926	RA		EREG	RA	0
KLK13	0.0484691	0.705956	RA		FLT3LG	RA	0
KLK4	-0.279794	0.108026	RA		GLRX	RA	0
LAMA4	-0.143347	0.0580222	RA		HSPB6	RA	0
LDLR	-0.322017	0.00112048	RA		IGFBP6	RA	0
LTA4H	-0.30466	0.0261054	RA		IL1A	RA	0
MMP3	0.528927	0.000697471	RA		ITM2A	RA	0
MTPN	0.485979	5.04469e-10	RA		KLK10	RA	0
NTF3	-0.565785	7.84163e-12	RA		KLK13	RA	0
PDGFRA	-0.201191	0.00777656	RA		KLK4	RA	0
PPY	0.617167	0.000931743	RA		LAMA4	RA	0
S100A11	-0.188773	0.098177	RA		LDLR	RA	0
S100A12	0.74652	1.33856e-06	RA		LTA4H	RA	0
SCARF2	-0.121707	0.38527	RA		MMP3	RA	0
SEMA4C	-0.219742	0.00299216	RA		PDGFRA	RA	0
TNFSF11	0.246358	0.126962	RA		S100A11	RA	0
TRAF2	-0.931739	4.21079e-11	RA		SCARF2	RA	0
UXS1	-0.0168895	0.935781	RA		TNFSF11	RA	0
VWF	-0.911889	3.29375e-11	RA		UXS1	RA	0
WARS	-0.375496	0.00738013	RA		WARS	RA	0
ACTN4	-0.133802	0.107416	SLE		PPY	SLE	0.799564
AXL	0.338654	2.59239e-09	SLE		DEFA1_DEFA1B	SLE	0.461986
BID	-0.756619	0.000785243	SLE		TNFSF11	SLE	0.460092
BMP4	0.154679	0.309355	SLE		SCARF2	SLE	0.335099
CA3	-0.831924	0.000407323	SLE		AXL	SLE	0.276946
CA4	0.342611	2.58434e-08	SLE		CCL27	SLE	0.269299
CCL27	-0.134508	0.275302	SLE		IL1A	SLE	0.242193
CD4	0.197766	0.0292265	SLE		IL15	SLE	0.207739
CD93	-0.0976258	0.320328	SLE		IRAG2	SLE	0.190229
CNDP1	-0.444605	7.94883e-05	SLE		KLK10	SLE	0.189777
CRTAC1	0.00265444	0.987066	SLE		KLK13	SLE	0.0820246
CXCL10	-0.519969	0.0643145	SLE		KLK4	SLE	0.0323914
DEFA1_DEFA1B	0.883996	1.39733e-12	SLE		CA4	SLE	0.0294095
EGLN1	-0.480045	0.00233161	SLE		UXS1	SLE	0.00323763
EREG	-0.771436	6.60352e-06	SLE		ACTN4	SLE	0.000150724
FLT3LG	0.112428	0.277409	SLE		BID	SLE	0
FOLR1	0.0715617	0.408365	SLE		BMP4	SLE	0
GCG	-0.150502	0.5631	SLE		CA3	SLE	0
GLRX	0.224224	0.104855	SLE		CD4	SLE	0
HSPB6	-0.53136	0.00130814	SLE		CD93	SLE	0
IGFBP6	0.564254	1.56551e-16	SLE		CNDP1	SLE	0
IL15	0.470848	5.84327e-06	SLE		CRTAC1	SLE	0
IL1A	0.141041	0.250914	SLE		CXCL10	SLE	0
IL5RA	-0.00643877	0.966386	SLE		EGLN1	SLE	0
IL6	0.623894	0.00753028	SLE		EREG	SLE	0
IRAG2	0.726684	0.000209852	SLE		FLT3LG	SLE	0
ITM2A	-0.241793	0.051585	SLE		FOLR1	SLE	0
KLK10	0.296729	9.25546e-05	SLE		GCG	SLE	0
KLK13	0.545241	7.87319e-08	SLE		GLRX	SLE	0
KLK4	0.116179	0.554483	SLE		HSPB6	SLE	0
LAMA4	-0.087496	0.294272	SLE		IGFBP6	SLE	0
LDLR	-0.117444	0.304932	SLE		IL5RA	SLE	0
LTA4H	-0.141206	0.364843	SLE		IL6	SLE	0
MMP3	0.703015	6.99258e-06	SLE		ITM2A	SLE	0
MTPN	-0.337766	5.43174e-05	SLE		LAMA4	SLE	0
NTF3	0.246053	0.00783837	SLE		LDLR	SLE	0
PDGFRA	0.264232	0.000495762	SLE		LTA4H	SLE	0
PPY	-0.964772	2.05215e-07	SLE		MMP3	SLE	0
S100A11	-0.377656	0.000572146	SLE		MTPN	SLE	0
S100A12	0.302807	0.0849667	SLE		NTF3	SLE	0
SCARF2	-0.641525	8.87449e-08	SLE		PDGFRA	SLE	0
SEMA4C	-0.125108	0.124623	SLE		S100A11	SLE	0
TNFSF11	0.909458	6.57728e-10	SLE		S100A12	SLE	0
TRAF2	0.369089	0.0210687	SLE		SEMA4C	SLE	0
UXS1	-0.389135	0.0181565	SLE		TRAF2	SLE	0
VWF	0.664236	5.16113e-06	SLE		VWF	SLE	0
WARS	-0.640027	3.35595e-06	SLE		WARS	SLE	0
ACTN4	-0.0957514	0.207473	SSc		CA4	SSc	1.46679
AXL	-0.156232	0.0040682	SSc		KLK4	SSc	0.782128
BID	-1.03182	1.12636e-07	SSc		PDGFRA	SSc	0.71987
BMP4	0.263034	0.0380379	SSc		CD93	SSc	0.562391
CA3	-0.663103	0.00198497	SSc		GCG	SSc	0.486047
CA4	-0.5333	9.66629e-26	SSc		LDLR	SSc	0.35209
CCL27	0.083776	0.472899	SSc		VWF	SSc	0.243974
CD4	0.00756414	0.950243	SSc		IGFBP6	SSc	0.198797
CD93	0.667197	1.08288e-21	SSc		FLT3LG	SSc	0.184345
CNDP1	-0.0407627	0.771369	SSc		LAMA4	SSc	0.179108
CRTAC1	0.117659	0.284551	SSc		BID	SSc	0.0866449
CXCL10	-0.843092	0.000379248	SSc		NTF3	SSc	0.062389
DEFA1_DEFA1B	-0.201639	0.115526	SSc		AXL	SSc	0.0574146
EGLN1	-0.46908	0.0008328	SSc		CD4	SSc	0.0173604
EREG	-0.771431	4.32196e-07	SSc		ACTN4	SSc	0
FLT3LG	-0.239848	0.00416758	SSc		BMP4	SSc	0
FOLR1	0.00529404	0.958407	SSc		CA3	SSc	0
GCG	-1.19829	1.27373e-10	SSc		CCL27	SSc	0
GLRX	-0.0624132	0.68243	SSc		CNDP1	SSc	0
HSPB6	-0.553745	0.000180955	SSc		CRTAC1	SSc	0
IGFBP6	-0.251721	0.00015213	SSc		CXCL10	SSc	0
IL15	-0.308384	0.0013107	SSc		DEFA1_DEFA1B	SSc	0
IL1A	-0.135995	0.204741	SSc		EGLN1	SSc	0
IL5RA	-0.073882	0.5549	SSc		EREG	SSc	0
IL6	-0.354688	0.106987	SSc		FOLR1	SSc	0
IRAG2	0.316794	0.0971195	SSc		GLRX	SSc	0
ITM2A	0.051016	0.716906	SSc		HSPB6	SSc	0
KLK10	0.215135	0.00198497	SSc		IL15	SSc	0
KLK13	0.526253	5.23086e-09	SSc		IL1A	SSc	0
KLK4	1.18294	2.04222e-18	SSc		IL5RA	SSc	0
LAMA4	0.425606	7.58265e-12	SSc		IL6	SSc	0
LDLR	0.230127	0.0145738	SSc		IRAG2	SSc	0
LTA4H	-0.287575	0.0237863	SSc		ITM2A	SSc	0
MMP3	-0.659011	2.93647e-06	SSc		KLK10	SSc	0
MTPN	-0.151055	0.0616958	SSc		KLK13	SSc	0
NTF3	0.480505	3.56498e-10	SSc		LTA4H	SSc	0
PDGFRA	-0.3533	7.9098e-08	SSc		MMP3	SSc	0
PPY	-0.636347	0.000213946	SSc		MTPN	SSc	0
S100A11	-0.266024	0.00892697	SSc		PPY	SSc	0
S100A12	-0.62554	1.73612e-05	SSc		S100A11	SSc	0
SCARF2	0.578184	7.9098e-08	SSc		S100A12	SSc	0
SEMA4C	-0.245835	0.000259655	SSc		SCARF2	SSc	0
TNFSF11	0.141847	0.373174	SSc		SEMA4C	SSc	0
TRAF2	0.123485	0.445984	SSc		TNFSF11	SSc	0
UXS1	-0.235994	0.123634	SSc		TRAF2	SSc	0
VWF	0.39783	0.00348674	SSc		UXS1	SSc	0
WARS	-0.46748	0.00022987	SSc		WARS	SSc	0
ACTN4	0.159689	0.0260002	SjD		LTA4H	SjD	0.805581
AXL	-0.103903	0.0663997	SjD		CNDP1	SjD	0.695557
BID	-0.60762	0.00327715	SjD		ITM2A	SjD	0.652804
BMP4	-1.15206	2.18158e-27	SjD		BMP4	SjD	0.450774
CA3	-0.762232	0.000393173	SjD		ACTN4	SjD	0.294946
CA4	0.277787	1.07047e-06	SjD		UXS1	SjD	0.247328
CCL27	-0.221733	0.0296497	SjD		S100A11	SjD	0.22122
CD4	-0.11774	0.168693	SjD		EGLN1	SjD	0.212247
CD93	-0.338901	1.26843e-05	SjD		IRAG2	SjD	0.178979
CNDP1	0.990406	7.74487e-28	SjD		MMP3	SjD	0.166448
CRTAC1	0.313901	0.00156798	SjD		IL1A	SjD	0.0804615
CXCL10	-1.11845	1.7886e-06	SjD		LDLR	SjD	0.0559325
DEFA1_DEFA1B	-0.415993	0.000550823	SjD		VWF	SjD	0.0459526
EGLN1	0.33663	0.0205509	SjD		IL6	SjD	0.0265358
EREG	-0.41094	0.0113082	SjD		KLK13	SjD	0.00583369
FLT3LG	-0.0814415	0.387728	SjD		AXL	SjD	0
FOLR1	-0.208894	0.0025075	SjD		BID	SjD	0
GCG	-0.258587	0.242948	SjD		CA3	SjD	0
GLRX	-0.0246403	0.885937	SjD		CA4	SjD	0
HSPB6	-0.597413	5.88925e-05	SjD		CCL27	SjD	0
IGFBP6	-0.0264133	0.759442	SjD		CD4	SjD	0
IL15	-0.375492	8.98675e-05	SjD		CD93	SjD	0
IL1A	-0.189098	0.0682972	SjD		CRTAC1	SjD	0
IL5RA	-0.149569	0.18	SjD		CXCL10	SjD	0
IL6	-1.18958	1.74284e-09	SjD		DEFA1_DEFA1B	SjD	0
IRAG2	1.48493	1.63722e-20	SjD		EREG	SjD	0
ITM2A	0.889732	9.41095e-21	SjD		FLT3LG	SjD	0
KLK10	0.0346091	0.689721	SjD		FOLR1	SjD	0
KLK13	0.275774	0.00431308	SjD		GCG	SjD	0
KLK4	-0.546512	0.000330529	SjD		GLRX	SjD	0
LAMA4	-0.0540352	0.489529	SjD		HSPB6	SjD	0
LDLR	-0.371989	4.38053e-05	SjD		IGFBP6	SjD	0
LTA4H	-1.24476	2.7617e-31	SjD		IL15	SjD	0
MMP3	-0.784318	2.39732e-08	SjD		IL5RA	SjD	0
MTPN	0.10116	0.232493	SjD		KLK10	SjD	0
NTF3	0.136718	0.119715	SjD		KLK4	SjD	0
PDGFRA	-0.242099	0.000480519	SjD		LAMA4	SjD	0
PPY	0.221953	0.249963	SjD		MTPN	SjD	0
S100A11	0.134785	0.218118	SjD		NTF3	SjD	0
S100A12	-0.545606	0.00025489	SjD		PDGFRA	SjD	0
SCARF2	0.0128854	0.934257	SjD		PPY	SjD	0
SEMA4C	-0.293856	1.33478e-05	SjD		S100A12	SjD	0
TNFSF11	0.109818	0.50173	SjD		SCARF2	SjD	0
TRAF2	0.88411	1.72747e-11	SjD		SEMA4C	SjD	0
UXS1	0.783638	1.96755e-08	SjD		TNFSF11	SjD	0
VWF	-0.545234	4.93941e-05	SjD		TRAF2	SjD	0
WARS	-0.351303	0.00689718	SjD		WARS	SjD	0
