# Supplementary material for: Pan-disease blood protein profiles of rheumatic autoimmune diseases
Source: Commun Med (Lond). 2026 Jul 13;6:390. doi: 10.1038/s43856-026-01779-0 (PMC13365237; doi:10.1038/s43856-026-01779-0)
Supplement: Supplementary file 3 — Supplementary Data 1-4 [file 43856_2026_1779_MOESM3_ESM.zip › supplementary_data/differential_analysis_results.xlsx]

## Sheet: DA_summary
comparison	p_threshold	n_significant	sig_up	sig_down	type
Myositis_vs_healthy	0.01	770	658	112	individual
Myositis_vs_infections	0.01	631	258	373	individual
Myositis_vs_other_auto	0.01	357	255	102	individual
Rheumatoid arthritis_vs_healthy	0.01	602	524	78	individual
Rheumatoid arthritis_vs_infections	0.01	739	251	488	individual
Rheumatoid arthritis_vs_other_auto	0.01	234	48	186	individual
Sjögrens syndrome_vs_healthy	0.01	587	543	44	individual
Sjögrens syndrome_vs_infections	0.01	698	254	444	individual
Sjögrens syndrome_vs_other_auto	0.01	216	50	166	individual
Systemic lupus erythematosus_vs_healthy	0.01	740	672	68	individual
Systemic lupus erythematosus_vs_infections	0.01	611	307	304	individual
Systemic lupus erythematosus_vs_other_auto	0.01	222	168	54	individual
Systemic sclerosis_vs_healthy	0.01	683	638	45	individual
Systemic sclerosis_vs_infections	0.01	738	297	441	individual
Systemic sclerosis_vs_other_auto	0.01	204	83	121	individual
autoimmune_vs_healthy	0.01	735	659	76	group
autoimmune_vs_infections	0.01	692	260	432	group

## Sheet: Autoimmune_vs_healthy
protein	logFC	CI.L	CI.R	AveExpr	t	P.Value	adj.P.Val	B	regulation
LTA4H	2.96247	2.86025	3.0647	0.861263	56.8679	0	0	709.241	Higher
AGRP	1.71683	1.6362	1.79747	0.150086	41.7815	7.47382e-221	4.32734e-218	495.059	Higher
DPEP2	1.10874	1.0517	1.16578	0.383392	38.143	2.55283e-196	9.85392e-194	438.665	Higher
CXCL13	2.52163	2.3805	2.66275	1.11472	35.0636	1.02393e-175	2.96429e-173	391.3	Higher
CCN1	2.35603	2.2228	2.48926	0.487137	34.7034	4.18105e-173	9.68331e-171	385.298	Higher
GCG	3.1228	2.94288	3.30271	0.18158	34.0608	9.76226e-169	1.88412e-166	375.256	Higher
KLK13	-1.37224	-1.45521	-1.28927	-0.070383	-32.4547	8.59244e-158	1.42144e-155	350.095	Lower
CSF1	1.03104	0.968374	1.09371	0.448994	32.2862	7.22522e-157	1.04585e-154	347.967	Higher
PRDX6	1.47814	1.38618	1.57011	-0.221913	31.5419	1.08808e-151	1.39999e-149	336.064	Higher
CASP8	2.01674	1.89064	2.14284	0.66355	31.3852	1.28279e-150	1.48547e-148	333.601	Higher
CTSC	1.2386	1.16013	1.31706	0.422671	30.9776	6.51757e-148	6.86122e-146	327.379	Higher
CST3	0.815176	0.762796	0.867556	0.342091	30.5396	6.48162e-145	6.25476e-143	320.488	Higher
ABHD14B	1.94421	1.8188	2.06962	0.801891	30.4223	4.9049e-144	4.36913e-142	318.468	Higher
SCRN1	1.85961	1.73353	1.9857	0.672736	28.942	6.75064e-134	5.58374e-132	295.161	Higher
HAGH	1.98631	1.85084	2.12178	-0.473076	28.773	8.84882e-133	6.83129e-131	292.592	Higher
BID	2.43736	2.27048	2.60424	1.01216	28.6617	5.46409e-132	3.95463e-130	290.775	Higher
PON3	-0.613291	-0.657639	-0.568942	-0.0330494	-27.1371	9.98655e-122	6.8026e-120	267.185	Lower
FES	1.21181	1.12274	1.30088	0.399642	26.6982	1.26644e-118	8.14744e-117	260.054	Higher
CLTA	1.22291	1.13291	1.31292	0.488227	26.663	1.93128e-118	1.17706e-116	259.632	Higher
FABP5	1.45682	1.34953	1.56412	0.569942	26.6441	2.43571e-118	1.41027e-116	259.4	Higher
TIMP1	0.75611	0.700305	0.811914	0.378543	26.5884	5.11683e-118	2.82157e-116	258.658	Higher
DEFB4A_DEFB4B	2.51838	2.33211	2.70466	0.410418	26.5305	1.70893e-117	8.99517e-116	257.457	Higher
RNASET2	0.613107	0.567683	0.658531	0.265263	26.4867	2.48583e-117	1.25156e-115	257.08	Higher
GBP2	1.88979	1.74827	2.03131	0.667685	26.2044	2.66884e-115	1.25452e-113	252.414	Higher
PLA2G15	0.61146	0.565648	0.657272	0.268542	26.192	2.70837e-115	1.25452e-113	252.399	Higher
GDF15	1.27989	1.18251	1.37726	0.394354	25.7937	1.14717e-112	5.10934e-111	246.36	Higher
CD27	1.09005	1.00691	1.17319	0.530046	25.7293	3.47046e-112	1.48844e-110	245.256	Higher
ST6GAL1	0.786802	0.726361	0.847243	0.453196	25.5454	5.31261e-111	2.19715e-109	242.531	Higher
MZB1	1.18243	1.09048	1.27438	0.469968	25.235	6.33944e-109	2.5314e-107	237.758	Higher
CTSZ	0.649989	0.599122	0.700857	0.176864	25.075	7.42303e-108	2.86529e-106	235.302	Higher
S100A12	1.67542	1.54432	1.80651	0.104733	25.0798	8.94378e-108	3.34093e-106	235.119	Higher
CNDP1	-1.12188	-1.21004	-1.03372	-0.179695	-24.972	3.61565e-107	1.30841e-105	233.722	Lower
TFRC	0.856705	0.789116	0.924295	0.196868	24.873	1.65148e-106	5.7952e-105	232.206	Higher
IL2RA	1.00971	0.929097	1.09032	0.393243	24.5805	1.45911e-104	4.96955e-103	227.733	Higher
PTGDS	0.648023	0.596208	0.699837	0.344204	24.5426	2.60626e-104	8.62299e-103	227.154	Higher
PLAUR	0.757898	0.697171	0.818626	0.197846	24.4908	5.74668e-104	1.84852e-102	226.365	Higher
PPP3R1	0.915201	0.841398	0.989005	0.559837	24.3343	6.89813e-103	2.15893e-101	223.885	Higher
ITGB2	0.735111	0.675407	0.794814	0.333736	24.1619	8.6988e-102	2.65084e-100	221.355	Higher
WASF3	1.93642	1.77906	2.09378	0.819885	24.1483	1.41355e-101	4.19715e-100	220.873	Higher
CD14	0.980157	0.900366	1.05995	0.57512	24.1057	2.04635e-101	5.92417e-100	220.501	Higher
LILRA5	0.695202	0.63856	0.751844	0.186069	24.0853	2.78961e-101	7.87895e-100	220.192	Higher
SIGLEC1	1.1925	1.09444	1.29056	0.546763	23.8642	8.04635e-100	2.21849e-98	216.837	Higher
ITIH3	0.720378	0.661071	0.779685	0.291509	23.8359	1.23566e-99	3.32765e-98	216.409	Higher
BMP4	1.21767	1.11733	1.31801	0.250264	23.8147	1.86562e-99	4.90997e-98	215.998	Higher
ICAM1	0.621122	0.569859	0.672384	0.272866	23.7769	3.02587e-99	7.78656e-98	215.515	Higher
INPP1	1.16454	1.06765	1.26142	0.241167	23.5876	6.61907e-98	1.66628e-96	212.438	Higher
SEMA4C	0.68108	0.624373	0.737787	0.20424	23.5692	8.73788e-98	2.15286e-96	212.161	Higher
HAVCR2	1.08697	0.995988	1.17795	0.469602	23.4441	4.66767e-97	1.12607e-95	210.486	Higher
CXCL11	1.83524	1.67992	1.99056	0.860999	23.1871	2.44808e-95	5.78546e-94	206.536	Higher
ESAM	0.627916	0.574677	0.681155	0.446399	23.1447	4.27011e-95	9.88958e-94	205.979	Higher
FBP1	1.78601	1.63457	1.93746	0.463022	23.1429	4.38456e-95	9.95554e-94	205.953	Higher
COL6A3	0.833187	0.762436	0.903938	0.474426	23.1093	7.27452e-95	1.60957e-93	205.448	Higher
CD74	0.849823	0.777673	0.921973	0.446009	23.1139	7.36676e-95	1.60957e-93	205.436	Higher
TNFRSF1A	0.854713	0.782022	0.927404	0.388429	23.0738	1.24135e-94	2.66201e-93	204.914	Higher
IGFBP4	1.01971	0.932792	1.10663	0.37217	23.0221	2.70065e-94	5.6861e-93	204.139	Higher
CTSS	0.452822	0.414221	0.491422	0.215796	23.0206	2.99281e-94	6.1887e-93	204.037	Higher
S100P	1.32407	1.21097	1.43716	0.452961	22.9738	6.28918e-94	1.2777e-92	203.296	Higher
CD300C	0.803912	0.735203	0.872621	0.393808	22.9602	7.40798e-94	1.47904e-92	203.133	Higher
C2CD2L	1.01824	0.930561	1.10593	0.553891	22.7887	1.13282e-92	2.22339e-91	200.413	Higher
TNFRSF1B	1.02324	0.934924	1.11156	0.554659	22.7358	1.97804e-92	3.81761e-91	199.854	Higher
AREG	1.05662	0.965137	1.1481	0.240956	22.666	6.8142e-92	1.29358e-90	198.622	Higher
VCAM1	0.625647	0.571368	0.679926	0.293058	22.6192	1.13311e-91	2.11636e-90	198.112	Higher
CCL15	0.865707	0.790377	0.941037	0.367024	22.5518	3.10083e-91	5.69961e-90	197.108	Higher
FOLR2	0.764631	0.697944	0.831318	0.373605	22.5004	7.19694e-91	1.3022e-89	196.269	Higher
IL18BP	0.772616	0.705141	0.840091	0.33913	22.4698	1.05432e-90	1.87831e-89	195.887	Higher
LAP3	1.28775	1.17493	1.40058	0.331958	22.3981	3.69387e-90	6.48106e-89	194.638	Higher
OSCAR	0.634966	0.578367	0.691564	0.281102	22.0151	9.09359e-88	1.5717e-86	189.141	Higher
IL10RB	0.564085	0.513651	0.614519	0.172197	21.9482	2.45053e-87	4.17312e-86	188.152	Higher
TNFRSF10B	0.829712	0.755502	0.903921	0.20887	21.9406	2.94165e-87	4.93685e-86	187.971	Higher
TNFSF13	0.731582	0.665945	0.797219	0.310758	21.8723	7.5361e-87	1.24669e-85	187.031	Higher
NOMO1	0.432671	0.393702	0.471641	0.199266	21.7879	2.62158e-86	4.27577e-85	185.788	Higher
GPR37	1.25179	1.13869	1.3649	0.225767	21.7187	8.05526e-86	1.29555e-84	184.669	Higher
EPHA2	0.801296	0.728659	0.873933	0.294112	21.6478	2.443e-85	3.87534e-84	183.563	Higher
PON2	0.633314	0.575868	0.690759	0.0859653	21.6343	2.78916e-85	4.36465e-84	183.43	Higher
CD163	0.826211	0.750923	0.901499	0.286254	21.535	1.08806e-84	1.67996e-83	182.07	Higher
ENPP5	-0.709807	-0.77452	-0.645094	-0.071301	-21.5242	1.27484e-84	1.94246e-83	181.912	Lower
CKAP4	0.862486	0.783813	0.941158	0.41392	21.5133	1.49657e-84	2.25068e-83	181.752	Higher
TNFRSF11A	1.06611	0.968597	1.16361	0.473694	21.4555	3.50163e-84	5.19858e-83	180.904	Higher
VSIG4	1.278	1.16078	1.39522	0.529887	21.3942	8.60176e-84	1.26086e-82	180.008	Higher
LRRC25	0.841416	0.764054	0.918778	0.332774	21.3434	2.12661e-83	3.07826e-82	179.107	Higher
B4GALT1	0.610347	0.55403	0.666664	0.238192	21.2673	5.52198e-83	7.89439e-82	178.153	Higher
CD300E	1.03453	0.93889	1.13017	0.573503	21.2265	1.06876e-82	1.5093e-81	177.495	Higher
AHCY	1.07314	0.973646	1.17264	0.607276	21.1652	2.46074e-82	3.43318e-81	176.662	Higher
CD302	0.734928	0.666701	0.803154	0.145317	21.1383	4.25111e-82	5.86045e-81	176.119	Higher
TNFRSF14	0.674811	0.61192	0.737702	0.429609	21.056	1.21101e-81	1.64982e-80	175.072	Higher
ITGA5	0.466069	0.422492	0.509646	0.158277	20.988	3.26067e-81	4.39054e-80	174.084	Higher
RARRES2	0.824337	0.746389	0.902285	0.270417	20.7529	9.93898e-80	1.32291e-78	170.675	Higher
VWA1	0.877835	0.794827	0.960844	0.299923	20.7525	1.05976e-79	1.39454e-78	170.612	Higher
NUCB2	0.711125	0.643786	0.778465	0.323924	20.7232	1.61996e-79	2.10777e-78	170.189	Higher
CCL19	1.71117	1.54894	1.87341	1.05597	20.6976	2.346e-79	3.01852e-78	169.819	Higher
TNFRSF4	0.94805	0.858137	1.03796	0.550435	20.6913	2.42786e-79	3.08952e-78	169.784	Higher
IL6	1.79538	1.62515	1.96561	0.623322	20.6969	2.58568e-79	3.25458e-78	169.724	Higher
HMOX2	1.1561	1.04634	1.26585	0.582272	20.6708	3.88239e-79	4.83421e-78	169.318	Higher
GRN	0.538264	0.487061	0.589467	0.290144	20.629	5.97885e-79	7.36544e-78	168.885	Higher
PGF	0.658256	0.595587	0.720924	0.262096	20.6122	7.62281e-79	9.2918e-78	168.643	Higher
HGF	0.723755	0.654771	0.792739	-0.0334612	20.5883	1.0771e-78	1.29926e-77	168.298	Higher
LGALS9	0.992301	0.897546	1.08706	0.515374	20.5504	1.86136e-78	2.22212e-77	167.752	Higher
MMP8	1.42944	1.29238	1.5665	0.15072	20.4659	6.66962e-78	7.88104e-77	166.48	Higher
CDCP1	1.08468	0.979883	1.18948	0.108296	20.3104	6.24642e-77	7.30642e-76	164.248	Higher
MSR1	0.850682	0.768473	0.932891	0.250675	20.3061	6.65003e-77	7.70074e-76	164.186	Higher
PPY	1.56431	1.41289	1.71574	-0.421958	20.2721	1.08355e-76	1.24232e-75	163.7	Higher
PILRA	0.787354	0.711074	0.863635	0.294114	20.2552	1.30896e-76	1.48605e-75	163.51	Higher
TNFRSF8	1.03762	0.936998	1.13824	0.581018	20.2362	1.81341e-76	2.03876e-75	163.185	Higher
LILRB4	1.00594	0.908177	1.10371	0.293877	20.1917	3.71964e-76	4.14168e-75	162.47	Higher
CES3	1.39697	1.26091	1.53303	0.661051	20.1483	6.93108e-76	7.64399e-75	161.85	Higher
DDX58	1.47176	1.32837	1.61515	0.687472	20.1416	7.62824e-76	8.29275e-75	161.754	Higher
ADAMTS13	-0.473418	-0.519565	-0.427272	0.110134	-20.132	7.66255e-76	8.29275e-75	161.747	Lower
CXCL10	2.01904	1.82191	2.21618	1.37286	20.0982	1.24273e-75	1.33248e-74	161.265	Higher
PTEN	0.472993	0.426807	0.519178	0.274115	20.0969	1.48301e-75	1.57553e-74	161.091	Higher
DPY30	1.54056	1.38919	1.69194	0.852403	19.9708	8.08839e-75	8.51486e-74	159.398	Higher
IL1RN	1.28695	1.16039	1.4135	0.451108	19.9554	9.57e-75	9.98384e-74	159.229	Higher
RELT	0.586461	0.528661	0.644261	0.254949	19.9109	1.80522e-74	1.86647e-73	158.596	Higher
NECTIN2	0.593116	0.534604	0.651628	0.311685	19.8918	2.37099e-74	2.42974e-73	158.324	Higher
PDCD1LG2	0.683011	0.615658	0.750363	0.264633	19.9001	2.39416e-74	2.43196e-73	158.317	Higher
GALNT10	0.524635	0.472747	0.576524	0.0636821	19.8412	5.53541e-74	5.57391e-73	157.481	Higher
NRP2	0.548409	0.494126	0.602692	0.263067	19.8253	6.10921e-74	6.09868e-73	157.38	Higher
PDCD1	1.01815	0.916807	1.1195	0.597595	19.7149	3.08583e-73	3.05418e-72	155.766	Higher
ACAA1	1.32723	1.19511	1.45935	0.679399	19.7135	3.39116e-73	3.32793e-72	155.673	Higher
FOLR1	0.581759	0.523819	0.639698	0.412377	19.7037	3.61681e-73	3.51955e-72	155.607	Higher
IL1B	0.95825	0.862732	1.05377	0.452165	19.6868	4.94932e-73	4.77609e-72	155.295	Higher
GLB1	0.67688	0.608972	0.744789	0.15485	19.56	2.77005e-72	2.651e-71	153.576	Higher
SORT1	0.569312	0.512176	0.626448	0.292122	19.5532	2.9036e-72	2.75604e-71	153.529	Higher
SIRPB1	0.88951	0.800045	0.978976	0.41497	19.5107	5.29657e-72	4.98653e-71	152.929	Higher
IGF2R	0.391294	0.351889	0.430698	0.163448	19.4865	7.46198e-72	6.96853e-71	152.587	Higher
COL18A1	0.337424	0.3034	0.371448	0.145702	19.4614	1.06385e-71	9.85546e-71	152.234	Higher
CEACAM8	0.883124	0.794078	0.97217	0.276066	19.462	1.13213e-71	1.04048e-70	152.173	Higher
SDC1	1.08421	0.974798	1.19362	0.462436	19.446	1.32088e-71	1.20439e-70	152.018	Higher
DLL1	0.574011	0.516066	0.631957	0.417575	19.4393	1.52323e-71	1.37805e-70	151.877	Higher
ANG	0.445547	0.400426	0.490667	0.177077	19.3776	3.46612e-71	3.11144e-70	151.056	Higher
WFDC2	0.862216	0.774911	0.949522	0.254314	19.38	3.51391e-71	3.13008e-70	151.043	Higher
ADA2	0.708609	0.636796	0.780422	0.319502	19.3634	4.23474e-71	3.74338e-70	150.856	Higher
NID1	0.617952	0.555113	0.68079	0.287116	19.2977	1.06794e-70	9.36877e-70	149.933	Higher
VAT1	0.480698	0.431775	0.529621	0.277001	19.2815	1.50443e-70	1.30988e-69	149.594	Higher
GFAP	0.649586	0.583441	0.715731	0.166312	19.2718	1.72565e-70	1.49127e-69	149.457	Higher
OLR1	0.945312	0.849011	1.04161	0.204108	19.2629	1.74161e-70	1.49391e-69	149.446	Higher
CCL18	1.04367	0.937065	1.15028	0.511033	19.2116	3.58238e-70	3.05029e-69	148.727	Higher
AXL	0.472193	0.423952	0.520434	0.322958	19.208	3.7638e-70	3.18137e-69	148.677	Higher
BRK1	0.863599	0.775102	0.952096	0.239069	19.1499	9.74587e-70	8.17806e-69	147.731	Higher
SEZ6L2	0.423201	0.379813	0.466589	0.207137	19.1406	1.08416e-69	9.03205e-69	147.625	Higher
CREG1	0.552386	0.495733	0.609039	0.181616	19.1337	1.11661e-69	9.23596e-69	147.594	Higher
RP2	0.774405	0.694961	0.853849	0.663057	19.1289	1.27834e-69	1.04987e-68	147.46	Higher
GCNT1	0.650354	0.5836	0.717108	0.243036	19.1184	1.48022e-69	1.20711e-68	147.314	Higher
TNFRSF12A	0.774455	0.694913	0.853998	0.431886	19.1064	1.63738e-69	1.32593e-68	147.212	Higher
CXCL9	1.70515	1.52986	1.88044	0.860746	19.0891	1.99266e-69	1.60243e-68	147.015	Higher
MAD1L1	1.30994	1.17525	1.44462	0.763921	19.0853	2.19944e-69	1.75651e-68	146.918	Higher
CAPG	1.13053	1.01424	1.24682	0.476669	19.0779	2.43881e-69	1.93435e-68	146.815	Higher
PRDX1	1.00406	0.900673	1.10744	0.163306	19.0582	3.20918e-69	2.52805e-68	146.541	Higher
CTSH	1.14716	1.02823	1.2661	0.256402	18.9279	2.02355e-68	1.58329e-67	144.705	Higher
EPHB4	0.496997	0.44545	0.548544	0.25617	18.9204	2.1051e-68	1.63605e-67	144.664	Higher
NRCAM	0.426408	0.382152	0.470664	0.157641	18.9073	2.52375e-68	1.94834e-67	144.484	Higher
LSM1	0.792376	0.709709	0.875043	0.325424	18.8096	1.09359e-67	8.38658e-67	143.024	Higher
APBB1IP	1.04259	0.933796	1.15139	0.462197	18.8053	1.1622e-67	8.8541e-67	142.963	Higher
ATP6AP2	1.07901	0.966289	1.19174	0.486182	18.7842	1.55742e-67	1.17875e-66	142.671	Higher
DDAH1	0.940578	0.842034	1.03912	0.314155	18.7302	3.29024e-67	2.47409e-66	141.926	Higher
CD46	0.406977	0.364294	0.44966	0.361022	18.7108	3.87799e-67	2.89724e-66	141.759	Higher
PILRB	0.8953	0.801235	0.989364	0.260522	18.6776	6.14842e-67	4.56402e-66	141.3	Higher
ILKAP	0.952628	0.851796	1.05346	0.297815	18.5398	4.67093e-66	3.44518e-65	139.28	Higher
DSC2	0.560893	0.501429	0.620357	0.175421	18.51	6.23627e-66	4.57063e-65	138.99	Higher
LPCAT2	0.725418	0.648503	0.802334	0.529698	18.5078	7.11359e-66	5.18084e-65	138.861	Higher
ADAM15	0.478925	0.428103	0.529747	0.274195	18.4925	8.42983e-66	6.10109e-65	138.69	Higher
APP	1.00101	0.894539	1.10749	0.328435	18.4492	1.44156e-65	1.03685e-64	138.154	Higher
CCL27	0.87721	0.783806	0.970615	0.124958	18.4295	1.89087e-65	1.35162e-64	137.884	Higher
ADGRG1	1.0133	0.905157	1.12144	0.0179305	18.3875	3.72184e-65	2.6441e-64	137.211	Higher
MPO	0.726732	0.64888	0.804583	0.452526	18.3183	8.72445e-65	6.16031e-64	136.359	Higher
TNF	0.915648	0.816988	1.01431	0.501916	18.2124	4.09628e-64	2.87485e-63	134.82	Higher
CLEC5A	0.608732	0.543054	0.67441	0.275293	18.188	5.20251e-64	3.62922e-63	134.579	Higher
ARSA	0.631324	0.562713	0.699936	0.290008	18.0566	3.12813e-63	2.16909e-62	132.791	Higher
IQGAP2	1.13795	1.01412	1.26178	0.878207	18.034	4.67026e-63	3.21914e-62	132.394	Higher
LAIR1	0.795858	0.709154	0.882561	0.41919	18.0127	5.68912e-63	3.89822e-62	132.194	Higher
CCL23	0.656926	0.585354	0.728498	0.218672	18.0116	5.7733e-63	3.93264e-62	132.18	Higher
TIMD4	0.716092	0.637821	0.794362	0.218792	17.9535	1.27186e-62	8.61297e-62	131.392	Higher
GRPEL1	1.29849	1.15644	1.44054	0.4346	17.9381	1.71828e-62	1.15684e-61	131.095	Higher
MAGED1	0.763698	0.679921	0.847476	0.160126	17.8885	3.36401e-62	2.25175e-61	130.425	Higher
PRTN3	0.805678	0.717248	0.894108	0.413446	17.8789	3.50049e-62	2.32964e-61	130.383	Higher
CCL8	1.20721	1.07455	1.33988	0.634119	17.8572	4.87332e-62	3.22474e-61	130.055	Higher
TFPI	0.540585	0.481067	0.600102	0.102381	17.8237	7.40157e-62	4.8699e-61	129.637	Higher
EDA2R	0.865672	0.770296	0.961048	0.279444	17.8112	9.081e-62	5.94113e-61	129.434	Higher
ITM2A	-0.880776	-0.977951	-0.783601	0.0612633	-17.7865	1.29044e-61	8.39512e-61	129.084	Lower
CLEC1A	0.616118	0.548076	0.68416	0.309648	17.7691	1.63349e-61	1.05675e-60	128.849	Higher
ACTA2	0.838099	0.745524	0.930675	0.261144	17.7656	1.71178e-61	1.10124e-60	128.802	Higher
PLIN1	0.592723	0.527189	0.658256	0.321956	17.7489	2.26314e-61	1.44042e-60	128.525	Higher
TGFA	0.592124	0.526643	0.657606	0.137549	17.7449	2.26387e-61	1.44042e-60	128.523	Higher
LAMP3	0.934085	0.830488	1.03768	0.412493	17.6937	4.29098e-61	2.71528e-60	127.885	Higher
NPDC1	0.57352	0.509844	0.637196	0.275899	17.6747	5.54101e-61	3.48722e-60	127.63	Higher
REN	1.01884	0.905453	1.13222	0.177335	17.6334	9.67131e-61	6.05372e-60	127.075	Higher
HLA-E	0.615503	0.546983	0.684024	0.344013	17.6274	1.10283e-60	6.86603e-60	126.945	Higher
LTBR	0.491833	0.437043	0.546623	0.271333	17.6155	1.2308e-60	7.62177e-60	126.834	Higher
IL18R1	0.544098	0.483462	0.604735	0.111439	17.6085	1.35244e-60	8.33047e-60	126.741	Higher
TREM2	0.865368	0.768809	0.961928	0.262298	17.5867	1.81304e-60	1.11085e-59	126.448	Higher
FSTL3	0.541302	0.480889	0.601715	0.158848	17.5828	1.90959e-60	1.16384e-59	126.397	Higher
PSME2	0.637695	0.566379	0.709011	0.0876552	17.5472	3.18669e-60	1.93203e-59	125.887	Higher
AGRN	0.67463	0.599172	0.750089	0.421271	17.5443	3.20376e-60	1.93227e-59	125.881	Higher
TCN2	0.557423	0.494892	0.619954	0.352364	17.4931	6.36714e-60	3.82029e-59	125.196	Higher
SLAMF8	0.921988	0.818586	1.02539	0.305712	17.4976	6.51908e-60	3.89129e-59	125.175	Higher
NOS3	1.14785	1.01901	1.27669	0.525586	17.4826	8.11207e-60	4.81732e-59	124.957	Higher
CCL7	1.78557	1.58479	1.98635	0.823179	17.4514	1.17031e-59	6.91437e-59	124.591	Higher
DEFA1_DEFA1B	0.915284	0.8122	1.01837	0.598649	17.4237	1.61305e-59	9.48178e-59	124.27	Higher
DGKZ	0.547789	0.486034	0.609545	0.280168	17.4069	2.1953e-59	1.28392e-58	123.965	Higher
CCL20	1.28581	1.13985	1.43178	0.394269	17.2869	1.00362e-58	5.84019e-58	122.448	Higher
TPP1	0.614361	0.544573	0.68415	0.277402	17.275	1.17494e-58	6.80291e-58	122.291	Higher
CD83	0.666582	0.590845	0.742318	0.386346	17.2714	1.29362e-58	7.45279e-58	122.196	Higher
MERTK	0.500206	0.443204	0.557209	0.149363	17.2199	2.44601e-58	1.40222e-57	121.56	Higher
OSM	1.31576	1.16544	1.46607	-0.417774	17.1774	4.51229e-58	2.57401e-57	120.951	Higher
SOD2	0.910082	0.806031	1.01413	0.690873	17.1639	5.15407e-58	2.92569e-57	120.817	Higher
NBL1	0.395383	0.350175	0.440591	0.19175	17.1625	5.41609e-58	3.05943e-57	120.769	Higher
TNFRSF13B	0.542263	0.47988	0.604647	0.284402	17.0576	2.10779e-57	1.18079e-56	119.413	Higher
LILRB1	0.41985	0.371549	0.468151	0.18814	17.0575	2.11074e-57	1.18079e-56	119.412	Higher
EFNA4	0.54878	0.48562	0.61194	0.257585	17.0505	2.38815e-57	1.32955e-56	119.29	Higher
CCS	0.81241	0.718763	0.906057	0.111155	17.024	3.38846e-57	1.87743e-56	118.941	Higher
AMBP	0.356037	0.314775	0.397299	0.0757758	16.9327	1.13034e-56	6.21116e-56	117.741	Higher
SPINK1	0.755517	0.667946	0.843087	0.267146	16.9303	1.13174e-56	6.21116e-56	117.739	Higher
TIMP3	1.59894	1.41353	1.78435	0.768094	16.923	1.24706e-56	6.81176e-56	117.642	Higher
FURIN	0.556896	0.492317	0.621475	0.0223376	16.9224	1.29407e-56	7.03535e-56	117.606	Higher
EPHX2	0.981439	0.86731	1.09557	0.36449	16.8752	2.44606e-56	1.32361e-55	116.971	Higher
CTSO	0.452764	0.400067	0.505461	0.0795479	16.8603	2.84345e-56	1.5315e-55	116.82	Higher
NPY	0.917052	0.810315	1.02379	-0.0258336	16.8601	2.93782e-56	1.575e-55	116.789	Higher
EREG	1.13669	1.00376	1.26962	0.545497	16.7798	8.43229e-56	4.49981e-55	115.738	Higher
TNFRSF10A	0.555875	0.490671	0.621078	0.1295	16.7295	1.62803e-55	8.64799e-55	115.082	Higher
SEPTIN9	0.588091	0.519053	0.657129	0.315612	16.7162	2.02415e-55	1.07031e-54	114.867	Higher
IL18	0.823848	0.726836	0.920861	0.469285	16.6647	3.69478e-55	1.9448e-54	114.265	Higher
CTSF	0.552269	0.486974	0.617564	0.205528	16.5978	9.08911e-55	4.76253e-54	113.369	Higher
EBI3_IL27	0.53621	0.472688	0.599732	0.147948	16.565	1.39454e-54	7.27422e-54	112.943	Higher
MASP1	0.407249	0.358958	0.45554	0.131013	16.5491	1.71353e-54	8.89808e-54	112.737	Higher
CSTB	0.667426	0.58822	0.746632	0.190993	16.5358	1.98352e-54	1.02541e-53	112.59	Higher
TNFRSF21	0.432533	0.381011	0.484056	0.262703	16.4741	4.54119e-54	2.3372e-53	111.766	Higher
LXN	0.754366	0.664393	0.844339	0.030691	16.4532	5.95526e-54	3.05141e-53	111.496	Higher
SERPINE1	0.893924	0.787208	1.00064	0.203135	16.4381	7.0554e-54	3.59919e-53	111.326	Higher
F9	0.328657	0.289372	0.367942	0.0281498	16.4171	9.26224e-54	4.70424e-53	111.055	Higher
THY1	0.472673	0.416174	0.529171	0.349655	16.4174	9.47408e-54	4.79082e-53	111.033	Higher
EPHB6	0.47892	0.421602	0.536238	0.219829	16.3966	1.23986e-53	6.24242e-53	110.765	Higher
HLA-DRA	0.702879	0.618743	0.787015	0.303056	16.3937	1.30479e-53	6.54088e-53	110.715	Higher
EFNA1	0.503789	0.443343	0.564236	0.348344	16.3553	2.06013e-53	1.02829e-52	110.259	Higher
TGFBR2	0.531204	0.467264	0.595144	0.264625	16.3029	4.15957e-53	2.06729e-52	109.56	Higher
TFF1	1.01366	0.891206	1.13612	0.300011	16.244	8.65611e-53	4.28366e-52	108.828	Higher
ANGPTL3	0.430301	0.377982	0.48262	0.215816	16.1395	3.31678e-52	1.63439e-51	107.49	Higher
TNFRSF6B	0.959085	0.842429	1.07574	0.306547	16.1335	3.67462e-52	1.80305e-51	107.389	Higher
CD93	0.541315	0.475426	0.607203	0.365342	16.122	4.15141e-52	2.02841e-51	107.267	Higher
SMOC1	0.666908	0.585357	0.748458	0.162207	16.048	1.09891e-51	5.3468e-51	106.298	Higher
OSMR	0.263023	0.230764	0.295283	0.142946	16	1.97733e-51	9.58052e-51	105.712	Higher
CRTAM	0.842788	0.739395	0.946181	0.248417	15.9958	2.13986e-51	1.03248e-50	105.634	Higher
GPKOW	0.723312	0.634577	0.812047	0.452711	15.996	2.2415e-51	1.07704e-50	105.589	Higher
POLR2F	0.864009	0.757853	0.970165	0.384866	15.9719	3.01159e-51	1.44108e-50	105.295	Higher
SCARB2	0.723061	0.634119	0.812003	0.350501	15.9531	3.68478e-51	1.75596e-50	105.092	Higher
CX3CL1	0.778715	0.682874	0.874557	0.471225	15.9443	4.12603e-51	1.95817e-50	104.98	Higher
LBP	0.82811	0.726163	0.930058	0.417385	15.94	4.24908e-51	2.00834e-50	104.95	Higher
LY96	0.450663	0.395113	0.506213	0.102681	15.9201	5.61168e-51	2.64159e-50	104.673	Higher
BCAM	0.358322	0.314134	0.40251	0.263394	15.9128	6.01137e-51	2.81829e-50	104.604	Higher
NRTN	0.670101	0.587182	0.75302	0.494278	15.8587	1.26907e-50	5.92574e-50	103.862	Higher
IL10	1.22761	1.07551	1.3797	0.434302	15.8391	1.62889e-50	7.57534e-50	103.613	Higher
SPON2	0.51699	0.452796	0.581185	0.413331	15.8039	2.3953e-50	1.10951e-49	103.227	Higher
IL16	0.671013	0.587678	0.754347	0.307936	15.801	2.48612e-50	1.14698e-49	103.19	Higher
KLK4	1.01601	0.88935	1.14267	0.181101	15.7413	5.42033e-50	2.49077e-49	102.415	Higher
RBP5	0.823498	0.720818	0.926178	0.314519	15.7383	5.82723e-50	2.66717e-49	102.344	Higher
AIF1	0.743771	0.650488	0.837054	0.417287	15.6465	1.85471e-49	8.45574e-49	101.191	Higher
MARCO	0.416178	0.363957	0.4684	0.14412	15.639	1.92552e-49	8.74413e-49	101.151	Higher
BST2	1.02141	0.892965	1.14986	0.637509	15.6044	3.04143e-49	1.37577e-48	100.697	Higher
SULT2A1	1.55995	1.36247	1.75743	0.788549	15.5013	1.12206e-48	5.05583e-48	99.3965	Higher
CTSL	0.411078	0.358837	0.463318	0.236991	15.4417	2.28809e-48	1.02698e-47	98.6859	Higher
CLEC4A	-0.526903	-0.593879	-0.459926	0.0496078	-15.4379	2.47877e-48	1.10827e-47	98.6071	Lower
TNFRSF9	0.71348	0.622521	0.804439	0.390026	15.3928	4.30859e-48	1.91898e-47	98.0564	Higher
ITGAV	-0.365346	-0.411959	-0.318733	-0.0763531	-15.3807	5.0093e-48	2.22251e-47	97.907	Lower
BAIAP2	0.916535	0.79905	1.03402	0.0963503	15.309	1.26154e-47	5.5758e-47	96.9881	Higher
CD48	0.467129	0.407123	0.527135	0.294135	15.2764	1.79375e-47	7.89797e-47	96.6353	Higher
FLT4	0.420377	0.366278	0.474476	0.135122	15.2487	2.58548e-47	1.13408e-46	96.2727	Higher
IL15RA	0.658079	0.573401	0.742757	0.427389	15.2506	2.60346e-47	1.13766e-46	96.2664	Higher
CXCL16	0.387635	0.33764	0.43763	0.25078	15.2151	3.83665e-47	1.67024e-46	95.8782	Higher
SMPD1	0.599707	0.522339	0.677075	0.139087	15.211	4.12112e-47	1.78736e-46	95.8079	Higher
ANKRD54	0.703362	0.612396	0.794328	0.204384	15.1734	6.77213e-47	2.92617e-46	95.3147	Higher
CCL2	0.83136	0.723756	0.938965	0.432105	15.1613	7.61923e-47	3.27995e-46	95.1958	Higher
CCL14	0.465467	0.405114	0.525819	0.34372	15.1347	1.0371e-46	4.44803e-46	94.888	Higher
FAM3C	0.376256	0.327438	0.425073	0.249652	15.1246	1.17546e-46	5.02281e-46	94.7633	Higher
CLEC7A	0.756935	0.65872	0.855149	0.408858	15.1238	1.18699e-46	5.05344e-46	94.7536	Higher
VEGFA	0.599594	0.52176	0.677428	0.204026	15.117	1.29035e-46	5.47336e-46	94.6705	Higher
EZR	0.4769	0.414983	0.538817	0.22013	15.1146	1.35714e-46	5.73566e-46	94.6211	Higher
LGMN	0.465828	0.405172	0.526485	0.34969	15.0705	2.29015e-46	9.64362e-46	94.0992	Higher
GOLM2	0.415379	0.361265	0.469493	0.279966	15.0632	2.5557e-46	1.07228e-45	93.9909	Higher
CRIM1	0.367452	0.319387	0.415516	0.329052	15.0022	5.30305e-46	2.21694e-45	93.2632	Higher
COLEC12	0.395283	0.343511	0.447056	0.251257	14.9827	6.73793e-46	2.80666e-45	93.0248	Higher
ZBTB17	0.765631	0.665308	0.865953	0.51361	14.9762	7.51487e-46	3.11907e-45	92.917	Higher
TEK	0.249622	0.216853	0.282392	0.130034	14.9484	1.04616e-45	4.32663e-45	92.5882	Not significant
PEAR1	0.270741	0.2349	0.306582	0.293663	14.8235	4.72315e-45	1.94641e-44	91.086	Higher
CEACAM1	0.298205	0.258665	0.337745	0.185206	14.7998	6.41818e-45	2.63555e-44	90.7822	Higher
GFRA1	0.508825	0.441172	0.576478	0.208009	14.7591	1.05312e-44	4.30922e-44	90.2892	Higher
MDK	0.808964	0.701357	0.91657	0.459827	14.7527	1.13857e-44	4.64249e-44	90.2115	Higher
VMO1	0.872429	0.756277	0.98858	0.180459	14.7396	1.37291e-44	5.57836e-44	90.0261	Higher
ADAMTS8	-0.531264	-0.602037	-0.460491	0.180092	-14.7306	1.48858e-44	6.02719e-44	89.9447	Lower
REG3A	0.789653	0.684187	0.895119	0.298299	14.6927	2.31491e-44	9.3403e-44	89.5037	Higher
TNFSF14	0.70942	0.614629	0.80421	0.118914	14.6864	2.5438e-44	1.02282e-43	89.4106	Higher
PAG1	0.769331	0.66642	0.872242	0.415574	14.6701	3.13012e-44	1.25422e-43	89.2043	Higher
MSLN	0.830685	0.719441	0.941929	0.305022	14.6534	3.89804e-44	1.55653e-43	88.9873	Higher
ASGR1	0.450604	0.39016	0.511049	0.119084	14.6291	5.08975e-44	2.02541e-43	88.7201	Higher
DKK1	0.676924	0.58595	0.767898	0.213843	14.6016	7.09301e-44	2.81291e-43	88.3899	Higher
CCL16	0.708067	0.612821	0.803313	-0.000952621	14.5884	8.17364e-44	3.2304e-43	88.2479	Higher
IDS	0.190972	0.165168	0.216777	0.0782906	14.523	1.79684e-43	7.07737e-43	87.4638	Not significant
ICAM3	0.349706	0.302272	0.397141	0.21393	14.4672	3.51175e-43	1.37851e-42	86.7968	Higher
CTSV	-0.519493	-0.590002	-0.448983	-0.0031602	-14.4581	3.98773e-43	1.56006e-42	86.6717	Lower
MUC16	2.16603	1.87169	2.46037	-0.246735	14.4409	5.03173e-43	1.96187e-42	86.4412	Higher
MEPE	-0.560486	-0.636693	-0.48428	-0.199187	-14.4329	5.30364e-43	2.06095e-42	86.3865	Lower
PVR	0.468061	0.40435	0.531772	0.110073	14.4167	6.54639e-43	2.53536e-42	86.1778	Higher
ADGRG2	-0.376111	-0.427382	-0.324841	0.0378903	-14.3956	8.28684e-43	3.19872e-42	85.9423	Lower
IL6ST	0.209996	0.181351	0.238641	0.0863372	14.386	9.30012e-43	3.57792e-42	85.8275	Not significant
THBD	0.402767	0.347782	0.457753	0.278695	14.3743	1.06961e-42	4.10135e-42	85.6883	Higher
SDC4	0.839668	0.724906	0.95443	-0.161743	14.3578	1.30171e-42	4.97485e-42	85.4928	Higher
THBS2	0.474006	0.409006	0.539006	0.238336	14.3103	2.29348e-42	8.73636e-42	84.9291	Higher
IL1RL1	0.68805	0.593543	0.782557	0.210698	14.2868	3.03712e-42	1.15311e-41	84.6496	Higher
BTN2A1	0.365414	0.315148	0.41568	0.354173	14.2656	3.90682e-42	1.47846e-41	84.399	Higher
DCBLD2	0.466409	0.402232	0.530586	0.182849	14.2615	4.16829e-42	1.57227e-41	84.336	Higher
MMP9	0.88671	0.764646	1.00877	-0.112919	14.2552	4.42348e-42	1.66311e-41	84.2754	Higher
TFPI2	0.645811	0.556593	0.735029	0.356931	14.2048	8.1781e-42	3.0648e-41	83.6652	Higher
CD300LF	0.746782	0.64315	0.850414	0.263492	14.141	1.7405e-41	6.5016e-41	82.9136	Higher
TXNDC15	0.297535	0.25624	0.338831	0.139488	14.1389	1.78296e-41	6.63879e-41	82.8896	Higher
TNFSF13B	0.618025	0.532118	0.703931	0.378183	14.1176	2.25861e-41	8.38294e-41	82.6529	Higher
CALCA	0.763948	0.657714	0.870181	0.0942496	14.1118	2.45769e-41	9.09268e-41	82.5695	Higher
VAMP5	0.848319	0.730329	0.966308	0.595369	14.109	2.56096e-41	9.44455e-41	82.5287	Higher
LILRB2	0.461902	0.39753	0.526273	0.22808	14.081	3.47847e-41	1.27875e-40	82.2232	Higher
GSTP1	0.734758	0.632322	0.837194	0.436121	14.0758	3.8787e-41	1.42137e-40	82.1169	Higher
HEBP1	0.649458	0.558874	0.740041	0.331096	14.0696	4.07613e-41	1.48901e-40	82.0663	Higher
NADK	0.905303	0.778961	1.03164	0.29388	14.0613	4.38657e-41	1.59737e-40	81.9923	Higher
ACE2	0.624468	0.537125	0.71181	0.0816775	14.0302	6.47888e-41	2.3519e-40	81.6051	Higher
PRSS8	0.534327	0.459359	0.609296	0.0732388	13.9864	1.0583e-40	3.82974e-40	81.116	Higher
CASP1	0.882238	0.758404	1.00607	0.171792	13.9807	1.18577e-40	4.27764e-40	81.005	Higher
HYOU1	0.259113	0.222587	0.295639	0.189384	13.9208	2.28379e-40	8.21313e-40	80.3507	Higher
IL13RA1	0.226059	0.194129	0.257988	0.173848	13.8935	3.19181e-40	1.14431e-39	80.019	Not significant
CCL11	0.423007	0.363209	0.482805	0.0287624	13.8816	3.61437e-40	1.2918e-39	79.8939	Higher
BLMH	0.48867	0.419548	0.557792	0.28389	13.8733	3.98156e-40	1.41866e-39	79.7976	Higher
FAS	0.36126	0.310067	0.412454	0.271568	13.8479	5.35298e-40	1.90146e-39	79.5031	Higher
CLEC14A	0.504983	0.433061	0.576904	0.313447	13.7783	1.20401e-39	4.26374e-39	78.6967	Higher
SLAMF1	0.698703	0.598902	0.798503	0.122856	13.7386	1.98075e-39	6.99302e-39	78.2034	Higher
PIK3IP1	0.391601	0.335565	0.447638	0.299766	13.7136	2.54963e-39	8.97407e-39	77.9502	Higher
LILRA2	0.428828	0.367251	0.490406	0.253728	13.6659	4.42846e-39	1.55399e-38	77.401	Higher
CCL28	0.661037	0.566122	0.755952	0.470074	13.6669	4.47485e-39	1.56552e-38	77.3915	Higher
CLEC6A	0.602978	0.51639	0.689566	0.374597	13.6655	4.61369e-39	1.60923e-38	77.3625	Higher
EPHA1	0.370866	0.317567	0.424166	0.158472	13.6545	5.05432e-39	1.75763e-38	77.2695	Higher
NEFL	0.667592	0.571653	0.763532	0.298768	13.6551	5.23909e-39	1.81173e-38	77.2359	Higher
ANGPTL1	0.402309	0.344478	0.46014	0.235325	13.6514	5.24119e-39	1.81173e-38	77.2334	Higher
IL2RB	0.410947	0.35186	0.470034	0.16338	13.6482	5.63552e-39	1.94224e-38	77.1632	Higher
LGALS3	0.364506	0.31198	0.417031	0.171867	13.6179	7.71127e-39	2.64975e-38	76.8493	Higher
NAMPT	0.628426	0.537361	0.719492	0.155904	13.542	1.91331e-38	6.55506e-38	75.9476	Higher
PCSK9	0.526298	0.450002	0.602595	0.259522	13.5364	1.96953e-38	6.72778e-38	75.9165	Higher
KRT18	1.04521	0.893297	1.19712	0.20803	13.5019	3.03026e-38	1.03207e-37	75.4902	Higher
ICAM2	0.343361	0.293419	0.393304	0.250585	13.4914	3.30058e-38	1.12084e-37	75.4029	Higher
LAG3	0.667756	0.570555	0.764958	0.456074	13.4812	3.84012e-38	1.30025e-37	75.2546	Higher
UBAC1	0.456018	0.389507	0.522529	-0.0291977	13.4546	5.20689e-38	1.75789e-37	74.9518	Higher
CRLF1	0.351138	0.299822	0.402455	0.166986	13.4277	6.84329e-38	2.30364e-37	74.6777	Higher
IGFBP2	0.677458	0.578418	0.776499	0.279797	13.423	7.22572e-38	2.42533e-37	74.6236	Higher
VSTM1	0.585349	0.499526	0.671172	0.299384	13.3842	1.16959e-37	3.9144e-37	74.1467	Higher
JUN	0.757259	0.646115	0.868403	0.393979	13.3702	1.36274e-37	4.54769e-37	73.9945	Higher
PXN	0.843747	0.719873	0.96762	0.423506	13.3664	1.43246e-37	4.76663e-37	73.9451	Higher
ENTPD5	0.22709	0.193722	0.260457	0.0911076	13.3553	1.59335e-37	5.28682e-37	73.8379	Not significant
MAEA	0.535293	0.45659	0.613997	0.459974	13.3468	1.77887e-37	5.88551e-37	73.7298	Higher
NOS1	1.30678	1.11435	1.4992	0.715045	13.3266	2.25278e-37	7.43223e-37	73.4948	Higher
PADI2	0.94592	0.80645	1.08539	0.638331	13.3093	2.72416e-37	8.96186e-37	73.3056	Higher
LGALS1	0.506812	0.43198	0.581645	0.447878	13.2903	3.27014e-37	1.07275e-36	73.122	Higher
ALDH1A1	0.586802	0.500113	0.67349	0.0894347	13.2833	3.53884e-37	1.15762e-36	73.0435	Higher
MMP3	0.810033	0.69025	0.929815	0.532404	13.2705	4.09532e-37	1.33588e-36	72.8982	Higher
CTSD	0.461022	0.392453	0.52959	0.100245	13.194	9.72501e-37	3.16336e-36	72.0382	Higher
OMD	-0.673681	-0.774633	-0.57273	-0.127595	-13.0955	2.9489e-36	9.56534e-36	70.9351	Lower
DDR1	0.260357	0.221292	0.299423	0.142705	13.0784	3.61306e-36	1.16869e-35	70.734	Higher
CD79B	0.620752	0.527508	0.713996	0.210147	13.064	4.19715e-36	1.35384e-35	70.5841	Higher
CST7	0.782984	0.665157	0.900811	0.162654	13.0403	5.47573e-36	1.76136e-35	70.3197	Higher
IGSF8	0.382426	0.324757	0.440094	0.265009	13.0133	7.40189e-36	2.37435e-35	70.02	Higher
TGFB1	0.384525	0.326511	0.442539	0.134449	13.0068	7.96241e-36	2.54709e-35	69.9474	Higher
VCAN	0.4693	0.398295	0.540304	0.263618	12.9702	1.21277e-35	3.86883e-35	69.5299	Higher
MFGE8	0.47947	0.406755	0.552186	0.0699626	12.9394	1.68921e-35	5.3739e-35	69.1996	Higher
PLXNB2	0.256394	0.217471	0.295317	0.140616	12.9265	1.94835e-35	6.18134e-35	69.0577	Higher
ENPP2	0.314898	0.267086	0.362711	0.329783	12.9243	1.99647e-35	6.3167e-35	69.0335	Higher
C2	0.439474	0.372714	0.506234	0.177703	12.918	2.14219e-35	6.75928e-35	68.9634	Higher
PAM	0.317323	0.269109	0.365536	0.22207	12.9155	2.20399e-35	6.9354e-35	68.9351	Higher
PODXL2	0.394129	0.334124	0.454134	0.328663	12.8894	2.97751e-35	9.34407e-35	68.6375	Higher
GUSB	0.604483	0.512431	0.696535	-0.00789315	12.8863	3.04733e-35	9.53733e-35	68.613	Higher
IL15	0.517609	0.438777	0.596441	0.396466	12.8848	3.15155e-35	9.83692e-35	68.5804	Higher
IDI2	0.783283	0.663619	0.902947	0.480515	12.8451	4.98265e-35	1.55105e-34	68.1263	Higher
CD59	0.279512	0.23675	0.322274	0.166936	12.8269	5.88725e-35	1.82773e-34	67.9584	Higher
HSPB6	0.793627	0.672212	0.915042	0.254806	12.827	5.94875e-35	1.84189e-34	67.9494	Higher
ANGPT2	0.502919	0.425937	0.579901	0.196566	12.82	6.42485e-35	1.98399e-34	67.8729	Higher
SIGLEC7	0.302323	0.255898	0.348748	0.144289	12.779	9.99936e-35	3.07959e-34	67.4318	Higher
CCL3	0.785019	0.664479	0.905559	0.475819	12.78	1.00592e-34	3.08979e-34	67.4267	Higher
SLAMF7	0.661648	0.559841	0.763454	0.21538	12.7536	1.3458e-34	4.12286e-34	67.1373	Higher
CA5A	1.02578	0.867755	1.1838	0.279029	12.7385	1.58765e-34	4.85091e-34	66.973	Higher
PIGR	0.413864	0.349856	0.477871	0.139322	12.6883	2.71281e-34	8.26694e-34	66.4397	Higher
TREML2	0.365557	0.308986	0.422128	0.336327	12.6806	2.95213e-34	8.97263e-34	66.3556	Higher
XRCC4	0.493578	0.417169	0.569987	0.0517105	12.6764	3.19607e-34	9.68862e-34	66.2788	Higher
THBS4	0.709604	0.599624	0.819584	0.34488	12.6614	3.64556e-34	1.10223e-33	66.1459	Higher
ULBP2	0.528629	0.446697	0.610562	0.303506	12.6612	3.69204e-34	1.11338e-33	66.134	Higher
DKK4	0.47506	0.401426	0.548694	0.127691	12.6604	3.72401e-34	1.1201e-33	66.1254	Higher
TGFBI	0.277514	0.234375	0.320652	0.199129	12.624	5.49075e-34	1.64722e-33	65.7388	Higher
DCTPP1	0.544162	0.459535	0.628788	0.302034	12.6183	5.84759e-34	1.74974e-33	65.6763	Higher
ACVRL1	0.407819	0.344312	0.471326	0.228422	12.6016	7.09215e-34	2.11668e-33	65.4852	Higher
TNFRSF13C	0.460451	0.388677	0.532226	0.35423	12.5891	8.2635e-34	2.45993e-33	65.3345	Higher
CD99L2	0.293664	0.247878	0.33945	0.207287	12.5862	8.2962e-34	2.46333e-33	65.3286	Higher
RAB6A	0.94428	0.796517	1.09204	0.755452	12.5405	1.38764e-33	4.1097e-33	64.8182	Higher
LCN2	0.403162	0.340046	0.466277	0.256663	12.535	1.45138e-33	4.28748e-33	64.7727	Higher
THPO	0.374117	0.315088	0.433146	0.256664	12.4371	4.26243e-33	1.25595e-32	63.7029	Higher
CNTN5	-0.424716	-0.491898	-0.357534	0.0589397	-12.4058	5.95142e-33	1.74917e-32	63.3713	Lower
CD5	0.444082	0.373771	0.514394	0.202325	12.3942	6.74865e-33	1.97846e-32	63.2469	Higher
LHPP	0.594526	0.50004	0.689011	-0.0581919	12.3477	1.10323e-32	3.22612e-32	62.7571	Higher
PAEP	1.34991	1.13489	1.56493	0.703143	12.3199	1.5021e-32	4.38145e-32	62.4511	Higher
SIGLEC10	0.461474	0.387964	0.534985	0.15966	12.3191	1.52318e-32	4.43176e-32	62.4374	Higher
CLEC4G	0.389588	0.32749	0.451686	0.0794729	12.3114	1.65308e-32	4.79765e-32	62.3561	Higher
SCG2	0.383547	0.322404	0.44469	0.0747551	12.3099	1.67317e-32	4.84382e-32	62.3447	Higher
DNMBP	0.640159	0.537685	0.742634	0.645271	12.2589	2.89076e-32	8.34787e-32	61.8006	Higher
LIF	0.53938	0.453019	0.625742	0.226209	12.2563	3.03186e-32	8.73356e-32	61.7547	Higher
SSC5D	0.447171	0.37554	0.518803	0.0824413	12.2504	3.13664e-32	9.01299e-32	61.7188	Higher
IL12A_IL12B	1.19345	1.00225	1.38466	0.624564	12.2489	3.2652e-32	9.35918e-32	61.6812	Higher
RRM2	0.757721	0.635758	0.879685	0.530284	12.1916	6.01874e-32	1.72091e-31	61.0735	Higher
ADAMTS15	-0.829088	-0.962864	-0.695312	-0.430371	-12.162	8.25661e-32	2.35496e-31	60.7595	Lower
LAYN	0.512578	0.429709	0.595447	0.398182	12.138	1.05066e-31	2.98936e-31	60.5185	Higher
CES2	0.55465	0.464985	0.644315	0.226476	12.1389	1.05565e-31	2.99617e-31	60.5154	Higher
PHOSPHO1	0.432515	0.362543	0.502487	0.139883	12.1299	1.14523e-31	3.24248e-31	60.4329	Higher
SETMAR	0.520139	0.435923	0.604356	0.323509	12.12	1.27253e-31	3.59413e-31	60.3282	Higher
S100A11	0.508268	0.425861	0.590675	0.253067	12.1034	1.50361e-31	4.23646e-31	60.1617	Higher
CRTAC1	-0.494254	-0.574542	-0.413966	-0.0301512	-12.0803	1.92078e-31	5.3987e-31	59.9185	Lower
FGR	0.615533	0.515537	0.71553	0.459092	12.0795	1.99185e-31	5.58488e-31	59.8844	Higher
NDUFS6	1.14652	0.959898	1.33313	0.970608	12.0561	2.53958e-31	7.10345e-31	59.6433	Higher
FCAR	0.500591	0.41878	0.582401	0.0220125	12.0076	4.20307e-31	1.17281e-30	59.1414	Higher
LTBP3	0.557054	0.465596	0.648512	0.206414	11.9524	7.57965e-31	2.10991e-30	58.5571	Higher
DKK3	0.394802	0.329931	0.459674	0.351103	11.9428	8.20665e-31	2.27897e-30	58.476	Higher
DNER	-0.281014	-0.327251	-0.234778	0.153365	-11.9268	9.70914e-31	2.68976e-30	58.309	Lower
CEACAM3	0.533564	0.445461	0.621668	0.153946	11.8843	1.54822e-30	4.27885e-30	57.8477	Higher
HNMT	0.631121	0.526841	0.735402	0.348686	11.8766	1.65758e-30	4.57019e-30	57.7784	Higher
BTN3A2	0.471597	0.393457	0.549738	0.165547	11.8433	2.35666e-30	6.48223e-30	57.4291	Higher
CRIP2	0.430244	0.358914	0.501574	-0.0493392	11.8364	2.52154e-30	6.91929e-30	57.3618	Higher
ISLR2	-0.362487	-0.422672	-0.302301	0.128001	-11.819	3.07786e-30	8.42591e-30	57.1652	Lower
NRP1	0.260935	0.217541	0.304329	0.108854	11.8	3.65672e-30	9.98699e-30	56.992	Higher
LRP11	0.360974	0.30093	0.421019	0.104522	11.7973	3.75934e-30	1.02431e-29	56.9645	Higher
LRIG1	0.446565	0.372185	0.520944	0.172536	11.7818	4.45858e-30	1.21198e-29	56.7965	Higher
CLEC4D	0.639824	0.532577	0.74707	0.0148205	11.7073	9.69743e-30	2.62989e-29	56.0243	Higher
SORD	0.758325	0.631065	0.885586	-0.407482	11.6935	1.11452e-29	3.01545e-29	55.8867	Higher
CD274	0.432369	0.359577	0.505162	0.570283	11.656	1.64095e-29	4.42942e-29	55.5019	Higher
CD4	0.391546	0.325426	0.457667	0.0937999	11.6206	2.37527e-29	6.39667e-29	55.1348	Higher
SLC16A1	0.540737	0.449395	0.63208	0.135394	11.617	2.49346e-29	6.69938e-29	55.0878	Higher
DSG2	-0.252536	-0.295276	-0.209796	0.107078	-11.5949	3.05749e-29	8.19576e-29	54.8833	Lower
CBLN4	-0.473725	-0.553935	-0.393514	-0.120024	-11.5897	3.2493e-29	8.68981e-29	54.8243	Lower
SIGLEC5	1.27611	1.05979	1.49243	0.209845	11.5763	3.70091e-29	9.87478e-29	54.6937	Higher
CAMKK1	0.408009	0.338842	0.477176	0.174264	11.5758	3.79197e-29	1.00945e-28	54.6718	Higher
CDH1	0.339415	0.281864	0.396966	0.244922	11.5734	3.81327e-29	1.01279e-28	54.664	Higher
PGLYRP1	0.441982	0.367012	0.516952	0.13062	11.569	3.98771e-29	1.0567e-28	54.6196	Higher
IL12RB1	0.449371	0.372992	0.52575	0.136301	11.5455	5.17682e-29	1.36867e-28	54.3624	Higher
PREB	0.588038	0.488005	0.688071	0.330015	11.5357	5.72023e-29	1.50889e-28	54.2633	Higher
PTPRF	0.323318	0.268259	0.378376	0.215133	11.5234	6.36274e-29	1.67456e-28	54.1557	Higher
CHI3L1	0.667243	0.553243	0.781242	0.133119	11.4857	9.35582e-29	2.4567e-28	53.773	Higher
MLN	0.823706	0.68251	0.964903	-0.404391	11.448	1.39107e-28	3.64449e-28	53.38	Higher
TBC1D17	0.378584	0.313581	0.443588	0.0656623	11.429	1.70637e-28	4.46043e-28	53.1785	Higher
ATP6V1D	0.252999	0.20955	0.296448	0.0412776	11.4266	1.7419e-28	4.54307e-28	53.1582	Higher
NFKBIE	0.457032	0.378519	0.535545	0.240844	11.4231	1.80476e-28	4.69644e-28	53.123	Higher
LRRN1	-0.451685	-0.529287	-0.374083	0.0461307	-11.422	1.82518e-28	4.73892e-28	53.1115	Lower
ATP5PO	0.396263	0.327913	0.464614	0.209852	11.3768	2.89707e-28	7.50517e-28	52.653	Higher
CDH2	0.500404	0.414014	0.586793	0.0228782	11.3668	3.13791e-28	8.11093e-28	52.5718	Higher
TYRO3	0.259763	0.214715	0.30481	0.0788148	11.3157	5.2581e-28	1.3561e-27	52.0594	Higher
CNTN1	-0.331806	-0.38952	-0.274092	0.0252337	-11.2819	7.40116e-28	1.90457e-27	51.7201	Lower
SPINT1	0.267929	0.221273	0.314584	0.15401	11.2692	8.40795e-28	2.15885e-27	51.5935	Higher
IL24	-0.412595	-0.48472	-0.340471	-0.211209	-11.2259	1.32187e-27	3.38657e-27	51.1464	Lower
ADGRE2	0.304218	0.250864	0.357571	0.286746	11.1892	1.87735e-27	4.79905e-27	50.7964	Higher
TPPP3	0.405854	0.334562	0.477146	0.269215	11.1715	2.2879e-27	5.83565e-27	50.6021	Higher
MSMB	0.581286	0.479152	0.68342	0.0541767	11.1686	2.30649e-27	5.87013e-27	50.5921	Higher
CD70	0.46909	0.386575	0.551606	0.261352	11.1558	2.64889e-27	6.7268e-27	50.4555	Higher
AZU1	0.642475	0.529361	0.75559	0.421196	11.146	2.89239e-27	7.32908e-27	50.3675	Higher
CCL13	0.690438	0.568787	0.812089	0.422479	11.1375	3.14671e-27	7.9561e-27	50.2839	Higher
PDGFC	0.339997	0.280035	0.399958	-0.00921707	11.1271	3.54932e-27	8.9545e-27	50.1666	Higher
HAVCR1	0.676412	0.557002	0.795821	-0.182353	11.1161	3.92265e-27	9.87485e-27	50.0666	Higher
ROBO1	0.232801	0.191663	0.27394	0.221852	11.105	4.35034e-27	1.09278e-26	49.9625	Not significant
PDGFRA	0.332912	0.274067	0.391757	0.11438	11.102	4.4843e-27	1.12399e-26	49.9324	Higher
PSRC1	0.468317	0.385231	0.551403	0.370334	11.061	6.85361e-27	1.71414e-26	49.5137	Higher
SPON1	0.325307	0.267444	0.38317	0.0830781	11.0324	8.94331e-27	2.23197e-26	49.2475	Higher
EFEMP1	0.335945	0.276184	0.395706	0.299858	11.0313	9.04312e-27	2.25203e-26	49.2365	Higher
SLAMF6	0.382214	0.314203	0.450224	0.359944	11.0284	9.46405e-27	2.3518e-26	49.1935	Higher
SKAP1	-0.752367	-0.886381	-0.618353	0.271782	-11.0169	1.04988e-26	2.60333e-26	49.0891	Lower
VNN2	0.470955	0.386985	0.554926	-0.0605935	11.0061	1.17942e-26	2.91831e-26	48.9752	Higher
SSB	0.614564	0.504737	0.724391	0.201857	10.981	1.51711e-26	3.74588e-26	48.7252	Higher
SELE	0.45433	0.372983	0.535678	0.162707	10.9599	1.83191e-26	4.51352e-26	48.5362	Higher
NCS1	0.384939	0.315989	0.453888	0.166095	10.9557	1.92161e-26	4.72447e-26	48.4901	Higher
DPP4	-0.288201	-0.33989	-0.236512	0.0781818	-10.9415	2.19558e-26	5.38661e-26	48.3565	Lower
CPE	-0.384891	-0.454052	-0.31573	-0.00765636	-10.9208	2.70683e-26	6.62688e-26	48.1503	Lower
CDHR2	0.678328	0.555839	0.800818	-0.364918	10.8673	4.61875e-26	1.12838e-25	47.6211	Higher
FGFR2	0.214944	0.176081	0.253807	0.123847	10.8534	5.24061e-26	1.27761e-25	47.495	Not significant
CALB2	0.263586	0.215915	0.311258	0.0792219	10.8505	5.46288e-26	1.32899e-25	47.4543	Higher
IL6R	0.277084	0.226941	0.327227	0.21842	10.8438	5.72364e-26	1.38951e-25	47.4061	Higher
MANSC1	0.286762	0.234791	0.338733	0.173899	10.8278	6.73131e-26	1.63072e-25	47.2467	Higher
NPM1	-0.889506	-1.05167	-0.727346	0.437348	-10.7643	1.25001e-25	3.02196e-25	46.6321	Lower
REG1A	0.432009	0.353074	0.510943	0.241125	10.74	1.57328e-25	3.79554e-25	46.4033	Higher
CKMT1A_CKMT1B	-0.634077	-0.750436	-0.517718	0.734506	-10.6936	2.46629e-25	5.93754e-25	45.9575	Lower
KLRD1	0.466844	0.381121	0.552566	0.134067	10.687	2.62886e-25	6.31582e-25	45.8942	Higher
CALB1	0.453496	0.369954	0.537039	0.135084	10.6524	3.72461e-25	8.92982e-25	45.5509	Higher
PIK3AP1	0.600208	0.489562	0.710853	-0.304547	10.6451	3.97318e-25	9.50609e-25	45.4854	Higher
FGF19	0.639865	0.52182	0.75791	0.0579442	10.637	4.25712e-25	1.01644e-24	45.4162	Higher
FMR1	0.294211	0.239824	0.348598	0.00619939	10.6156	5.30385e-25	1.26376e-24	45.2004	Higher
TIGAR	0.503602	0.410435	0.59677	0.134331	10.6073	5.76118e-25	1.36991e-24	45.1182	Higher
GGA1	0.55699	0.453753	0.660227	0.383515	10.5875	6.96886e-25	1.65368e-24	44.9295	Higher
ACTN4	0.331816	0.270193	0.393439	0.112186	10.5666	8.48694e-25	2.00979e-24	44.734	Higher
ALCAM	0.182129	0.148217	0.216041	0.139953	10.5391	1.0892e-24	2.57407e-24	44.4848	Not significant
CA3	0.933806	0.759737	1.10787	0.301888	10.5272	1.21981e-24	2.87686e-24	44.3726	Higher
MTPN	0.349521	0.284348	0.414695	0.136491	10.5241	1.26798e-24	2.98438e-24	44.3349	Higher
RET	-0.469251	-0.556877	-0.381625	0.189602	-10.5088	1.47445e-24	3.46332e-24	44.1868	Lower
IGSF3	0.323582	0.263129	0.384035	0.0199293	10.5039	1.5458e-24	3.62357e-24	44.14	Higher
TIMP4	0.344817	0.280348	0.409286	0.00137187	10.4958	1.64687e-24	3.85267e-24	44.075	Higher
PDP1	0.41113	0.333566	0.488694	0.302169	10.4016	4.08161e-24	9.52924e-24	43.1775	Higher
SIRT5	0.472317	0.383185	0.561448	0.294564	10.3988	4.20339e-24	9.79382e-24	43.1481	Higher
PFDN2	0.559045	0.453421	0.664668	0.32561	10.3865	4.72254e-24	1.09813e-23	43.0327	Higher
LAIR2	0.905245	0.732918	1.07757	0.369605	10.3084	9.74769e-24	2.26209e-23	42.3132	Higher
SMAD5	-0.301831	-0.359369	-0.244292	-0.14154	-10.2941	1.12411e-23	2.60344e-23	42.1735	Lower
NOTCH1	0.145373	0.117654	0.173092	0.133932	10.2917	1.13505e-23	2.62354e-23	42.1617	Not significant
EGFR	-0.177048	-0.210839	-0.143258	0.122855	-10.282	1.24305e-23	2.86744e-23	42.0716	Not significant
GGT5	0.214091	0.173158	0.255024	0.127231	10.2638	1.48146e-23	3.4106e-23	41.8984	Not significant
TNFRSF10C	0.420605	0.340048	0.501161	0.109575	10.246	1.7416e-23	4.00153e-23	41.7375	Higher
CANT1	0.196617	0.158937	0.234296	0.12026	10.2399	1.84391e-23	4.2282e-23	41.6809	Not significant
SNCG	0.636213	0.514024	0.758401	0.0214961	10.2177	2.27931e-23	5.21629e-23	41.4715	Higher
HSPG2	0.273148	0.220633	0.325663	0.313955	10.2069	2.5071e-23	5.72628e-23	41.3765	Higher
IFNL1	0.62831	0.507396	0.749224	0.424626	10.1972	2.78771e-23	6.35467e-23	41.2733	Higher
PSMD9	0.446912	0.360853	0.53297	-0.0505864	10.1908	2.95e-23	6.71139e-23	41.2175	Higher
TMPRSS15	0.674192	0.543787	0.804597	-0.223425	10.1454	4.49733e-23	1.02116e-22	40.7997	Higher
KRT19	0.753985	0.608107	0.899862	0.270353	10.1427	4.58896e-23	1.03992e-22	40.7783	Higher
PTN	0.616251	0.497004	0.735497	0.379362	10.1413	4.65161e-23	1.05206e-22	40.7649	Higher
DTX3	0.278316	0.224419	0.332213	0.20432	10.1334	5.0258e-23	1.13448e-22	40.6897	Higher
SIRPA	0.416542	0.335821	0.497264	0.11816	10.1262	5.30927e-23	1.19613e-22	40.6331	Higher
NTRK3	-0.219075	-0.261532	-0.176618	-0.0149227	-10.1257	5.36131e-23	1.20551e-22	40.6243	Not significant
CA12	0.333202	0.268592	0.397812	0.155522	10.1203	5.67845e-23	1.27435e-22	40.5687	Higher
IFNGR1	0.19685	0.158629	0.23507	0.217259	10.1069	6.34907e-23	1.42209e-22	40.4559	Not significant
SERPINB5	0.431827	0.347756	0.515898	0.323899	10.0796	8.22931e-23	1.83968e-22	40.1997	Higher
CD28	0.373272	0.300586	0.445958	0.302602	10.0776	8.42368e-23	1.8795e-22	40.178	Higher
IL12B	0.615686	0.495775	0.735596	0.36277	10.0759	8.45819e-23	1.88357e-22	40.1718	Higher
LY9	0.300534	0.241774	0.359295	0.16176	10.0366	1.21491e-22	2.70031e-22	39.8131	Higher
BAMBI	0.277825	0.2234	0.33225	0.214208	10.0174	1.46508e-22	3.25012e-22	39.6298	Higher
CD276	0.347815	0.279553	0.416076	0.0480049	9.99889	1.71712e-22	3.80195e-22	39.4704	Higher
FLRT2	0.261924	0.210482	0.313365	0.0558607	9.99172	1.84208e-22	4.07086e-22	39.4015	Higher
CD55	0.208141	0.167192	0.24909	0.213568	9.97453	2.14649e-22	4.73453e-22	39.2494	Not significant
CD38	0.357283	0.286935	0.427631	0.140538	9.96653	2.33587e-22	5.14248e-22	39.1678	Higher
GGH	0.32451	0.260394	0.388626	0.209589	9.93205	3.16456e-22	6.95363e-22	38.8649	Higher
LTBP2	0.400164	0.320643	0.479685	0.176194	9.87495	5.3215e-22	1.1671e-21	38.3503	Higher
KRT14	0.22635	0.181347	0.271354	0.206319	9.87	5.6396e-22	1.23453e-21	38.2947	Not significant
PTPRN2	0.314859	0.252051	0.377666	0.246647	9.83747	7.50721e-22	1.64026e-21	38.0102	Higher
IL17C	-0.599463	-0.719543	-0.479382	0.0227237	-9.79651	1.09402e-21	2.38583e-21	37.6385	Lower
TIE1	0.313659	0.250699	0.376619	0.15399	9.77621	1.29984e-21	2.82936e-21	37.466	Higher
PLAT	-0.551564	-0.663083	-0.440044	-0.02682	-9.70562	2.45036e-21	5.32367e-21	36.8384	Lower
FGF23	0.509417	0.406343	0.612491	0.242851	9.69848	2.62277e-21	5.68758e-21	36.7725	Higher
CD1C	-0.376489	-0.452769	-0.300209	-0.0244462	-9.68549	2.94601e-21	6.37659e-21	36.6575	Lower
TNFRSF11B	0.236821	0.188825	0.284817	0.0575258	9.68257	3.01156e-21	6.50632e-21	36.6343	Not significant
CCL4	0.605972	0.483129	0.728815	0.474173	9.68011	3.07856e-21	6.63869e-21	36.6125	Higher
KYNU	0.431619	0.343904	0.519335	0.127153	9.65609	3.81492e-21	8.21129e-21	36.4002	Higher
CEACAM21	0.691858	0.550731	0.832985	0.515587	9.62026	5.27972e-21	1.13431e-20	36.0794	Higher
TFF2	0.476102	0.378704	0.5735	0.161096	9.5924	6.72226e-21	1.44155e-20	35.8396	Higher
FCGR2A	0.453419	0.360647	0.546191	0.137124	9.59098	6.80724e-21	1.45708e-20	35.8271	Higher
GSTA3	0.619858	0.49304	0.746676	0.471628	9.59166	6.83308e-21	1.45991e-20	35.8255	Higher
REG1B	0.422475	0.336018	0.508932	0.138646	9.58918	6.91684e-21	1.47508e-20	35.8113	Higher
CRHBP	0.219492	0.174371	0.264613	0.153568	9.54593	1.01431e-20	2.15913e-20	35.4325	Not significant
B4GAT1	0.189348	0.150366	0.228329	0.249616	9.53191	1.14802e-20	2.43929e-20	35.31	Not significant
C19orf12	0.614575	0.48794	0.74121	0.566228	9.52365	1.2491e-20	2.6492e-20	35.2284	Higher
IGFBP7	0.270511	0.214555	0.326468	0.23717	9.48674	1.70904e-20	3.61805e-20	34.9163	Higher
SPARCL1	0.266684	0.211422	0.321946	0.209589	9.46994	1.98083e-20	4.18577e-20	34.7703	Higher
PLA2G2A	0.507033	0.401907	0.612159	0.377379	9.46464	2.07517e-20	4.37713e-20	34.7242	Higher
CA14	-0.350312	-0.423065	-0.277558	0.196961	-9.4489	2.39123e-20	5.03463e-20	34.5854	Lower
IGFBP6	0.272537	0.215846	0.329229	0.212915	9.43379	2.71929e-20	5.71496e-20	34.4568	Higher
PRSS2	0.438965	0.34754	0.53039	0.233073	9.42204	3.0138e-20	6.32244e-20	34.3551	Higher
ITGB6	0.266271	0.2108	0.321742	0.138442	9.41977	3.10239e-20	6.49652e-20	34.3282	Higher
ARHGAP25	0.487509	0.385895	0.589124	0.17177	9.41475	3.24148e-20	6.77552e-20	34.2851	Higher
CXCL12	0.299939	0.236862	0.363016	0.349679	9.33128	6.70192e-20	1.39835e-19	33.5663	Higher
FLT3LG	0.330969	0.261237	0.400701	0.322221	9.31394	7.72036e-20	1.60794e-19	33.4246	Higher
VASN	0.192937	0.152171	0.233702	0.155417	9.28761	9.69563e-20	2.01572e-19	33.1993	Not significant
GP1BA	0.225114	0.177524	0.272704	0.386439	9.2826	1.01238e-19	2.10097e-19	33.1566	Not significant
ITGA11	-0.377609	-0.457496	-0.297722	-0.275947	-9.27566	1.0805e-19	2.23832e-19	33.0929	Lower
CNPY2	0.414541	0.326818	0.502263	0.12125	9.27334	1.10235e-19	2.27949e-19	33.0731	Higher
EPO	0.63904	0.503759	0.774321	0.351085	9.26982	1.13633e-19	2.34559e-19	33.0431	Higher
MSTN	-0.461787	-0.559637	-0.363936	0.0587201	-9.26102	1.2259e-19	2.52596e-19	32.9681	Lower
ADA	0.318653	0.251055	0.386251	0.218107	9.2504	1.33655e-19	2.74906e-19	32.8819	Higher
ENTPD6	0.210943	0.166157	0.255728	0.112208	9.24289	1.43305e-19	2.94232e-19	32.8137	Not significant
IL32	0.576052	0.453199	0.698906	0.613634	9.20142	2.04623e-19	4.19386e-19	32.4615	Higher
SEMA7A	0.243432	0.191487	0.295377	0.139692	9.19628	2.12777e-19	4.35328e-19	32.4221	Not significant
HPGDS	-0.329453	-0.399759	-0.259147	0.141372	-9.19568	2.15678e-19	4.40485e-19	32.4108	Lower
RCOR1	0.386324	0.303856	0.468791	0.222821	9.19285	2.20229e-19	4.48989e-19	32.3888	Higher
FABP1	0.727702	0.572324	0.883081	0.520037	9.19053	2.23509e-19	4.54874e-19	32.3734	Higher
DNAJB8	0.397072	0.312081	0.482063	0.407661	9.16803	2.72328e-19	5.53256e-19	32.1788	Higher
LTO1	0.328433	0.257926	0.398939	0.0450788	9.14111	3.43836e-19	6.97307e-19	31.9494	Higher
CDH15	0.473361	0.371606	0.575115	0.27945	9.12889	3.79699e-19	7.68691e-19	31.8504	Higher
C4BPB	0.389777	0.305946	0.473608	0.246768	9.12408	3.95558e-19	7.994e-19	31.8105	Higher
CLSPN	0.246712	0.193589	0.299834	0.114101	9.11364	4.35134e-19	8.77848e-19	31.7167	Not significant
MATN2	0.248713	0.194978	0.302448	0.23683	9.08283	5.59883e-19	1.12756e-18	31.4656	Not significant
CARHSP1	0.398841	0.312635	0.485046	-0.0988541	9.07915	5.8318e-19	1.17243e-18	31.4272	Higher
RETN	0.340609	0.266974	0.414244	0.22391	9.07721	5.87212e-19	1.1785e-18	31.4185	Higher
IL17RA	0.314832	0.246689	0.382974	0.078546	9.06646	6.43203e-19	1.28863e-18	31.3285	Higher
SERPINB8	0.523324	0.409919	0.636728	0.464004	9.05566	7.04786e-19	1.40957e-18	31.2381	Higher
KLK10	-0.287131	-0.349491	-0.224772	0.213871	-9.03566	8.37313e-19	1.67174e-18	31.0692	Lower
BGN	-0.934513	-1.13748	-0.73155	0.0433863	-9.03542	8.42966e-19	1.68013e-18	31.0633	Lower
ENAH	0.437557	0.342212	0.532902	0.422691	9.00571	1.08295e-18	2.15474e-18	30.8154	Higher
IFNGR2	0.369883	0.28915	0.450616	0.167772	8.99069	1.22322e-18	2.42966e-18	30.6939	Higher
CLPS	0.484014	0.378166	0.589861	0.356055	8.97336	1.41072e-18	2.79727e-18	30.5523	Higher
TNNI3	0.803949	0.628142	0.979756	0.233672	8.9737	1.41313e-18	2.79727e-18	30.5513	Higher
NCR1	0.336535	0.262897	0.410172	0.219623	8.96836	1.47799e-18	2.92068e-18	30.507	Higher
CDHR5	0.258271	0.201622	0.31492	0.0371336	8.94673	1.76389e-18	3.4797e-18	30.3315	Higher
CD99	0.173763	0.135598	0.211928	0.228201	8.93447	1.95462e-18	3.8494e-18	30.2301	Not significant
SFTPA1	0.489077	0.381663	0.596491	0.175489	8.93509	1.95919e-18	3.85186e-18	30.2299	Higher
STC1	0.423322	0.330211	0.516433	0.159595	8.92177	2.18012e-18	4.27895e-18	30.123	Higher
HS3ST3B1	0.328726	0.255939	0.401512	0.27238	8.86268	3.58361e-18	7.02169e-18	29.6333	Higher
COPE	0.334434	0.260009	0.408859	0.119239	8.81806	5.19574e-18	1.01633e-17	29.2661	Higher
F7	0.211803	0.164652	0.258955	0.219131	8.81484	5.29034e-18	1.03309e-17	29.2464	Not significant
PARP1	0.610294	0.47391	0.746677	0.333827	8.78126	7.01162e-18	1.36691e-17	28.9689	Higher
CCL21	0.416358	0.323136	0.50958	0.288309	8.76447	8.019e-18	1.56067e-17	28.8356	Higher
FCRL3	0.404801	0.314001	0.495602	0.0500713	8.74852	9.20727e-18	1.78893e-17	28.7009	Higher
CA6	-0.494259	-0.605149	-0.383369	0.230336	-8.74666	9.28495e-18	1.801e-17	28.6908	Lower
CNTN4	-0.19739	-0.241763	-0.153016	-0.0149067	-8.7293	1.07082e-17	2.07359e-17	28.55	Not significant
FOXO3	0.701802	0.543893	0.859711	0.146655	8.72146	1.14987e-17	2.22295e-17	28.4818	Higher
CEACAM5	0.475485	0.368399	0.582572	0.0711618	8.71329	1.22954e-17	2.37301e-17	28.4156	Higher
CCL25	0.3587	0.277548	0.439852	0.144407	8.67386	1.68601e-17	3.24859e-17	28.1017	Higher
AMN	0.365239	0.282551	0.447927	0.0652161	8.66793	1.78161e-17	3.42483e-17	28.049	Higher
FMNL1	0.532719	0.412114	0.653323	0.398451	8.66797	1.7834e-17	3.42483e-17	28.0482	Higher
RABEPK	0.417404	0.322229	0.512579	0.143016	8.60628	2.94174e-17	5.63997e-17	27.5543	Higher
NINJ1	0.375545	0.289873	0.461217	0.204392	8.60213	3.04247e-17	5.82343e-17	27.521	Higher
GZMB	-0.641097	-0.788601	-0.493593	0.577764	-8.52904	5.47697e-17	1.04659e-16	26.9394	Lower
ADGRE5	0.258421	0.198953	0.317888	0.255467	8.5276	5.51993e-17	1.05306e-16	26.931	Higher
HMOX1	0.410771	0.316205	0.505337	0.233025	8.524	5.68239e-17	1.08227e-16	26.9023	Higher
HYAL1	0.150219	0.115632	0.184807	0.235792	8.5228	5.73757e-17	1.09099e-16	26.8928	Not significant
GFRA3	-0.248738	-0.30615	-0.191325	-0.0115284	-8.50189	6.80458e-17	1.29175e-16	26.7251	Not significant
TINAGL1	0.238585	0.183452	0.293717	0.279949	8.49208	7.34347e-17	1.39177e-16	26.6492	Not significant
FCRL2	0.355264	0.273126	0.437401	0.182989	8.48767	7.60833e-17	1.43961e-16	26.6143	Higher
TFF3	0.392126	0.301257	0.482995	0.29042	8.46814	8.89679e-17	1.68067e-16	26.4599	Higher
MEGF9	0.158298	0.121087	0.195509	0.147899	8.34794	2.31514e-16	4.36633e-16	25.5164	Not significant
GALNT3	0.283373	0.216758	0.349989	0.0845871	8.34763	2.3343e-16	4.39531e-16	25.51	Higher
CSF3	0.359082	0.274548	0.443615	0.130481	8.33575	2.56395e-16	4.81988e-16	25.4174	Higher
TNFRSF19	0.300732	0.229723	0.371741	0.301494	8.31086	3.10934e-16	5.83569e-16	25.2268	Higher
STX6	0.469334	0.358394	0.580275	0.3264	8.30182	3.35024e-16	6.27763e-16	25.1539	Higher
CLEC11A	0.314964	0.240467	0.389461	0.370213	8.2966	3.47089e-16	6.49321e-16	25.1169	Higher
FOSB	0.310739	0.237229	0.384248	0.236013	8.29529	3.53088e-16	6.59477e-16	25.1019	Higher
INHBC	0.310522	0.236369	0.384675	-0.00530484	8.21754	6.44887e-16	1.20254e-15	24.5061	Higher
CDH3	0.259394	0.197136	0.321652	0.222146	8.17607	8.92627e-16	1.66184e-15	24.1863	Higher
LIFR	0.212272	0.160783	0.263761	0.0383236	8.09025	1.73549e-15	3.22583e-15	23.5309	Not significant
SCLY	0.373388	0.282647	0.46413	0.123458	8.07483	1.95214e-15	3.62272e-15	23.4156	Higher
CD164	0.174335	0.131916	0.216753	0.165754	8.0651	2.09941e-15	3.88978e-15	23.3426	Not significant
CD109	0.213397	0.1612	0.265594	0.198902	8.02269	2.90577e-15	5.37522e-15	23.0223	Not significant
SMOC2	0.390658	0.294879	0.486437	0.404502	8.00397	3.35249e-15	6.19168e-15	22.8814	Higher
PLA2G10	0.357591	0.269822	0.44536	-0.078333	7.99512	3.59369e-15	6.62658e-15	22.8135	Higher
BCAN	-0.244544	-0.304658	-0.184431	0.147904	-7.983	3.94125e-15	7.25591e-15	22.7226	Not significant
PCDH17	0.261097	0.196736	0.325459	0.0850142	7.96078	4.65795e-15	8.56176e-15	22.5574	Higher
IL1RAP	-0.269268	-0.335691	-0.202845	0.170841	-7.95507	4.86414e-15	8.92658e-15	22.5147	Lower
NTF3	-0.29643	-0.369646	-0.223214	0.302599	-7.94504	5.26404e-15	9.64519e-15	22.4376	Lower
FCRL5	0.490161	0.369008	0.611314	0.181853	7.93934	5.4808e-15	1.00265e-14	22.3971	Higher
ANGPT1	0.5899	0.443287	0.736513	0.0935842	7.89558	7.63049e-15	1.39371e-14	22.0712	Higher
AKR1C4	0.342228	0.257094	0.427362	0.0739155	7.88848	8.07259e-15	1.47213e-14	22.0164	Higher
CCN4	0.249276	0.187231	0.31132	0.196233	7.88422	8.32805e-15	1.51633e-14	21.9864	Not significant
GGT1	0.368926	0.276949	0.460903	-0.0403558	7.87117	9.1709e-15	1.66717e-14	21.8901	Higher
CHGB	0.290701	0.218097	0.363306	0.107883	7.85711	1.02122e-14	1.85356e-14	21.785	Higher
CCL26	0.508714	0.3816	0.635827	0.263574	7.85345	1.05064e-14	1.90398e-14	21.7569	Higher
SCP2	0.50094	0.375448	0.626431	0.456246	7.83343	1.22317e-14	2.21318e-14	21.6086	Higher
C1QTNF1	-0.284171	-0.355395	-0.212947	0.157461	-7.82942	1.25466e-14	2.26661e-14	21.5815	Lower
SLC39A14	0.286395	0.214263	0.358528	0.280894	7.7914	1.67609e-14	3.02323e-14	21.2982	Higher
FABP9	-0.368161	-0.460937	-0.275385	0.107946	-7.78719	1.72478e-14	3.10621e-14	21.2689	Lower
CCN3	0.301208	0.225288	0.377128	0.330499	7.78553	1.74165e-14	3.13172e-14	21.2586	Higher
DSG3	-0.257315	-0.322215	-0.192414	0.0998806	-7.78027	1.81451e-14	3.25768e-14	21.2196	Lower
SFTPD	0.440687	0.329326	0.552048	0.372292	7.76563	2.01982e-14	3.62067e-14	21.1127	Higher
BSG	0.163314	0.121915	0.204713	0.066963	7.74129	2.42008e-14	4.33147e-14	20.9348	Not significant
ELOA	0.588739	0.439409	0.738069	0.720046	7.73675	2.51399e-14	4.49259e-14	20.8994	Higher
FETUB	0.211095	0.157545	0.264646	0.172582	7.73559	2.52458e-14	4.50456e-14	20.8932	Not significant
KCNIP4	-0.346472	-0.434459	-0.258485	0.0906749	-7.72739	2.69668e-14	4.80424e-14	20.8301	Lower
FST	0.282081	0.210376	0.353786	0.086218	7.71979	2.83785e-14	5.04798e-14	20.778	Higher
TNC	0.320068	0.238636	0.4015	0.365886	7.71304	2.98324e-14	5.29846e-14	20.7289	Higher
IL1R1	0.151258	0.112449	0.190068	0.091271	7.64816	4.81191e-14	8.53322e-14	20.2584	Not significant
OGFR	0.376025	0.279482	0.472568	0.205771	7.64326	5.00884e-14	8.86886e-14	20.2211	Higher
KLK8	-0.237524	-0.298623	-0.176426	0.194289	-7.62882	5.55424e-14	9.81955e-14	20.1186	Not significant
ITGB1	0.133906	0.0994553	0.168356	0.182436	7.62752	5.59787e-14	9.88161e-14	20.1096	Not significant
IL20RA	0.276108	0.20497	0.347245	0.0553422	7.6166	6.08878e-14	1.07318e-13	20.0286	Higher
FCGR3B	0.27195	0.201738	0.342162	0.311791	7.60074	6.80893e-14	1.19829e-13	19.9169	Higher
RARRES1	0.233534	0.172928	0.29414	0.0978503	7.56163	9.09091e-14	1.59746e-13	19.6346	Not significant
GBP4	0.335884	0.248578	0.423191	0.391406	7.54962	9.92681e-14	1.7417e-13	19.5479	Higher
CEBPB	0.203225	0.15033	0.256119	0.1474	7.53954	1.06548e-13	1.8666e-13	19.4771	Not significant
PTX3	0.30615	0.22641	0.385889	-0.24132	7.53424	1.10716e-13	1.9367e-13	19.4394	Higher
FABP4	0.413782	0.305626	0.521938	0.112971	7.50759	1.33954e-13	2.33966e-13	19.2514	Higher
CXADR	0.361503	0.26692	0.456087	0.31763	7.50028	1.41538e-13	2.4684e-13	19.1979	Higher
TNR	-0.263421	-0.332483	-0.194359	0.18866	-7.48495	1.5797e-13	2.75081e-13	19.0898	Lower
IGFBPL1	0.235323	0.173596	0.29705	0.142088	7.48111	1.62154e-13	2.81943e-13	19.0635	Not significant
CDON	-0.192769	-0.24345	-0.142088	0.105313	-7.46397	1.83442e-13	3.18479e-13	18.9422	Not significant
SELPLG	-0.176498	-0.223115	-0.129881	-0.178235	-7.42973	2.35053e-13	4.07472e-13	18.6992	Not significant
MATN3	0.299768	0.220567	0.378969	0.148363	7.42736	2.3889e-13	4.13505e-13	18.6832	Higher
SEZ6L	0.185727	0.136421	0.235033	0.284345	7.3919	3.07754e-13	5.31909e-13	18.435	Not significant
FUT8	0.316492	0.23212	0.400865	0.132072	7.36109	3.83201e-13	6.61321e-13	18.2188	Higher
FCER2	0.340726	0.249788	0.431664	0.333621	7.35253	4.06611e-13	7.00679e-13	18.1599	Higher
MME	0.497112	0.364338	0.629886	0.157887	7.34721	4.23799e-13	7.29212e-13	18.1213	Higher
CXCL8	0.453792	0.332488	0.575096	0.136222	7.34109	4.40985e-13	7.57657e-13	18.0801	Higher
KIT	-0.210131	-0.266703	-0.153558	0.13946	-7.28895	6.37415e-13	1.09352e-12	17.7182	Not significant
IL11	0.346597	0.252942	0.440252	0.295617	7.26232	7.71367e-13	1.32136e-12	17.5325	Higher
LPL	-0.296855	-0.37715	-0.216559	0.081512	-7.25493	8.09613e-13	1.38483e-12	17.4833	Lower
LYAR	-0.515009	-0.654478	-0.375541	0.166926	-7.24637	8.6266e-13	1.47339e-12	17.423	Lower
ICOSLG	0.169267	0.123064	0.21547	0.149401	7.18921	1.28579e-12	2.19284e-12	17.0311	Not significant
MUC13	0.299989	0.218063	0.381915	-0.040749	7.18563	1.31909e-12	2.24634e-12	17.0057	Higher
HAO1	0.768458	0.558253	0.978662	0.354844	7.17393	1.42707e-12	2.42664e-12	16.9281	Higher
UMOD	-0.314137	-0.400186	-0.228088	0.0388118	-7.16392	1.52771e-12	2.59397e-12	16.8598	Lower
S100A16	0.356131	0.258475	0.453788	0.545632	7.15635	1.61641e-12	2.74057e-12	16.8062	Higher
PRTG	-0.18759	-0.239249	-0.135931	0.025174	-7.12597	1.98931e-12	3.36787e-12	16.602	Not significant
ADAM8	0.195675	0.141565	0.249786	0.180821	7.09638	2.43946e-12	4.12393e-12	16.4012	Not significant
RAB37	0.487542	0.352132	0.622952	0.601538	7.0655	3.02156e-12	5.10053e-12	16.1921	Higher
LDLR	0.303469	0.219072	0.387865	0.152024	7.05614	3.2118e-12	5.41378e-12	16.1305	Higher
SH2D1A	0.578354	0.417201	0.739507	0.722195	7.04264	3.52896e-12	5.93973e-12	16.0387	Higher
ITGAM	0.225251	0.162362	0.28814	0.2211	7.02865	3.87583e-12	6.51409e-12	15.9461	Not significant
FLT3	0.171775	0.123523	0.220026	0.0268816	6.98605	5.19527e-12	8.71902e-12	15.6607	Not significant
NTproBNP	0.626416	0.450431	0.8024	0.029927	6.98501	5.21629e-12	8.74163e-12	15.6547	Higher
AARSD1	0.350487	0.25184	0.449134	-0.15844	6.97219	5.70708e-12	9.55028e-12	15.5686	Higher
TNFSF12	-0.192046	-0.246134	-0.137958	0.0509859	-6.96761	5.8696e-12	9.80807e-12	15.539	Not significant
IL10RA	0.358696	0.257412	0.45998	0.142651	6.94972	6.64455e-12	1.1087e-11	15.419	Higher
APOM	-0.157993	-0.202673	-0.113313	0.10513	-6.93905	7.12012e-12	1.18634e-11	15.3496	Not significant
LGALS7_LGALS7B	0.303773	0.217479	0.390067	0.159022	6.90793	8.79088e-12	1.46262e-11	15.1443	Higher
NTRK2	-0.16336	-0.209774	-0.116947	-0.00211734	-6.90692	8.84061e-12	1.46878e-11	15.1373	Not significant
FGF21	0.756099	0.540942	0.971257	0.0307149	6.89606	9.52006e-12	1.5794e-11	15.0661	Higher
TSPAN1	0.285585	0.204211	0.36696	0.0510347	6.887	1.01227e-11	1.67697e-11	15.0052	Higher
CGREF1	0.248861	0.177763	0.319959	0.115263	6.86877	1.14178e-11	1.88883e-11	14.8866	Not significant
PROC	0.181328	0.129517	0.233139	0.233767	6.86787	1.14871e-11	1.89758e-11	14.8806	Not significant
RGMB	0.174529	0.12431	0.224748	0.269813	6.81991	1.5834e-11	2.61193e-11	14.5669	Not significant
SLITRK6	0.188288	0.133844	0.242733	0.242464	6.78659	1.97617e-11	3.2552e-11	14.3496	Not significant
TP53INP1	0.162989	0.11562	0.210358	0.123366	6.75215	2.48088e-11	4.08077e-11	14.1268	Not significant
JCHAIN	0.336951	0.238626	0.435276	0.0352335	6.72487	2.97152e-11	4.88089e-11	13.951	Higher
RBKS	0.330679	0.233798	0.427559	-0.0762699	6.69805	3.53745e-11	5.80222e-11	13.7792	Higher
RAB6B	0.289298	0.20446	0.374136	0.170825	6.69172	3.6944e-11	6.05108e-11	13.7379	Higher
ING1	0.336308	0.237603	0.435014	0.217245	6.68618	3.83066e-11	6.26541e-11	13.7024	Higher
SCG3	0.209537	0.147314	0.271759	0.327115	6.60834	6.33493e-11	1.03468e-10	13.2082	Not significant
SEMA3F	0.162103	0.113821	0.210386	0.101308	6.58841	7.20534e-11	1.17518e-10	13.0822	Not significant
ST3GAL1	0.248226	0.174254	0.322197	0.230777	6.58511	7.37765e-11	1.2004e-10	13.0611	Not significant
GDF2	0.296265	0.207972	0.384558	0.38938	6.58468	7.38071e-11	1.2004e-10	13.0587	Higher
NGF	0.0608469	0.0426466	0.0790471	0.0240792	6.56055	8.62942e-11	1.40152e-10	12.9063	Not significant
LGALS4	-0.26423	-0.343408	-0.185052	0.140695	-6.54872	9.30133e-11	1.50854e-10	12.8323	Lower
ANXA10	0.489505	0.342548	0.636462	0.252485	6.53655	1.00847e-10	1.6333e-10	12.755	Higher
LYPD8	0.286831	0.200544	0.373118	0.33725	6.52321	1.09781e-10	1.77303e-10	12.6722	Higher
APLP1	-0.283778	-0.369149	-0.198406	0.754768	-6.52295	1.0971e-10	1.77303e-10	12.6708	Lower
CDH6	0.217549	0.151789	0.28331	0.244263	6.49188	1.33768e-10	2.15743e-10	12.4769	Not significant
ACOX1	0.32477	0.226142	0.423399	0.47454	6.46177	1.61984e-10	2.60886e-10	12.2898	Higher
TSLP	0.281128	0.195628	0.366629	0.212311	6.45232	1.72212e-10	2.76975e-10	12.2305	Higher
BLVRB	0.300376	0.20851	0.392243	-0.0754588	6.41634	2.15892e-10	3.46744e-10	12.0089	Higher
CLSTN1	0.265687	0.184323	0.347052	0.133471	6.40796	2.28174e-10	3.65963e-10	11.9566	Higher
PTPRS	0.126351	0.0875729	0.165129	0.214092	6.394	2.48484e-10	3.97987e-10	11.8715	Not significant
SLIT2	0.267126	0.185023	0.34923	0.0795291	6.38463	2.64208e-10	4.22587e-10	11.8133	Higher
KRT5	0.337543	0.233397	0.441689	0.454541	6.36018	3.07943e-10	4.91859e-10	11.6636	Higher
EPS8L2	0.214369	0.148135	0.280604	0.129671	6.35126	3.25044e-10	5.18459e-10	11.6104	Not significant
IL1A	0.301326	0.208087	0.394565	0.101138	6.3419	3.45027e-10	5.49575e-10	11.5524	Higher
CA2	0.40013	0.276028	0.524231	-0.365387	6.32708	3.77652e-10	6.00716e-10	11.4624	Higher
TGFBR3	-0.315667	-0.413609	-0.217725	-0.0808906	-6.32467	3.83363e-10	6.08964e-10	11.4478	Lower
LY6D	0.203165	0.140059	0.266272	0.226976	6.3176	4.00586e-10	6.3545e-10	11.4048	Not significant
IL19	0.35131	0.241836	0.460784	-0.0728316	6.29733	4.54329e-10	7.19718e-10	11.2819	Higher
MB	0.532725	0.36594	0.699511	0.582437	6.26793	5.44969e-10	8.62122e-10	11.1042	Higher
CTRC	-0.349625	-0.459603	-0.239646	0.027667	-6.23837	6.53869e-10	1.03299e-09	10.9263	Lower
SFTPA2	0.333146	0.228159	0.438132	0.250362	6.22703	7.02381e-10	1.10812e-09	10.8585	Higher
ANGPTL2	0.220836	0.150905	0.290767	0.396439	6.19694	8.42948e-10	1.32807e-09	10.6784	Not significant
IFNG	0.60823	0.415481	0.800979	0.444398	6.19238	8.68427e-10	1.36636e-09	10.651	Higher
KITLG	-0.199128	-0.262281	-0.135976	0.0370229	-6.18761	8.92437e-10	1.40223e-09	10.6227	Not significant
NPTN	-0.349738	-0.461003	-0.238474	0.0291239	-6.16832	1.00568e-09	1.57802e-09	10.5082	Lower
ERBB3	0.0982802	0.066997	0.129563	0.16105	6.165	1.02428e-09	1.60503e-09	10.4883	Not significant
FOLR3	0.885969	0.602879	1.16906	-1.73261	6.14149	1.18241e-09	1.8503e-09	10.3496	Higher
AGR3	0.254328	0.172869	0.335787	-0.214718	6.12685	1.29354e-09	2.02149e-09	10.2626	Higher
MDGA1	-0.351871	-0.46465	-0.239092	0.0177393	-6.12258	1.32595e-09	2.06934e-09	10.237	Lower
PRL	0.358333	0.243132	0.473534	0.400064	6.10393	1.48402e-09	2.31291e-09	10.1274	Higher
IL22RA1	0.222448	0.15054	0.294357	0.306543	6.07059	1.81571e-09	2.82606e-09	9.93154	Not significant
PLXDC1	-0.225266	-0.298142	-0.152391	0.0734761	-6.06588	1.8677e-09	2.90308e-09	9.90437	Not significant
RNASE3	0.511572	0.345586	0.677559	0.439466	6.04802	2.07512e-09	3.22116e-09	9.79967	Higher
ADAM22	0.196989	0.133037	0.26094	0.168938	6.04463	2.11909e-09	3.28501e-09	9.77982	Not significant
SRP14	0.435638	0.293888	0.577388	0.605832	6.03092	2.30226e-09	3.56419e-09	9.70048	Higher
BAG3	0.269162	0.181536	0.356787	0.09541	6.02785	2.34246e-09	3.62158e-09	9.68213	Higher
CD300LG	0.213771	0.144001	0.283541	0.232624	6.01258	2.56401e-09	3.95883e-09	9.59346	Not significant
AMFR	0.303502	0.204263	0.40274	0.252714	6.00154	2.74346e-09	4.23026e-09	9.52929	Higher
SPINK5	-0.169791	-0.22537	-0.114213	0.149526	-5.99497	2.84695e-09	4.384e-09	9.49145	Not significant
PQBP1	0.384504	0.25745	0.511558	0.339249	5.93873	3.97662e-09	6.11545e-09	9.1679	Higher
SPINK6	-0.249428	-0.331903	-0.166954	-0.119511	-5.93479	4.06592e-09	6.24447e-09	9.14564	Not significant
IL33	0.299688	0.200593	0.398783	0.232336	5.93472	4.07168e-09	6.24504e-09	9.14454	Higher
METAP1	0.14794	0.0988873	0.196992	0.0252608	5.91844	4.48175e-09	6.86491e-09	9.05117	Not significant
NCAM1	0.152886	0.101918	0.203855	0.24259	5.88634	5.3987e-09	8.25851e-09	8.86817	Not significant
NDRG1	0.349651	0.233084	0.466217	0.249092	5.88631	5.40975e-09	8.2645e-09	8.86793	Higher
DCXR	0.327193	0.217881	0.436505	0.13574	5.87377	5.81333e-09	8.86935e-09	8.79752	Higher
LHB	0.377885	0.251197	0.504573	0.29065	5.85335	6.55315e-09	9.98494e-09	8.68155	Higher
CPB1	0.26615	0.176877	0.355423	0.166454	5.85039	6.65689e-09	1.01297e-08	8.66425	Higher
IL17RB	0.275023	0.182591	0.367455	0.121961	5.83885	7.12466e-09	1.08272e-08	8.5988	Higher
CLSTN2	-0.202826	-0.271045	-0.134607	-0.0186857	-5.83442	7.30326e-09	1.10841e-08	8.57406	Not significant
SLC39A5	0.300679	0.199515	0.401844	-0.00884975	5.8325	7.3919e-09	1.1204e-08	8.56296	Higher
DDC	-0.254877	-0.340754	-0.168999	0.0557968	-5.8241	7.75321e-09	1.17362e-08	8.51589	Lower
KLK14	-0.246214	-0.329299	-0.163128	0.372134	-5.81523	8.1663e-09	1.23454e-08	8.46677	Not significant
CST6	-0.233973	-0.313115	-0.154832	0.159148	-5.80151	8.83458e-09	1.33383e-08	8.38885	Not significant
OMG	-0.316357	-0.423472	-0.209241	0.331099	-5.79569	9.14926e-09	1.37954e-08	8.35687	Lower
PAMR1	0.132246	0.087435	0.177057	0.0351652	5.7913	9.37004e-09	1.41099e-08	8.33161	Not significant
ADCYAP1R1	0.12431	0.0821202	0.166499	0.159116	5.78206	9.89627e-09	1.4883e-08	8.28048	Not significant
GPC5	-0.247836	-0.332341	-0.163331	0.0793897	-5.7552	1.15355e-08	1.73256e-08	8.12999	Not significant
EPHA10	0.297618	0.195964	0.399271	0.252806	5.74539	1.22158e-08	1.83237e-08	8.07543	Higher
FAM3B	0.173986	0.114543	0.23343	-0.128382	5.74374	1.23283e-08	1.84685e-08	8.06683	Not significant
NECTIN4	0.179266	0.117826	0.240706	0.148897	5.72571	1.36532e-08	2.04269e-08	7.96691	Not significant
VWF	-0.356887	-0.479356	-0.234417	0.852987	-5.71849	1.4219e-08	2.1246e-08	7.92605	Lower
APOH	0.191909	0.126048	0.257771	0.358576	5.71797	1.42606e-08	2.12806e-08	7.92321	Not significant
ANGPTL4	0.196643	0.12901	0.264275	0.11252	5.70559	1.53018e-08	2.28051e-08	7.85471	Not significant
WARS	0.306015	0.200587	0.411442	0.544786	5.69598	1.61599e-08	2.40529e-08	7.80168	Higher
NFATC3	0.269646	0.176742	0.36255	0.195077	5.69563	1.62143e-08	2.41029e-08	7.80007	Higher
PSG1	0.560565	0.366789	0.75434	-0.0109397	5.67684	1.80218e-08	2.67555e-08	7.69629	Higher
PLTP	-0.174211	-0.234596	-0.113825	0.122464	-5.66138	1.96562e-08	2.91445e-08	7.61136	Not significant
LILRB5	0.326019	0.212774	0.439263	-0.00949234	5.64942	2.10278e-08	3.11383e-08	7.54582	Higher
CNTN3	-0.15557	-0.209628	-0.101512	-0.0914417	-5.64736	2.12737e-08	3.14622e-08	7.53453	Not significant
TMPRSS5	-0.179003	-0.241272	-0.116734	-0.0165141	-5.64113	2.20451e-08	3.25616e-08	7.50051	Not significant
BOC	0.125986	0.081988	0.169984	0.202552	5.61915	2.49487e-08	3.68033e-08	7.38039	Not significant
CLC	0.322253	0.209062	0.435443	0.190415	5.58681	2.98731e-08	4.40116e-08	7.20483	Higher
SERPINA12	0.459685	0.298106	0.621264	0.647683	5.58283	3.05429e-08	4.49411e-08	7.18331	Higher
CPA2	0.295979	0.191894	0.400063	-0.0607595	5.58025	3.10013e-08	4.55577e-08	7.16962	Higher
CPVL	0.243778	0.157869	0.329687	0.169156	5.56847	3.3103e-08	4.85846e-08	7.10655	Not significant
CXCL17	-0.277911	-0.375856	-0.179966	-0.273745	-5.56803	3.3168e-08	4.86184e-08	7.10326	Lower
ANPEP	0.156821	0.101154	0.212489	0.127143	5.5282	4.13661e-08	6.05587e-08	6.88891	Not significant
KIR2DL3	0.356938	0.22982	0.484057	0.289383	5.51018	4.57489e-08	6.68904e-08	6.79321	Higher
MFAP5	0.232245	0.149499	0.314991	0.28608	5.50778	4.63013e-08	6.76127e-08	6.77956	Not significant
GSAP	0.364836	0.234184	0.495488	0.466015	5.47977	5.40723e-08	7.88612e-08	6.63108	Higher
OGN	0.247315	0.158616	0.336014	0.263117	5.47153	5.6505e-08	8.23054e-08	6.58639	Not significant
KLRB1	0.196262	0.125753	0.26677	0.156254	5.46225	5.94495e-08	8.64855e-08	6.53713	Not significant
CR2	0.255828	0.163707	0.347948	0.208808	5.44967	6.3679e-08	9.25223e-08	6.4705	Higher
TNXB	-0.133929	-0.18224	-0.0856169	0.132106	-5.44001	6.71268e-08	9.74096e-08	6.41938	Not significant
SERPINA9	0.332022	0.212021	0.452023	0.270991	5.42956	7.11382e-08	1.03101e-07	6.36518	Higher
PTS	0.312563	0.19929	0.425836	-0.0348092	5.41493	7.70392e-08	1.11514e-07	6.28762	Higher
FCRLB	0.299347	0.190835	0.407859	-0.0279802	5.41352	7.76156e-08	1.12208e-07	6.28067	Higher
GSTA1	0.418012	0.26646	0.569565	0.179181	5.41258	7.79244e-08	1.12514e-07	6.27481	Higher
EIF5A	0.128407	0.0816675	0.175147	-0.0255783	5.3912	8.75863e-08	1.26308e-07	6.1632	Not significant
FAP	-0.184114	-0.251253	-0.116975	0.0673769	-5.38134	9.22778e-08	1.32908e-07	6.111	Not significant
CTRB1	0.237679	0.149055	0.326302	0.269136	5.26283	1.73866e-07	2.50107e-07	5.4977	Not significant
ACP6	0.274924	0.171616	0.378233	-0.0388276	5.22222	2.15483e-07	3.0959e-07	5.29151	Higher
SPINT2	-0.257756	-0.354858	-0.160654	-0.0690638	-5.20905	2.30832e-07	3.31231e-07	5.2236	Lower
PSIP1	0.428058	0.266559	0.589556	0.702265	5.20132	2.40515e-07	3.44699e-07	5.1845	Higher
SOST	-0.179459	-0.247181	-0.111738	-0.0512314	-5.2002	2.41785e-07	3.4609e-07	5.17878	Not significant
MILR1	0.24186	0.150491	0.333229	0.280108	5.19452	2.49316e-07	3.56429e-07	5.15078	Not significant
CFC1	0.212796	0.132271	0.293322	0.134765	5.18573	2.61041e-07	3.72732e-07	5.10671	Not significant
SERPINA11	0.178827	0.110884	0.246769	0.0565871	5.16499	2.90582e-07	4.14402e-07	5.00109	Not significant
PBLD	0.217498	0.134508	0.300488	0.184582	5.14294	3.26233e-07	4.64671e-07	4.891	Not significant
NXPH1	-0.152836	-0.211351	-0.094322	0.258023	-5.12561	3.56845e-07	5.07649e-07	4.80437	Not significant
RTBDN	0.141579	0.0872388	0.19592	0.118698	5.11278	3.81225e-07	5.41667e-07	4.74086	Not significant
AGXT	0.352166	0.216391	0.487941	0.240298	5.08987	4.28566e-07	6.08185e-07	4.62579	Higher
HMBS	-0.26253	-0.364261	-0.160799	-0.477952	-5.06412	4.89236e-07	6.93434e-07	4.49937	Lower
AMIGO2	0.116845	0.0715146	0.162175	0.129636	5.05829	5.04292e-07	7.139e-07	4.47078	Not significant
TANK	0.224794	0.137425	0.312163	0.202307	5.04904	5.28687e-07	7.47521e-07	4.42479	Not significant
ADM	0.192271	0.117443	0.267099	-0.108482	5.04231	5.46858e-07	7.72271e-07	4.39193	Not significant
CRACR2A	0.378249	0.23102	0.525479	1.02989	5.04155	5.49272e-07	7.74735e-07	4.38829	Higher
FCN2	0.155391	0.0947448	0.216036	-0.0578788	5.02808	5.87733e-07	8.27974e-07	4.321	Not significant
TGM2	-0.284334	-0.395918	-0.17275	-0.0296917	-5.00039	6.76328e-07	9.51626e-07	4.18558	Lower
SCARA5	0.149982	0.0911017	0.208862	0.0595269	4.99861	6.82676e-07	9.59392e-07	4.17735	Not significant
GUCA2A	0.179407	0.108968	0.249847	0.151338	4.99806	6.8437e-07	9.60606e-07	4.17419	Not significant
TCL1B	0.295822	0.179646	0.411998	0.189373	4.99684	6.88948e-07	9.65861e-07	4.16838	Higher
ANXA5	0.153173	0.093014	0.213333	0.202943	4.99646	6.90621e-07	9.67036e-07	4.16714	Not significant
ARID4B	-0.193093	-0.269068	-0.117119	0.161929	-4.98747	7.22682e-07	1.01071e-06	4.12339	Not significant
STX16	0.234113	0.141937	0.326289	0.43854	4.98412	7.34903e-07	1.02656e-06	4.1075	Not significant
CCL24	0.321223	0.194444	0.448003	0.101486	4.97205	7.80328e-07	1.0887e-06	4.04768	Higher
TNFSF11	-0.312015	-0.435991	-0.18804	0.47535	-4.93878	9.2256e-07	1.28559e-06	3.88695	Lower
XCL1	0.264106	0.158784	0.369428	0.121658	4.92086	1.00882e-06	1.4041e-06	3.80159	Higher
FGF5	0.132011	0.0790858	0.184937	-0.00532026	4.89471	1.14952e-06	1.59627e-06	3.67612	Not significant
CD22	0.216626	0.129774	0.303477	0.131994	4.89453	1.14965e-06	1.59627e-06	3.67437	Not significant
LEP	0.371121	0.22176	0.520483	0.151945	4.87591	1.26082e-06	1.74854e-06	3.5855	Higher
IL5RA	0.224622	0.133232	0.316013	-0.124622	4.82317	1.6354e-06	2.2653e-06	3.33582	Not significant
GPNMB	0.10955	0.0649258	0.154175	0.0711664	4.81746	1.68104e-06	2.32574e-06	3.30872	Not significant
CES1	0.276308	0.163491	0.389124	0.177292	4.80615	1.7766e-06	2.45501e-06	3.25555	Higher
PI3	0.179835	0.106359	0.25331	0.085956	4.80296	1.80454e-06	2.49065e-06	3.24054	Not significant
CDH5	0.120815	0.0712978	0.170333	0.233674	4.78787	1.9423e-06	2.6776e-06	3.16981	Not significant
ENPP7	0.350146	0.206383	0.493909	0.0525844	4.77948	2.02323e-06	2.78585e-06	3.13057	Higher
PLA2G7	0.107052	0.063037	0.151068	0.145202	4.77277	2.09028e-06	2.87476e-06	3.09923	Not significant
BMP6	-0.303609	-0.428528	-0.17869	-0.250999	-4.76943	2.12531e-06	2.91946e-06	3.08387	Lower
GLO1	-0.214726	-0.303176	-0.126275	-0.0710076	-4.76391	2.18294e-06	2.99507e-06	3.05816	Not significant
FCRL1	0.21415	0.125636	0.302664	0.254337	4.74773	2.3598e-06	3.2339e-06	2.98268	Not significant
SCGB1A1	0.207563	0.121493	0.293634	0.292112	4.73233	2.54188e-06	3.47931e-06	2.91128	Not significant
CXCL14	-0.255113	-0.361137	-0.149089	0.0337475	-4.72183	2.67547e-06	3.65785e-06	2.86372	Lower
FABP2	-0.301634	-0.427123	-0.176144	0.424411	-4.71683	2.73867e-06	3.73984e-06	2.83966	Lower
GNLY	0.217082	0.126696	0.307468	0.380836	4.71305	2.78887e-06	3.8039e-06	2.82222	Not significant
RASSF2	0.268744	0.1565	0.380988	0.144033	4.69849	2.99245e-06	4.07678e-06	2.75656	Higher
NELL2	0.110335	0.0638804	0.15679	0.177248	4.66083	3.57916e-06	4.87035e-06	2.58274	Not significant
C1QA	0.0964025	0.0557272	0.137078	0.0175557	4.65089	3.75229e-06	5.09995e-06	2.53742	Not significant
CHRDL1	-0.1511	-0.214939	-0.08726	0.125966	-4.64464	3.86509e-06	5.2471e-06	2.50901	Not significant
RTN4R	0.143709	0.08287	0.204547	-0.00360525	4.63536	4.03989e-06	5.47798e-06	2.46797	Not significant
MCAM	0.145027	0.0834784	0.206575	0.15533	4.62391	4.2633e-06	5.77416e-06	2.41497	Not significant
IL13	0.178793	0.102726	0.254859	0.184	4.6125	4.50188e-06	6.09016e-06	2.3644	Not significant
LAMA4	0.133192	0.0761563	0.190227	0.325423	4.58258	5.17796e-06	6.99659e-06	2.22866	Not significant
PTK7	0.156142	0.0890081	0.223275	-0.0488798	4.56416	5.64785e-06	7.62263e-06	2.14715	Not significant
SIGLEC15	0.273908	0.155967	0.391848	0.308459	4.55746	5.82711e-06	7.85541e-06	2.11722	Higher
RANGAP1	-0.180012	-0.257535	-0.102489	0.0779656	-4.55671	5.84668e-06	7.87263e-06	2.11429	Not significant
IL17A	0.157173	0.0894382	0.224909	0.0427016	4.55351	5.93476e-06	7.98194e-06	2.09961	Not significant
XPNPEP2	-0.334387	-0.478525	-0.190248	-0.184306	-4.55248	5.96119e-06	8.00818e-06	2.09511	Lower
IGFBP3	0.108826	0.0614868	0.156166	0.238401	4.51117	7.21831e-06	9.68576e-06	1.91053	Not significant
IL4R	0.177465	0.100174	0.254756	0.120676	4.50574	7.40427e-06	9.92378e-06	1.88681	Not significant
HBQ1	0.204602	0.115016	0.294187	-0.231401	4.48179	8.26642e-06	1.10665e-05	1.78219	Not significant
CD177	0.45347	0.254238	0.652701	-0.192727	4.46651	8.86462e-06	1.18536e-05	1.71399	Higher
GFRA2	0.0777922	0.043543	0.112042	0.00765659	4.45724	9.25356e-06	1.23594e-05	1.67497	Not significant
LPO	0.215239	0.120422	0.310055	0.276052	4.45469	9.35901e-06	1.24859e-05	1.66267	Not significant
IFNLR1	0.133756	0.0747368	0.192775	0.0678516	4.44734	9.67959e-06	1.28987e-05	1.63052	Not significant
ROR1	0.11757	0.0655792	0.169561	0.107501	4.43761	1.01152e-05	1.34637e-05	1.58783	Not significant
FLT1	0.104765	0.058142	0.151388	0.167231	4.40957	1.14946e-05	1.52821e-05	1.46772	Not significant
PAPPA	-0.190851	-0.276222	-0.10548	-0.204935	-4.38699	1.27293e-05	1.69043e-05	1.36987	Not significant
PCDH1	0.0724849	0.0398431	0.105127	0.0860341	4.35765	1.4516e-05	1.92549e-05	1.24286	Not significant
NFASC	0.110462	0.0605625	0.160361	-0.0480434	4.34406	1.54264e-05	2.04391e-05	1.18482	Not significant
CD207	-0.153112	-0.222606	-0.0836178	-0.0783029	-4.32356	1.69112e-05	2.23807e-05	1.0992	Not significant
KLK11	0.108541	0.059055	0.158026	0.140251	4.3042	1.8425e-05	2.43563e-05	1.01681	Not significant
EPCAM	-0.318796	-0.464812	-0.17278	0.246524	-4.28441	2.01065e-05	2.65489e-05	0.932188	Lower
UXS1	-0.269467	-0.393554	-0.145381	-0.516183	-4.2615	2.22516e-05	2.93478e-05	0.837601	Lower
ERBB2	0.0955944	0.0513879	0.139801	0.0702391	4.24352	2.40714e-05	3.17119e-05	0.762136	Not significant
NELL1	-0.148045	-0.216722	-0.0793684	0.0192727	-4.23023	2.55111e-05	3.35703e-05	0.70684	Not significant
NCAM2	-0.103182	-0.151074	-0.055291	0.150847	-4.22792	2.57659e-05	3.38671e-05	0.696	Not significant
MNDA	-0.417965	-0.612112	-0.223817	0.519973	-4.22461	2.61402e-05	3.43201e-05	0.682274	Lower
PDCD6	0.217825	0.115472	0.320179	0.139095	4.17623	3.22468e-05	4.22896e-05	0.482569	Not significant
TAFA5	-0.136763	-0.201324	-0.0722023	0.00380263	-4.15701	3.50457e-05	4.59083e-05	0.405482	Not significant
PSMA1	0.165862	0.0873615	0.244362	-0.0715237	4.14626	3.6701e-05	4.80223e-05	0.361583	Not significant
SORCS2	0.182768	0.0961784	0.269358	0.0879008	4.14205	3.7371e-05	4.88439e-05	0.344394	Not significant
SPARC	0.241594	0.126371	0.356818	0.293599	4.11459	4.20133e-05	5.48493e-05	0.232587	Not significant
PRELP	-0.0894024	-0.132074	-0.0467309	0.0282417	-4.1114	4.25816e-05	5.55288e-05	0.218449	Not significant
GKN1	0.087197	0.0455272	0.128867	0.106408	4.1064	4.35177e-05	5.66856e-05	0.199503	Not significant
JAM2	0.107617	0.0558922	0.159342	0.300209	4.08283	4.80803e-05	6.25584e-05	0.103953	Not significant
PRSS27	0.130149	0.0672875	0.19301	0.264097	4.06289	5.22986e-05	6.79706e-05	0.0234183	Not significant
IL2	0.102287	0.0528239	0.151749	0.040076	4.05809	5.33861e-05	6.93061e-05	0.00552682	Not significant
CLEC4C	-0.199999	-0.296755	-0.103244	0.127786	-4.05633	5.37767e-05	6.97351e-05	-0.00239896	Not significant
NOTCH3	0.12193	0.062893	0.180967	0.212889	4.05289	5.45464e-05	7.06541e-05	-0.0164835	Not significant
PECAM1	0.0999387	0.0514557	0.148422	0.317065	4.04504	5.63773e-05	7.29441e-05	-0.0477809	Not significant
KLK1	-0.385694	-0.573229	-0.198159	0.39334	-4.03589	5.85907e-05	7.57232e-05	-0.0829001	Lower
TPSAB1	-0.163964	-0.243836	-0.0840926	0.00509788	-4.02843	6.04423e-05	7.80292e-05	-0.113764	Not significant
REG4	0.150755	0.0768586	0.224652	0.0924508	4.00338	6.71015e-05	8.65296e-05	-0.212767	Not significant
IL17D	-0.129644	-0.193245	-0.066042	0.12257	-4.00004	6.80648e-05	8.76741e-05	-0.224641	Not significant
OPTC	0.157436	0.0801292	0.234744	0.208678	3.99638	6.91087e-05	8.89199e-05	-0.238647	Not significant
CST5	0.177288	0.0890517	0.265525	0.0943845	3.94286	8.61872e-05	0.000110771	-0.449062	Not significant
BCL2L11	-0.198616	-0.297736	-0.0994961	-0.0481691	-3.93218	9.00517e-05	0.00011561	-0.490488	Not significant
RGS8	-0.199648	-0.300353	-0.0989418	0.0648663	-3.89037	0.000106805	0.000136966	-0.650678	Not significant
ERBB4	-0.0822767	-0.124286	-0.0402673	0.0228206	-3.84335	0.000129106	0.000165381	-0.829862	Not significant
EGLN1	0.235678	0.115074	0.356283	0.0394068	3.83475	0.000133646	0.000171008	-0.863229	Not significant
FABP6	0.177585	0.0866439	0.268527	0.496907	3.832	0.000135129	0.000172715	-0.873634	Not significant
TACSTD2	0.0979444	0.0470705	0.148818	0.0753342	3.77802	0.000167518	0.000213876	-1.07528	Not significant
PPM1A	0.100104	0.0478415	0.152366	0.154333	3.75876	0.000180784	0.000230559	-1.1464	Not significant
QPCT	-0.0977583	-0.148883	-0.0466335	0.0348744	-3.75232	0.000185372	0.000236151	-1.17196	Not significant
CD6	0.18253	0.086849	0.278211	0.240061	3.74358	0.000191853	0.000244138	-1.20428	Not significant
ARTN	0.142917	0.0679179	0.217917	0.165379	3.73945	0.000195038	0.000247919	-1.21815	Not significant
GPA33	-0.409619	-0.625135	-0.194104	0.168954	-3.72978	0.00020257	0.000257211	-1.25337	Lower
TSHB	0.228619	0.108251	0.348988	0.215352	3.72718	0.000204588	0.000259489	-1.26471	Not significant
ALDH3A1	-0.209611	-0.320086	-0.0991355	-0.171939	-3.7233	0.000207744	0.000263203	-1.27849	Not significant
MOG	0.114436	0.0534314	0.175442	0.229251	3.68111	0.000244771	0.000309776	-1.43178	Not significant
CD8A	-0.22188	-0.340811	-0.102949	0.049167	-3.66102	0.000264508	0.000334389	-1.50517	Not significant
MICB_MICA	0.403522	0.187146	0.619898	-0.398803	3.65964	0.000265931	0.000335822	-1.51037	Higher
IVD	0.134315	0.0618748	0.206755	0.0281204	3.63854	0.000288418	0.000363821	-1.58541	Not significant
CLMP	0.0880116	0.0403867	0.135636	0.0672268	3.62648	0.000301967	0.000380498	-1.62875	Not significant
VSTM2L	0.172001	0.0783629	0.265639	0.167284	3.60461	0.000328223	0.000413133	-1.70763	Not significant
KDR	0.0738575	0.0330826	0.114632	0.0249018	3.55452	0.00039657	0.000498619	-1.88386	Not significant
RSPO3	0.114807	0.0510978	0.178516	0.0278347	3.53627	0.000424626	0.000533315	-1.94775	Not significant
TDGF1	0.382599	0.168407	0.596791	1.1338	3.50527	0.000476677	0.000598041	-2.05544	Higher
COL1A1	-0.0780342	-0.122023	-0.0340458	0.110955	-3.48117	0.000520986	0.000652923	-2.14006	Not significant
GDNF	0.123468	0.0536689	0.193268	-0.0206774	3.47125	0.00054052	0.000676673	-2.1727	Not significant
TPT1	0.180425	0.0782664	0.282584	0.165598	3.46579	0.000551442	0.000689601	-2.19142	Not significant
F3	0.094413	0.0407969	0.148029	0.115735	3.45554	0.000572517	0.000715183	-2.22661	Not significant
MMP10	0.152343	0.0658184	0.238868	0.178536	3.4551	0.000573386	0.000715497	-2.2294	Not significant
COL4A1	0.126515	0.0546018	0.198428	0.34486	3.45233	0.000579238	0.000722021	-2.23886	Not significant
OXT	0.361693	0.155267	0.568119	0.119478	3.4384	0.000609555	0.000758179	-2.28562	Higher
GHRL	0.204154	0.087639	0.320669	0.569399	3.43839	0.000609532	0.000758179	-2.28634	Not significant
CHL1	0.0864503	0.0369282	0.135972	0.159408	3.42567	0.000638429	0.000793241	-2.32947	Not significant
MMP13	0.0933024	0.0394847	0.14712	0.227206	3.40212	0.000695535	0.000863268	-2.4075	Not significant
AMY2A	0.130592	0.0549012	0.206284	0.25657	3.38572	0.000737767	0.000914704	-2.46399	Not significant
PROK1	0.185712	0.0779833	0.293441	-0.204482	3.38289	0.000745402	0.000923182	-2.47296	Not significant
KIRREL2	0.117755	0.0493586	0.186151	0.160678	3.37853	0.000757271	0.000935881	-2.48656	Not significant
NPTXR	0.101608	0.0425953	0.160621	0.258884	3.37879	0.000756405	0.000935808	-2.48717	Not significant
IGF1R	0.0712975	0.029554	0.113041	0.0710935	3.35171	0.000833627	0.00102915	-2.57544	Not significant
MYOC	-0.147383	-0.233816	-0.0609497	0.201114	-3.34615	0.000850175	0.00104846	-2.5957	Not significant
GAS6	0.0799241	0.0329533	0.126895	0.166574	3.33909	0.000871834	0.00107403	-2.61905	Not significant
STC2	-0.137083	-0.21794	-0.0562252	-0.0538429	-3.32691	0.000910409	0.00112035	-2.65921	Not significant
IKZF2	0.232815	0.0947933	0.370837	0.230585	3.31013	0.000966308	0.00118788	-2.71248	Not significant
FASLG	0.133714	0.0542937	0.213134	0.317839	3.30388	0.000987693	0.00121288	-2.73473	Not significant
FUS	0.162585	0.0652571	0.259913	0.246797	3.27812	0.00108152	0.00132669	-2.8168	Not significant
FRZB	-0.0833608	-0.133437	-0.033285	-0.0974498	-3.26673	0.00112535	0.001379	-2.85498	Not significant
MAPT	-0.145663	-0.233692	-0.0576341	-0.192842	-3.24718	0.00120489	0.00147491	-2.91702	Not significant
GLT8D2	-0.121127	-0.194546	-0.0477084	0.144283	-3.23755	0.00124584	0.00152342	-2.94791	Not significant
CDSN	-0.116757	-0.188008	-0.0455062	0.121035	-3.21567	0.00134347	0.00164107	-3.01927	Not significant
AMY2B	0.127916	0.0491953	0.206637	0.302923	3.1887	0.00147391	0.00179851	-3.10477	Not significant
DSG4	-0.126425	-0.204764	-0.0480862	0.188864	-3.16692	0.00158793	0.0019356	-3.17143	Not significant
SCGN	0.118538	0.0443536	0.192722	0.101226	3.13565	0.0017655	0.00214979	-3.26943	Not significant
VEGFD	0.122074	0.0455838	0.198565	0.157256	3.13181	0.00178825	0.00217521	-3.28282	Not significant
CHIT1	0.35154	0.13122	0.571859	-0.249013	3.13112	0.00179242	0.00217799	-3.28496	Higher
LSP1	0.148011	0.0541598	0.241862	0.0380536	3.09481	0.00202477	0.00245774	-3.39638	Not significant
ICAM4	-0.138751	-0.227194	-0.050309	-0.0329914	-3.07863	0.00213693	0.00259116	-3.44587	Not significant
CA11	-0.0768289	-0.126008	-0.02765	-0.0247153	-3.06568	0.00223085	0.00270222	-3.48396	Not significant
WIF1	-0.0952171	-0.156541	-0.0338936	0.226282	-3.04697	0.00237296	0.00287136	-3.54115	Not significant
CCN5	0.10918	0.0383521	0.180007	0.272847	3.02495	0.00255085	0.00308339	-3.60872	Not significant
COL9A1	-0.14673	-0.242917	-0.0505434	-0.00906385	-2.99353	0.00282629	0.00341276	-3.7019	Not significant
CCDC80	0.148576	0.050973	0.246179	0.0361567	2.9872	0.00288478	0.00347977	-3.72121	Not significant
CPM	-0.093487	-0.155097	-0.0318767	-0.0386366	-2.97768	0.00297522	0.00358512	-3.74864	Not significant
ENTPD2	0.10758	0.0366621	0.178498	0.193628	2.97685	0.00298339	0.00359123	-3.74994	Not significant
NPPC	0.134062	0.0456273	0.222497	0.0964828	2.97484	0.00300272	0.00361074	-3.7572	Not significant
MET	0.0521002	0.0176177	0.0865827	0.164183	2.96496	0.0030997	0.00372349	-3.78681	Not significant
IL3RA	0.0846965	0.0284521	0.140941	0.0311091	2.95507	0.00320031	0.00384037	-3.81434	Not significant
ACAN	0.0680879	0.0225308	0.113645	0.0853969	2.93287	0.00343573	0.00411861	-3.88064	Not significant
FCGR2B	-0.140829	-0.235157	-0.0465011	-0.332339	-2.92976	0.00347032	0.00415147	-3.8878	Not significant
CD209	0.0869728	0.0287191	0.145227	0.358177	2.92981	0.00346947	0.00415147	-3.88955	Not significant
LTA	0.112887	0.0370692	0.188705	0.236657	2.92181	0.00355919	0.0042534	-3.9122	Not significant
CPA1	0.141489	0.0460074	0.23697	0.226435	2.90792	0.00371959	0.00444049	-3.95291	Not significant
WFIKKN2	-0.087456	-0.146799	-0.0281126	0.242519	-2.89198	0.00391183	0.00466519	-3.99873	Not significant
WNT9A	0.074861	0.0233135	0.126408	-0.0342361	2.8499	0.00446434	0.00531863	-4.11707	Not significant
GH1	-0.361313	-0.613703	-0.108923	0.752407	-2.80925	0.0050633	0.006026	-4.2327	Lower
PRKCQ	0.0974158	0.0292572	0.165574	0.10619	2.80472	0.0051349	0.00610495	-4.2438	Not significant
SPINK4	0.141922	0.0425362	0.241307	0.0135877	2.80224	0.00517403	0.00614515	-4.25167	Not significant
PRCP	0.0794184	0.0233771	0.13546	-0.0237441	2.78094	0.00552286	0.00655273	-4.31123	Not significant
KIR3DL1	-0.251062	-0.428767	-0.0733563	0.261344	-2.77243	0.00566868	0.00671887	-4.33279	Lower
NCAN	-0.10541	-0.180119	-0.0307006	0.269109	-2.76877	0.00573202	0.00678699	-4.34403	Not significant
IL18RAP	0.330899	0.0956267	0.566171	0.428931	2.75997	0.00588746	0.00696393	-4.36837	Higher
ADAMTS16	0.0809473	0.0225338	0.139361	0.0196359	2.71938	0.00665517	0.00786397	-4.47875	Not significant
FCRL6	0.175099	0.0485353	0.301662	-0.146654	2.71491	0.00674495	0.00796193	-4.4908	Not significant
GH2	0.317882	0.0875267	0.548236	0.924147	2.708	0.00688602	0.00812018	-4.50805	Higher
GALNT7	-0.0558843	-0.0966519	-0.0151167	0.0179424	-2.69002	0.00726542	0.00855885	-4.55619	Not significant
COMP	-0.0966672	-0.168085	-0.0252498	0.121078	-2.65616	0.00803058	0.00945062	-4.64802	Not significant
ALPP	0.238655	0.0618185	0.415491	-0.202587	2.64838	0.00821704	0.00966024	-4.66657	Not significant
WFDC12	0.116333	0.0279826	0.204684	0.260685	2.58389	0.00991169	0.0116407	-4.83475	Not significant
SCGB3A2	-0.163453	-0.288597	-0.0383095	0.517313	-2.56308	0.0105213	0.0123441	-4.88929	Not significant
SIT1	-0.0896744	-0.158485	-0.0208635	-0.075846	-2.55736	0.0106955	0.0125359	-4.90231	Not significant
KLB	0.13889	0.030829	0.246951	0.391286	2.52222	0.0118181	0.0138376	-4.99094	Not significant
CDH17	-0.144015	-0.256159	-0.0318708	0.102761	-2.52005	0.0118899	0.0139075	-4.99798	Not significant
RUVBL1	0.200165	0.0440761	0.356253	0.158456	2.5165	0.0120102	0.0140341	-5.00495	Not significant
ECE1	-0.0714807	-0.12726	-0.0157015	0.21638	-2.51477	0.0120692	0.0140889	-5.0096	Not significant
CD200	-0.0665115	-0.118623	-0.0144003	-0.0302016	-2.50464	0.0124175	0.0144808	-5.03589	Not significant
NTF4	0.0897986	0.0192475	0.16035	0.18456	2.49774	0.0126608	0.0147496	-5.05171	Not significant
TRAF2	-0.150123	-0.268269	-0.0319768	0.0856115	-2.49349	0.012812	0.0149109	-5.0636	Not significant
CHEK2	-0.0666804	-0.119365	-0.0139956	0.0729297	-2.48366	0.0131687	0.0153106	-5.08791	Not significant
SIGLEC9	0.0629319	0.0124544	0.113409	0.021287	2.44654	0.0145964	0.0169535	-5.17807	Not significant
ARNT	0.0711196	0.0133972	0.128842	-0.0107148	2.41783	0.0157936	0.0183256	-5.24731	Not significant
HS6ST1	0.0747712	0.0135823	0.13596	0.110921	2.39796	0.0166712	0.0193245	-5.29509	Not significant
LEFTY2	0.109131	0.019298	0.198965	-0.0422075	2.38392	0.0173171	0.0200532	-5.32847	Not significant
CD200R1	0.0835482	0.0146989	0.152398	0.107562	2.38132	0.0174392	0.0201744	-5.33543	Not significant
KEL	-0.0750715	-0.137207	-0.0129361	0.00063854	-2.37092	0.0179352	0.0207275	-5.35895	Not significant
CNTNAP2	-0.0782303	-0.143091	-0.0133696	0.16969	-2.36687	0.0181313	0.0209332	-5.36955	Not significant
MEGF10	0.0840005	0.0141601	0.153841	0.239484	2.36023	0.0184567	0.0212877	-5.38573	Not significant
OBP2B	-0.133833	-0.245214	-0.0224509	0.00311202	-2.35791	0.0185718	0.0213992	-5.39062	Not significant
AOC1	0.106674	0.0175182	0.19583	0.116568	2.34796	0.0190734	0.0219553	-5.4129	Not significant
THOP1	0.0857924	0.0139631	0.157622	0.188452	2.34383	0.0192837	0.0221753	-5.42409	Not significant
SCARB1	0.0924257	0.0144921	0.170359	0.0918762	2.32729	0.0201518	0.0231506	-5.46091	Not significant
CNTN2	-0.0907204	-0.16764	-0.0138009	0.116634	-2.31445	0.020847	0.0239255	-5.4908	Not significant
GZMH	0.21009	0.030986	0.389194	0.809648	2.30187	0.0215498	0.0247076	-5.52048	Not significant
SMPDL3A	0.117489	0.0165094	0.218469	0.121055	2.28319	0.0226301	0.0259205	-5.56365	Not significant
LRP1	-0.0571066	-0.106754	-0.00745945	0.027778	-2.25722	0.0242126	0.0277057	-5.62036	Not significant
IL1R2	0.0434693	0.00512013	0.0818184	0.0415387	2.22436	0.0263487	0.0301202	-5.69559	Not significant
ROBO2	-0.0481612	-0.0907252	-0.0055972	0.119	-2.22042	0.0266164	0.0303962	-5.70357	Not significant
AMBN	-0.048562	-0.0917372	-0.00538681	0.0698304	-2.20721	0.027529	0.0313823	-5.73186	Not significant
LY75	-0.0755938	-0.142805	-0.00838313	0.143731	-2.20713	0.0275341	0.0313823	-5.73302	Not significant
TP53	0.0784814	0.00701849	0.149944	0.0373172	2.1551	0.0313955	0.0357482	-5.84463	Not significant
GPC1	0.06586	0.00440329	0.127317	0.0875968	2.10297	0.0357209	0.0406334	-5.95571	Not significant
NAAA	0.099038	0.00541205	0.192664	0.130906	2.0758	0.0381704	0.0433771	-6.01305	Not significant
PLA2G1B	-0.0786413	-0.153205	-0.00407764	0.350968	-2.06967	0.0387414	0.0439829	-6.02623	Not significant
FUT3_FUT5	0.0827797	0.00331808	0.162241	-0.225623	2.04431	0.0411875	0.0467141	-6.07746	Not significant
CA4	-0.0502016	-0.0990256	-0.00137758	0.100394	-2.01773	0.0438886	0.049729	-6.13197	Not significant
CD160	0.0930386	0.00199653	0.184081	0.195871	2.00539	0.0451924	0.0511562	-6.15669	Not significant
TCL1A	-0.186456	-0.3707	-0.00221203	0.343608	-1.98592	0.0473173	0.0534956	-6.19485	Not significant
GLRX	0.0993987	0.00116405	0.197633	0.0871726	1.98561	0.0473514	0.0534956	-6.19601	Not significant
LYPD1	0.0970526	0.000427976	0.193677	0.254899	1.97107	0.0489958	0.0552994	-6.22306	Not significant
SFRP1	0.106036	-0.000779421	0.21285	0.135931	1.94805	0.051692	0.0582857	-6.26909	Not significant
PTPRM	0.0477478	-0.000371834	0.0958675	0.125879	1.9472	0.0517933	0.058343	-6.27069	Not significant
ACY1	-0.107017	-0.215469	0.0014341	-0.161554	-1.93641	0.0531014	0.0597584	-6.29215	Not significant
CD34	-0.0367941	-0.0747298	0.00114155	0.119613	-1.90331	0.0572896	0.0644091	-6.35472	Not significant
ODAM	0.0749558	-0.00241809	0.15233	0.338796	1.90105	0.0575875	0.0646812	-6.35814	Not significant
CD244	-0.0475905	-0.0968791	0.00169824	0.324156	-1.89475	0.0584167	0.065549	-6.37168	Not significant
MIA	0.057425	-0.00217885	0.117029	0.192465	1.89063	0.0589659	0.0661011	-6.37808	Not significant
ANGPTL7	0.059224	-0.00270649	0.121154	-0.0506409	1.87661	0.0608664	0.0681656	-6.40441	Not significant
GFOD2	0.179347	-0.00917226	0.367865	0.67277	1.86689	0.0622129	0.0696063	-6.42196	Not significant
SUSD2	-0.0444629	-0.0912485	0.00232268	0.00118276	-1.86494	0.0624854	0.0698437	-6.42753	Not significant
CA9	0.0785675	-0.00437167	0.161507	0.0104907	1.85893	0.0633339	0.0707239	-6.43731	Not significant
FUCA1	0.113093	-0.00882561	0.235011	-0.0272028	1.82031	0.0690139	0.0769924	-6.50951	Not significant
ARG1	0.0893365	-0.00725919	0.185932	-0.167276	1.81489	0.0698431	0.0778425	-6.51795	Not significant
LAMP2	0.0280003	-0.00334353	0.0593441	0.0518582	1.75303	0.0799059	0.0889722	-6.62859	Not significant
RSPO1	0.0671322	-0.00838582	0.14265	0.00639424	1.74446	0.0813901	0.0905377	-6.64375	Not significant
TLR3	0.0832709	-0.0113503	0.177892	0.0150436	1.72696	0.0844855	0.0938908	-6.67457	Not significant
APEX1	-0.123877	-0.26527	0.0175173	0.188366	-1.71925	0.0858821	0.0953513	-6.68646	Not significant
DPP6	0.0557871	-0.00799506	0.119569	0.17805	1.71639	0.0864047	0.0958397	-6.69074	Not significant
MMP7	-0.0783134	-0.168371	0.0117438	0.25747	-1.70647	0.0882352	0.0977765	-6.70908	Not significant
CHRDL2	0.0876584	-0.0134436	0.18876	-0.014483	1.70142	0.0891769	0.0987255	-6.71823	Not significant
CTSB	0.0776922	-0.0123131	0.167698	0.219171	1.6939	0.0905983	0.100203	-6.73097	Not significant
VTCN1	-0.0444404	-0.0960222	0.0071414	-0.0415745	-1.69069	0.0912128	0.100787	-6.73446	Not significant
SPP1	-0.095564	-0.20751	0.0163821	-0.103288	-1.67519	0.0942125	0.104002	-6.76241	Not significant
CDNF	0.054861	-0.00966748	0.11939	0.233767	1.66837	0.0955587	0.105388	-6.77178	Not significant
MMP12	0.0906994	-0.0168381	0.198237	-0.213571	1.6551	0.0982215	0.108221	-6.7944	Not significant
BST1	0.062896	-0.0121445	0.137936	-0.00621778	1.64478	0.100334	0.110443	-6.81201	Not significant
SPOCK1	0.042696	-0.00876165	0.0941536	0.127109	1.62823	0.103794	0.114143	-6.83922	Not significant
ADH4	0.115364	-0.0254142	0.256143	0.279662	1.60811	0.108131	0.1188	-6.87167	Not significant
CD33	0.0996221	-0.0224776	0.221722	-0.0209473	1.60111	0.109672	0.12038	-6.88209	Not significant
SCARF2	0.0727707	-0.0182411	0.163782	0.094096	1.56906	0.116954	0.128251	-6.9334	Not significant
PDGFRB	0.0405367	-0.0109873	0.0920607	0.0420946	1.54389	0.122933	0.13468	-6.97322	Not significant
CEP164	0.0723069	-0.0214612	0.166075	0.351682	1.51323	0.130541	0.142879	-7.01841	Not significant
NT5E	-0.0860676	-0.198213	0.0260778	0.154145	-1.50604	0.132375	0.14475	-7.02945	Not significant
HSD11B1	0.0519756	-0.0160588	0.12001	0.0899289	1.49917	0.134149	0.146551	-7.04055	Not significant
IL34	-0.0389697	-0.0902961	0.0123567	0.209552	-1.48994	0.136561	0.149046	-7.05326	Not significant
GALNT2	-0.035018	-0.0816753	0.0116394	0.102961	-1.47282	0.141117	0.153873	-7.07883	Not significant
IGFBP1	0.122628	-0.0444726	0.289729	0.873802	1.44009	0.150157	0.163577	-7.12778	Not significant
KLK12	0.154558	-0.0565655	0.365681	-0.456124	1.4366	0.151149	0.164502	-7.13085	Not significant
PNPT1	0.134553	-0.0506315	0.319738	0.598789	1.42584	0.154232	0.1677	-7.14659	Not significant
CRNN	0.0828068	-0.0312638	0.196877	0.156454	1.42453	0.154608	0.167952	-7.14866	Not significant
SIGLEC6	0.0624704	-0.0243881	0.149329	0.063906	1.41137	0.158449	0.171963	-7.16728	Not significant
IL5	0.168584	-0.0686701	0.405839	0.648416	1.39439	0.163514	0.177293	-7.19085	Not significant
RBP2	0.0822494	-0.0360345	0.200533	0.420332	1.36455	0.172707	0.187085	-7.23154	Not significant
IL20	0.0505947	-0.0222255	0.123415	0.0574598	1.36344	0.173056	0.187289	-7.23346	Not significant
DPP10	0.043403	-0.0193992	0.106205	0.123376	1.3562	0.175344	0.189588	-7.24428	Not significant
CLEC10A	0.0467813	-0.021157	0.11472	0.121282	1.35125	0.176923	0.191116	-7.251	Not significant
NME3	-0.0274447	-0.0680633	0.0131738	0.167221	-1.32591	0.185176	0.199845	-7.28543	Not significant
ITGB7	0.0554537	-0.0274695	0.138377	0.17135	1.3123	0.189722	0.204561	-7.30197	Not significant
SSC4D	-0.113779	-0.283986	0.056429	-0.172735	-1.31178	0.189899	0.204561	-7.30403	Not significant
DUOX2	-0.0714228	-0.17873	0.0358847	-0.0109582	-1.30613	0.191812	0.206429	-7.31083	Not significant
SLITRK2	0.0484073	-0.0258032	0.122618	0.214047	1.28004	0.20083	0.215934	-7.34372	Not significant
IDUA	0.0501974	-0.0271394	0.127534	-0.175806	1.27372	0.203061	0.218037	-7.35178	Not significant
CD58	-0.0191109	-0.0485608	0.0103389	0.104475	-1.27344	0.203162	0.218037	-7.35352	Not significant
PODXL	0.0197158	-0.0111467	0.0505784	0.0565976	1.25362	0.210278	0.225465	-7.37654	Not significant
GHRHR	-0.054944	-0.144959	0.0350715	0.0719608	-1.1978	0.231283	0.247757	-7.44521	Not significant
PADI4	0.0676182	-0.043573	0.17881	-0.178721	1.19337	0.233012	0.249379	-7.4505	Not significant
DRAXIN	-0.0585507	-0.15572	0.0386187	0.0309172	-1.18245	0.237312	0.253746	-7.46455	Not significant
XG	0.035619	-0.025314	0.0965521	0.292459	1.14712	0.251609	0.268786	-7.50621	Not significant
PM20D1	-0.155084	-0.429244	0.119076	-0.420183	-1.11005	0.267247	0.285227	-7.548	Not significant
GAL	0.0606701	-0.0467999	0.16814	0.490408	1.10781	0.268212	0.285994	-7.55047	Not significant
CRISP2	-0.0549807	-0.155253	0.0452916	-0.0597391	-1.07599	0.282193	0.300626	-7.58381	Not significant
VWC2	0.0375341	-0.0319032	0.106971	-0.0722237	1.06075	0.289063	0.30766	-7.6009	Not significant
BPIFB1	-0.0558941	-0.159985	0.048197	0.274255	-1.05373	0.292262	0.31078	-7.60886	Not significant
DKKL1	0.0742046	-0.0651587	0.213568	-0.00789048	1.04487	0.296338	0.314825	-7.61616	Not significant
VIM	0.117809	-0.104136	0.339754	0.251142	1.04163	0.29784	0.316131	-7.62096	Not significant
EDIL3	0.0322787	-0.0287383	0.0932957	0.0528184	1.03812	0.29947	0.31757	-7.62461	Not significant
CLUL1	0.0372756	-0.035031	0.109582	0.106391	1.01164	0.311958	0.33051	-7.6523	Not significant
KAZALD1	0.0439886	-0.043682	0.131659	0.199311	0.984617	0.325053	0.344069	-7.67725	Not significant
CCL22	0.0405434	-0.0424831	0.12357	0.273976	0.958257	0.338167	0.357623	-7.70484	Not significant
PKLR	0.0511105	-0.0538888	0.15611	-0.21719	0.955217	0.339701	0.358917	-7.70774	Not significant
AGER	-0.0371221	-0.114715	0.0404711	0.284441	-0.938831	0.348046	0.3674	-7.72325	Not significant
CRX	0.0742542	-0.0856393	0.234148	0.34764	0.911319	0.36235	0.38215	-7.7481	Not significant
NMNAT1	-0.06346	-0.201777	0.0748566	0.249762	-0.900338	0.36816	0.387924	-7.75807	Not significant
GFER	0.0466269	-0.0594254	0.152679	0.0612849	0.862776	0.388471	0.408954	-7.78977	Not significant
ART3	-0.0278274	-0.0922491	0.0365944	0.0843182	-0.847653	0.396836	0.417381	-7.80464	Not significant
ESM1	0.0306813	-0.0410554	0.102418	0.341788	0.839287	0.40151	0.421914	-7.8117	Not significant
IRAG2	-0.0605519	-0.214067	0.0929628	1.05513	-0.77403	0.439098	0.460993	-7.86373	Not significant
RGMA	0.022251	-0.0349911	0.079493	0.147005	0.762805	0.445762	0.467565	-7.87219	Not significant
FEN1	0.0471863	-0.0744855	0.168858	0.262536	0.76104	0.446815	0.468246	-7.87233	Not significant
CA1	0.0444671	-0.0706626	0.159597	-0.250536	0.757932	0.448672	0.469767	-7.87664	Not significant
ACP5	0.0226899	-0.0361914	0.0815713	-0.039647	0.756195	0.449712	0.47043	-7.87796	Not significant
EGFL7	-0.0253914	-0.0926471	0.0418644	0.161448	-0.740863	0.458953	0.479231	-7.88748	Not significant
ENG	0.0116685	-0.019217	0.0425539	0.138482	0.741377	0.458641	0.479231	-7.88905	Not significant
GZMA	0.0324386	-0.0549087	0.119786	0.497317	0.728771	0.466314	0.486479	-7.89831	Not significant
L1CAM	-0.0186601	-0.0705637	0.0332435	0.0276844	-0.7055	0.480665	0.501	-7.91362	Not significant
NCLN	0.029006	-0.0558795	0.113891	0.0809146	0.670557	0.50266	0.523453	-7.93745	Not significant
IL4	0.0552301	-0.110194	0.220654	0.00519063	0.655176	0.512507	0.533228	-7.94764	Not significant
ATF2	-0.0356466	-0.143175	0.0718814	0.446395	-0.650547	0.515491	0.535851	-7.9506	Not significant
CRH	-0.0429941	-0.176938	0.0909498	0.571545	-0.629894	0.52891	0.549307	-7.96352	Not significant
CGA	-0.0433865	-0.180564	0.0937909	0.276873	-0.620656	0.534969	0.555102	-7.97124	Not significant
LYPD3	-0.0170888	-0.0718569	0.0376794	0.0709266	-0.612297	0.540482	0.560321	-7.97502	Not significant
IL7R	0.0246661	-0.0546977	0.10403	0.305576	0.609898	0.542069	0.561463	-7.97786	Not significant
NPPB	0.0735998	-0.165397	0.312596	-0.150596	0.604317	0.545771	0.564793	-7.98066	Not significant
LEPR	0.0151552	-0.0342773	0.0645877	0.143891	0.601629	0.547558	0.566136	-7.98286	Not significant
MFAP3	0.0250182	-0.057315	0.107351	0.0419498	0.596295	0.551115	0.569305	-7.98548	Not significant
IL1RL2	0.0186617	-0.0435014	0.0808248	0.10609	0.589114	0.55592	0.573757	-7.98873	Not significant
AHSP	-0.0411409	-0.180195	0.0979138	-0.276452	-0.580586	0.561652	0.579156	-7.9953	Not significant
PTH1R	-0.0193901	-0.0852065	0.0464262	0.0191473	-0.578132	0.563306	0.580346	-7.99614	Not significant
MVK	-0.034113	-0.151284	0.0830579	-0.117494	-0.571323	0.567911	0.58457	-7.99905	Not significant
KLK6	0.0142718	-0.0365247	0.0650683	0.152808	0.551346	0.581521	0.598047	-8.01048	Not significant
FGFBP1	-0.0226646	-0.105613	0.0602838	0.187167	-0.536191	0.591947	0.60823	-8.01872	Not significant
DPT	-0.0130917	-0.0612719	0.0350885	0.105927	-0.53322	0.594001	0.609799	-8.02168	Not significant
TNFSF10	-0.0138255	-0.0648321	0.0371812	0.185277	-0.531902	0.594913	0.610194	-8.02238	Not significant
GP2	-0.0373853	-0.176913	0.102142	-0.0234227	-0.525802	0.599144	0.61399	-8.02502	Not significant
DPEP1	-0.0220751	-0.104647	0.0604967	-0.0312353	-0.524627	0.59996	0.614283	-8.02567	Not significant
HK2	-0.0121305	-0.0605798	0.0363188	-0.0136281	-0.491329	0.623303	0.637619	-8.04256	Not significant
ISM1	-0.0212049	-0.106413	0.0640035	-0.125726	-0.488353	0.625408	0.639208	-8.04401	Not significant
CELA3A	0.0210857	-0.0750057	0.117177	0.0928852	0.430609	0.666846	0.68096	-8.07113	Not significant
AOC3	0.0102524	-0.0372606	0.0577654	0.127818	0.423441	0.672066	0.685685	-8.07419	Not significant
CDHR1	0.0137606	-0.0508158	0.078337	0.229676	0.418164	0.675918	0.689008	-8.07477	Not significant
NCF2	0.0324839	-0.122772	0.18774	0.345823	0.410582	0.681468	0.694054	-8.07897	Not significant
ICAM5	-0.0138197	-0.0832955	0.0556561	0.0579408	-0.390341	0.696369	0.708607	-8.08766	Not significant
ASAH2	-0.0155949	-0.103937	0.0727471	0.0146288	-0.346414	0.729105	0.741268	-8.10329	Not significant
AGR2	0.0302776	-0.150593	0.211149	-0.210894	0.328499	0.742604	0.753668	-8.10824	Not significant
CRHR1	0.0163116	-0.0804876	0.113111	0.118989	0.330677	0.740958	0.752658	-8.10859	Not significant
DCN	0.00729506	-0.0450949	0.059685	0.179764	0.273251	0.784718	0.795712	-8.12593	Not significant
PSPN	-0.0184008	-0.168266	0.131464	-0.113772	-0.240944	0.809648	0.820274	-8.13424	Not significant
MEP1B	-0.0182393	-0.199099	0.16262	-0.0137952	-0.1979	0.843164	0.853483	-8.14426	Not significant
WFIKKN1	-0.00655271	-0.0728546	0.0597492	-0.0301893	-0.193943	0.84626	0.855868	-8.14449	Not significant
CSF2RA	0.00911919	-0.0868578	0.105096	-0.0847814	0.186453	0.852128	0.861051	-8.14591	Not significant
IL17F	-0.010005	-0.121993	0.101983	0.165925	-0.175318	0.860866	0.867609	-8.1469	Not significant
NPTX1	0.00579228	-0.057201	0.0687856	0.0499398	0.18044	0.856844	0.865061	-8.14757	Not significant
CBLIF	0.0111771	-0.113568	0.135923	-0.0344161	0.175825	0.860467	0.867609	-8.14839	Not significant
PNLIPRP2	-0.0383961	-0.497616	0.420824	-1.02244	-0.164076	0.869705	0.875755	-8.15039	Not significant
HSP90B1	-0.00377482	-0.112081	0.104532	0.189469	-0.0683948	0.945485	0.951235	-8.15987	Not significant
NBN	-0.00391106	-0.120867	0.113045	0.344737	-0.0656224	0.947692	0.952461	-8.16011	Not significant
ADGRB3	0.00189868	-0.0556017	0.0593991	0.0857098	0.0647979	0.948348	0.952461	-8.1612	Not significant
RASA1	0.00112764	-0.048948	0.0512033	0.129036	0.0441903	0.964762	0.967268	-8.16123	Not significant
PLAU	-0.00111105	-0.0487231	0.046501	0.234339	-0.0457928	0.963485	0.966824	-8.1628	Not significant
AFP	0.00144374	-0.109602	0.112489	-0.0747919	0.0255134	0.979651	0.981346	-8.16297	Not significant
DLK1	-0.000796136	-0.0913245	0.0897323	0.290997	-0.0172576	0.986235	0.987087	-8.1637	Not significant
ADAM23	-0.00047863	-0.0625369	0.0615797	0.0398341	-0.0151349	0.987928	0.987928	-8.16373	Not significant

## Sheet: Autoimmune_vs_infectious
protein	logFC	CI.L	CI.R	AveExpr	t	P.Value	adj.P.Val	B	regulation
CTSF	1.5911	1.47701	1.7052	-0.0177354	27.3743	4.04434e-117	4.68335e-114	256.677	Higher
CALCA	-3.19009	-3.44854	-2.93164	1.28453	-24.2288	7.1713e-98	4.15219e-95	212.526	Lower
CDON	1.16768	1.07142	1.26393	-0.278232	23.8122	2.19539e-95	8.47421e-93	206.824	Higher
NID1	-1.14593	-1.2419	-1.04995	0.859991	-23.436	4.26008e-93	1.23329e-90	201.576	Lower
CSF3	-2.99721	-3.25114	-2.74328	1.09244	-23.1691	2.33744e-91	5.4135e-89	197.588	Lower
PLA2G2A	-2.61747	-2.8442	-2.39073	1.26407	-22.6599	2.12058e-88	4.09272e-86	190.803	Lower
APLP1	1.48485	1.35601	1.61369	0.236486	22.6224	3.56924e-88	5.90455e-86	190.284	Higher
IL10	-3.22556	-3.51345	-2.93766	1.84315	-21.9924	2.76615e-84	4.004e-82	181.365	Lower
LBP	-1.76432	-1.92221	-1.60643	1.228	-21.9342	4.85746e-84	6.24994e-82	180.803	Lower
GZMB	-2.66094	-2.89916	-2.42272	1.06177	-21.9262	6.24543e-84	7.2322e-82	180.554	Lower
PROC	1.01143	0.920469	1.10239	0.0263568	21.826	2.15592e-83	2.2696e-81	179.319	Higher
APOM	0.989796	0.900269	1.07932	-0.237579	21.7015	1.19365e-82	1.15187e-80	177.614	Higher
IL1RL1	-2.12165	-2.31552	-1.92779	1.06161	-21.482	2.4285e-81	2.16323e-79	174.613	Lower
EPHA1	1.06522	0.966642	1.16379	0.0307082	21.2113	9.85914e-80	8.15492e-78	170.924	Higher
ROR1	0.867986	0.787001	0.948971	-0.0913916	21.0382	1.04613e-78	8.0761e-77	168.572	Higher
C1QTNF1	-1.12102	-1.22725	-1.01478	0.343659	-20.7129	8.71794e-77	6.30961e-75	164.167	Lower
SEMA4C	-1.13313	-1.24221	-1.02405	0.778628	-20.3912	8.51339e-75	5.79912e-73	159.607	Lower
TPP1	-1.06715	-1.17116	-0.963134	0.8198	-20.1389	2.02721e-73	1.30417e-71	156.447	Lower
PTX3	-1.23626	-1.35682	-1.1157	0.215507	-20.1287	2.59562e-73	1.58196e-71	156.202	Lower
PRTN3	-1.54668	-1.69928	-1.39408	1.17406	-19.8953	5.32875e-72	3.08535e-70	153.192	Lower
IL6	-3.41715	-3.76548	-3.06883	2.273	-19.2567	3.18048e-68	1.75381e-66	144.537	Lower
CXCL8	-2.31371	-2.55137	-2.07604	0.948814	-19.1092	1.84609e-67	9.71713e-66	142.784	Lower
HYAL1	0.557456	0.499871	0.61504	0.146127	19.0022	7.56813e-67	3.81039e-65	141.379	Higher
TNFSF14	-1.39293	-1.53707	-1.24878	0.767597	-18.9682	1.25775e-66	6.06865e-65	140.874	Lower
IL17C	-2.06805	-2.28233	-1.85377	0.332186	-18.9444	1.88294e-66	8.72179e-65	140.473	Lower
TNFSF11	1.9276	1.7273	2.1279	-0.112963	18.8902	3.61284e-66	1.60911e-64	139.823	Higher
TINAGL1	-0.820673	-0.90718	-0.734166	0.602771	-18.6217	1.11539e-64	4.7838e-63	136.408	Lower
VWA1	-1.36381	-1.50782	-1.2198	1.01784	-18.5893	1.90913e-64	7.8956e-63	135.874	Lower
PLA2G7	0.698588	0.62475	0.772425	0.0152379	18.5713	2.15234e-64	8.59451e-63	135.753	Higher
CCL23	-1.42464	-1.57534	-1.27394	0.86702	-18.5565	2.61132e-64	1.00797e-62	135.561	Lower
BOC	0.687898	0.61514	0.760656	0.0766306	18.5586	2.76638e-64	1.03338e-62	135.504	Higher
BMP4	1.47135	1.31467	1.62804	0.3618	18.4323	1.39385e-63	5.044e-62	133.894	Higher
NPM1	-2.12667	-2.35423	-1.89912	0.66807	-18.3448	4.34466e-63	1.52458e-61	132.762	Lower
COL4A1	-1.27033	-1.4078	-1.13285	0.742403	-18.138	6.00068e-62	2.04376e-60	130.148	Lower
CLEC6A	-1.16936	-1.29721	-1.0415	0.927446	-17.9529	7.62714e-61	2.52349e-59	127.62	Lower
CST7	-1.58557	-1.75976	-1.41138	0.89742	-17.8675	1.96325e-60	6.31511e-59	126.676	Lower
FURIN	-1.13232	-1.25681	-1.00783	0.535557	-17.8541	2.5764e-60	8.06344e-59	126.407	Lower
ARID4B	-1.28617	-1.42771	-1.14463	0.441755	-17.8368	3.38171e-60	1.03053e-58	126.137	Lower
IFNG	-2.90269	-3.22288	-2.5825	1.46847	-17.7948	5.65009e-60	1.67764e-58	125.625	Lower
PAMR1	0.726062	0.645025	0.8071	-0.110735	17.5868	7.14526e-59	2.06855e-57	123.098	Higher
EBI3_IL27	-1.10801	-1.23185	-0.984165	0.655068	-17.5621	1.07595e-58	3.03889e-57	122.693	Lower
IL17A	-1.90441	-2.11785	-1.69097	0.602778	-17.5143	2.02565e-58	5.585e-57	122.063	Lower
PTPRS	0.52142	0.462856	0.579984	0.130054	17.4766	2.90747e-58	7.82988e-57	121.702	Higher
ST6GAL1	-0.856162	-0.952825	-0.759499	1.00186	-17.3858	9.23093e-58	2.42941e-56	120.552	Lower
RETN	-1.55936	-1.73696	-1.38176	0.768555	-17.2343	6.28947e-57	1.61849e-55	118.642	Lower
IL1RN	-1.96778	-2.19326	-1.7423	1.5129	-17.1306	2.33134e-56	5.86889e-55	117.338	Lower
KDR	0.589875	0.521764	0.657986	-0.0870748	16.9998	1.31819e-55	3.24781e-54	115.616	Higher
MMP8	-2.48562	-2.77283	-2.19841	1.39611	-16.9879	1.46565e-55	3.53589e-54	115.509	Lower
TYRO3	0.585811	0.518068	0.653554	0.034365	16.9743	1.66701e-55	3.93958e-54	115.38	Higher
IL4R	-1.49364	-1.66651	-1.32078	0.581625	-16.9605	2.11105e-55	4.88919e-54	115.146	Lower
ADAM22	0.941819	0.832595	1.05104	-0.0118163	16.9259	3.19034e-55	7.24394e-54	114.735	Higher
IL24	-1.39954	-1.56246	-1.23662	0.00113302	-16.8622	7.53827e-55	1.67872e-53	113.88	Lower
GLB1	-1.00723	-1.12482	-0.889642	0.701414	-16.8139	1.29605e-54	2.83174e-53	113.34	Lower
F7	0.722432	0.637656	0.807208	0.0931075	16.7272	3.67317e-54	7.87691e-53	112.303	Higher
TIMP1	-1.08896	-1.21703	-0.960896	0.9747	-16.6909	5.77364e-54	1.21561e-52	111.853	Lower
ADAM15	0.697601	0.615136	0.780066	0.276692	16.605	1.78326e-53	3.68753e-52	110.732	Higher
TNFRSF11B	-1.17074	-1.31009	-1.03138	0.435138	-16.4908	6.92914e-53	1.40771e-51	109.38	Lower
CD274	-1.05143	-1.17679	-0.92606	1.04126	-16.4627	1.0203e-52	2.03707e-51	108.996	Lower
ANGPTL1	-0.794579	-0.890402	-0.698757	0.60475	-16.2768	9.73697e-52	1.91109e-50	106.751	Lower
SUSD2	0.579557	0.509502	0.649612	-0.190704	16.2389	1.5517e-51	2.99478e-50	106.287	Higher
LGMN	-0.799724	-0.896678	-0.70277	0.771897	-16.1909	2.796e-51	5.30781e-50	105.701	Lower
IL18BP	-1.0091	-1.13149	-0.886715	0.930133	-16.1847	3.01924e-51	5.63917e-50	105.625	Lower
PVR	-0.950003	-1.06635	-0.833659	0.541129	-16.0281	2.12617e-50	3.9081e-49	103.684	Lower
B4GALT1	-0.831448	-0.933771	-0.729125	0.716278	-15.9499	5.3223e-50	9.63004e-49	102.77	Lower
CTSB	-1.42343	-1.59868	-1.24818	0.615006	-15.9432	5.77954e-50	1.02965e-48	102.688	Lower
AZU1	-1.58194	-1.77695	-1.38692	1.11217	-15.9228	7.40257e-50	1.29881e-48	102.442	Lower
SLC39A5	1.28545	1.12686	1.44404	-0.235237	15.9104	9.06848e-50	1.56736e-48	102.241	Higher
HGF	-1.28535	-1.44404	-1.12666	0.577218	-15.8989	9.90914e-50	1.68747e-48	102.152	Lower
MNDA	-2.38035	-2.67773	-2.08297	1.02945	-15.7118	9.5746e-49	1.60687e-47	99.8958	Lower
MPO	-0.965084	-1.0862	-0.843968	1.01931	-15.641	2.25041e-48	3.72282e-47	99.0458	Lower
ESM1	-0.99609	-1.12119	-0.870994	0.610163	-15.6298	2.57345e-48	4.19725e-47	98.9123	Lower
GDF2	1.09031	0.953359	1.22727	0.193237	15.6269	2.66578e-48	4.28746e-47	98.8773	Higher
WFIKKN1	0.793799	0.694017	0.89358	-0.214918	15.6157	3.15092e-48	4.9983e-47	98.7116	Higher
LIF	-1.92155	-2.16308	-1.68003	0.97298	-15.6168	3.3192e-48	5.19409e-47	98.661	Lower
VWC2	0.994517	0.86931	1.11972	-0.349076	15.5914	4.22385e-48	6.52163e-47	98.4201	Higher
ERBB2	0.580113	0.506942	0.653283	-0.051834	15.5624	6.17683e-48	9.41154e-47	98.0434	Higher
PAG1	-1.37799	-1.5524	-1.20357	1.11523	-15.5082	1.16518e-47	1.7523e-46	97.4111	Lower
FUS	-1.15199	-1.29829	-1.00569	0.639767	-15.4566	2.26759e-47	3.33834e-46	96.7505	Lower
APEX1	-1.53489	-1.72985	-1.33992	0.564085	-15.4536	2.27745e-47	3.33834e-46	96.7456	Lower
VWF	-1.32078	-1.4888	-1.15276	1.05364	-15.4302	2.82965e-47	4.09592e-46	96.5278	Lower
IGFBP3	0.644169	0.562039	0.726299	0.111078	15.3956	4.28179e-47	6.12138e-46	96.1158	Higher
SFTPD	1.21472	1.05969	1.36975	0.193112	15.38	5.15799e-47	7.28409e-46	95.9307	Higher
TNFRSF21	0.609396	0.531478	0.687314	0.278272	15.3519	7.44134e-47	1.0382e-45	95.567	Higher
FETUB	0.917637	0.800197	1.03508	0.0142425	15.3375	8.56956e-47	1.18137e-45	95.4258	Higher
RNASE3	-2.14031	-2.41453	-1.86608	1.23573	-15.3203	1.05211e-46	1.43334e-45	95.2217	Lower
SPP1	-1.37952	-1.55703	-1.20201	0.223535	-15.2547	2.29744e-46	3.09353e-45	94.445	Lower
CDH6	0.802234	0.698711	0.905757	0.10127	15.2111	3.85725e-46	5.13414e-45	93.9298	Higher
DPT	0.687777	0.598854	0.776701	-0.113266	15.182	5.44891e-46	7.17027e-45	93.5862	Higher
OSM	-1.80834	-2.04437	-1.57231	0.589498	-15.039	3.08904e-45	4.01922e-44	91.8617	Lower
NBN	-1.50184	-1.69842	-1.30526	0.770487	-14.9963	5.25704e-45	6.76406e-44	91.3336	Lower
IGSF3	-1.00484	-1.13675	-0.872932	0.402793	-14.9528	8.89067e-45	1.13136e-43	90.8123	Lower
DCBLD2	0.753557	0.654094	0.85302	0.153367	14.8716	2.2436e-44	2.82401e-43	89.8913	Higher
TNFRSF10A	-0.956917	-1.08359	-0.830245	0.597435	-14.8284	3.61826e-44	4.50531e-43	89.4147	Lower
TGFB1	-0.72175	-0.817868	-0.625631	0.470751	-14.7394	9.97044e-44	1.22827e-42	88.4064	Lower
MATN3	-1.23168	-1.39613	-1.06723	0.600419	-14.7017	1.58928e-43	1.93724e-42	87.9434	Lower
NCAM1	0.607998	0.526186	0.68981	0.147086	14.5876	5.8311e-43	7.03376e-42	86.6505	Higher
CEBPB	-0.781233	-0.886694	-0.675773	0.450323	-14.5409	1.04073e-42	1.24244e-41	86.0754	Lower
IL19	-1.44759	-1.64333	-1.25186	0.470606	-14.5169	1.32319e-42	1.56353e-41	85.8359	Lower
NCF2	-1.84662	-2.09659	-1.59666	0.890846	-14.5012	1.64673e-42	1.92618e-41	85.6192	Lower
CDHR5	0.635192	0.54907	0.721313	-0.0264908	14.4775	2.08699e-42	2.41673e-41	85.3829	Higher
SEZ6L2	0.496795	0.429335	0.564254	0.235712	14.4556	2.89382e-42	3.31787e-41	85.0606	Higher
NRCAM	0.483729	0.417495	0.549964	0.204119	14.3357	1.06831e-41	1.21284e-40	83.7597	Higher
IL6R	0.630897	0.54446	0.717333	0.157989	14.3272	1.17834e-41	1.32477e-40	83.6623	Higher
RRM2	-1.41657	-1.61122	-1.22191	1.25151	-14.2848	2.05854e-41	2.29211e-40	83.1103	Lower
MEGF9	0.425105	0.366335	0.483874	0.102397	14.1986	5.13704e-41	5.66542e-40	82.1988	Higher
THBS2	-0.951801	-1.08343	-0.820168	0.677055	-14.1932	5.46294e-41	5.96801e-40	82.1377	Lower
PEAR1	0.459945	0.396318	0.523572	0.280332	14.1893	5.71142e-41	6.18115e-40	82.0935	Higher
CCL24	1.201	1.03404	1.36796	-0.0879007	14.1197	1.26325e-40	1.35448e-39	81.3045	Higher
DLL1	-0.686147	-0.781651	-0.590644	0.848233	-14.1026	1.60492e-40	1.70505e-39	81.0686	Lower
B4GAT1	0.511592	0.440272	0.582912	0.182905	14.0802	1.97908e-40	2.08343e-39	80.8584	Higher
SLC39A14	-1.1486	-1.30884	-0.988348	0.703414	-14.0695	2.39266e-40	2.49243e-39	80.6715	Lower
CCL8	-1.60182	-1.82534	-1.3783	1.56883	-14.0668	2.41064e-40	2.49243e-39	80.6643	Lower
REG1B	-1.38241	-1.57614	-1.18868	0.646403	-14.0071	4.53747e-40	4.6499e-39	80.0338	Lower
GPR37	-1.31656	-1.50167	-1.13145	1.09534	-13.9607	7.92468e-40	8.04981e-39	79.4804	Lower
NUCB2	-0.7646	-0.872495	-0.656706	0.816933	-13.9103	1.41588e-39	1.42573e-38	78.9049	Lower
PTS	-1.37119	-1.56497	-1.17741	0.442989	-13.8894	1.83084e-39	1.82768e-38	78.6492	Lower
ASGR1	-0.814627	-0.929812	-0.699443	0.51395	-13.8824	1.89634e-39	1.87689e-38	78.6131	Lower
CHI3L1	-1.51214	-1.72622	-1.29805	0.762055	-13.8643	2.27516e-39	2.23274e-38	78.4316	Lower
TREM2	1.00695	0.864314	1.14958	0.29765	13.8574	2.46048e-39	2.39432e-38	78.3538	Higher
CD34	0.434474	0.37264	0.496308	-0.0117204	13.7923	5.22191e-39	5.03914e-38	77.6069	Higher
MCAM	0.653057	0.56008	0.746035	0.0189913	13.787	5.42244e-39	5.18941e-38	77.5686	Higher
TNFSF13	-0.921701	-1.05319	-0.790212	0.836949	-13.7594	7.39022e-39	7.01465e-38	77.2609	Lower
RGMA	0.637234	0.54618	0.728289	0.0032176	13.7372	9.68013e-39	9.11349e-38	76.9936	Higher
CLEC11A	-0.748552	-0.85592	-0.641183	0.713308	-13.6849	1.70092e-38	1.58844e-37	76.4327	Lower
SEMA3F	-0.623918	-0.713511	-0.534325	0.337816	-13.6695	2.0209e-38	1.87216e-37	76.2614	Lower
CCL20	-1.80432	-2.06403	-1.54461	1.37134	-13.637	2.90349e-38	2.66844e-37	75.9014	Lower
VEGFA	-0.878304	-1.00535	-0.751257	0.665544	-13.5699	6.12523e-38	5.58505e-37	75.1597	Lower
FGR	-1.18414	-1.35551	-1.01277	1.05666	-13.5634	6.99666e-38	6.3298e-37	75.0293	Lower
EFNA1	-0.849233	-0.972335	-0.726131	0.77085	-13.5413	8.4178e-38	7.55644e-37	74.8439	Lower
EGLN1	-1.38752	-1.58872	-1.18632	0.523128	-13.5366	9.13116e-38	8.13376e-37	74.7638	Lower
NAMPT	-1.01307	-1.16002	-0.866123	0.706128	-13.5324	9.86392e-38	8.71941e-37	74.689	Lower
FCRLB	-1.28085	-1.46703	-1.09468	0.441779	-13.5046	1.34117e-37	1.17657e-36	74.3837	Lower
CDH5	0.510485	0.435987	0.584983	0.155065	13.4504	2.30261e-37	2.00483e-36	73.8442	Higher
CCL16	1.06293	0.907805	1.21806	0.00275451	13.4498	2.32013e-37	2.00501e-36	73.8366	Higher
CD38	-1.09936	-1.26027	-0.938455	0.60375	-13.4112	3.76129e-37	3.22635e-36	73.3594	Lower
ING1	-1.17287	-1.34457	-1.00117	0.681955	-13.4085	3.87756e-37	3.30163e-36	73.3282	Lower
ANG	0.475182	0.405586	0.544777	0.235712	13.4021	3.92423e-37	3.31697e-36	73.3146	Higher
ALDH3A1	-1.34897	-1.54684	-1.1511	0.0946129	-13.3822	5.0297e-37	4.22058e-36	73.0688	Lower
CREG1	-0.603457	-0.692525	-0.514388	0.567459	-13.2992	1.26435e-36	1.05332e-35	72.1544	Lower
TNC	-0.830376	-0.952981	-0.70777	0.719803	-13.2942	1.28565e-36	1.06341e-35	72.1358	Lower
CTSL	-0.899948	-1.0335	-0.766395	0.644763	-13.2271	2.68321e-36	2.20365e-35	71.405	Lower
SRP14	-1.29946	-1.49252	-1.1064	1.14977	-13.2119	3.34672e-36	2.72922e-35	71.1882	Lower
CD74	-0.734922	-0.844471	-0.625374	0.994236	-13.1684	5.18226e-36	4.19654e-35	70.7521	Lower
NDUFS6	-2.03011	-2.3359	-1.72433	1.97993	-13.0319	2.36538e-35	1.89009e-34	69.246	Lower
CTRC	1.34735	1.14433	1.55037	-0.478369	13.027	2.3667e-35	1.89009e-34	69.2428	Higher
CDH15	0.943113	0.80061	1.08562	0.2479	12.9909	3.55855e-35	2.82247e-34	68.8387	Higher
KITLG	0.776564	0.658271	0.894858	-0.268296	12.8859	1.08549e-34	8.55101e-34	67.7303	Higher
NCS1	0.760547	0.643968	0.877127	0.111065	12.8058	2.64973e-34	2.07323e-33	66.8463	Higher
TNFRSF6B	-1.35177	-1.55918	-1.14436	1.05859	-12.793	2.98971e-34	2.32354e-33	66.7249	Lower
CHL1	0.518621	0.438993	0.598248	0.0484166	12.7845	3.2198e-34	2.48569e-33	66.6507	Higher
PTGDS	0.580885	0.491577	0.670192	0.45358	12.7674	3.86878e-34	2.96692e-33	66.4684	Higher
MASP1	0.47915	0.40538	0.552919	0.168488	12.7495	4.75543e-34	3.62289e-33	66.2641	Higher
BAIAP2	-1.13208	-1.30663	-0.957525	0.775395	-12.7308	6.00101e-34	4.54194e-33	66.0352	Lower
CTSC	-0.807016	-0.932093	-0.68194	1.13598	-12.665	1.15217e-33	8.66375e-33	65.385	Lower
ELOA	-1.49009	-1.72117	-1.259	1.4006	-12.6575	1.30804e-33	9.77235e-33	65.2617	Lower
PQBP1	-1.29641	-1.49756	-1.09527	0.86969	-12.6512	1.39843e-33	1.03807e-32	65.1953	Lower
ACOX1	-1.27524	-1.47328	-1.0772	0.953956	-12.6395	1.51003e-33	1.11377e-32	65.1164	Lower
SPINK1	-1.24849	-1.44278	-1.0542	0.872936	-12.6134	1.99335e-33	1.46095e-32	64.8408	Lower
ANGPTL4	-0.715159	-0.826639	-0.603679	0.37194	-12.5923	2.49327e-33	1.81585e-32	64.6186	Lower
TP53	-0.70124	-0.810788	-0.591692	0.257892	-12.5651	3.4806e-33	2.51909e-32	64.2901	Lower
CRTAC1	0.785357	0.662455	0.908258	-0.483955	12.5432	4.1892e-33	3.01311e-32	64.1035	Higher
ADAM23	0.635263	0.535714	0.734813	-0.132677	12.5261	5.02105e-33	3.58912e-32	63.9237	Higher
SIGLEC10	-1.06526	-1.233	-0.897523	0.642231	-12.4658	9.68768e-33	6.88241e-32	63.2721	Lower
LYAR	-1.51127	-1.75011	-1.27243	0.389364	-12.4206	1.59233e-32	1.12434e-31	62.7807	Lower
BTN3A2	-0.765968	-0.887135	-0.644801	0.569376	-12.4087	1.76474e-32	1.23852e-31	62.6768	Lower
ITM2A	-0.837057	-0.969591	-0.704523	-0.0900888	-12.3973	1.98781e-32	1.38668e-31	62.5586	Lower
HS6ST1	-0.679418	-0.787092	-0.571743	0.312185	-12.3859	2.25828e-32	1.56592e-31	62.4334	Lower
NADK	-1.21583	-1.40863	-1.02302	1.01933	-12.3782	2.37597e-32	1.63772e-31	62.3809	Lower
NPPB	-2.19091	-2.53843	-1.8434	0.396548	-12.3751	2.50951e-32	1.71953e-31	62.3273	Lower
NMNAT1	-1.38115	-1.60168	-1.16062	0.608669	-12.2934	5.84862e-32	3.98394e-31	61.4874	Lower
NTproBNP	-1.92033	-2.22728	-1.61339	0.698251	-12.2806	6.58704e-32	4.4607e-31	61.3689	Lower
CPM	0.603444	0.506661	0.700226	-0.250377	12.2388	1.03169e-31	6.94594e-31	60.9245	Higher
S100P	-1.23369	-1.43156	-1.03581	1.32015	-12.2382	1.0456e-31	6.9989e-31	60.911	Lower
ARSA	-0.645235	-0.749108	-0.541361	0.729324	-12.1931	1.63651e-31	1.08913e-30	60.4657	Lower
RARRES1	-0.68641	-0.797182	-0.575637	0.373756	-12.1634	2.31771e-31	1.53366e-30	60.123	Lower
VEGFD	0.818561	0.686031	0.951092	-0.0238248	12.1237	3.35484e-31	2.20734e-30	59.7534	Higher
FEN1	-1.29419	-1.50386	-1.08451	0.66304	-12.1159	3.78567e-31	2.47539e-30	59.6362	Lower
GPNMB	0.436979	0.366158	0.5078	-0.0167211	12.1115	3.805e-31	2.47539e-30	59.6285	Higher
AOC3	0.442019	0.370059	0.513978	-0.00599981	12.0573	6.64774e-31	4.3006e-30	59.0749	Higher
CD300E	-0.941437	-1.0949	-0.787972	1.2479	-12.0416	8.02402e-31	5.16212e-30	58.8903	Lower
IL5RA	-0.962048	-1.11892	-0.805173	0.216179	-12.0377	8.30141e-31	5.31107e-30	58.8552	Lower
IL17F	-1.29037	-1.50078	-1.07997	0.509664	-12.0381	8.37411e-31	5.32814e-30	58.8472	Lower
IL12RB1	-0.730737	-0.850049	-0.611424	0.526362	-12.022	9.87428e-31	6.24832e-30	58.6837	Lower
SERPINA9	1.1399	0.953567	1.32624	0.0952125	12.008	1.14716e-30	7.21961e-30	58.5362	Higher
NTRK3	0.423685	0.354337	0.493033	-0.230447	11.9925	1.31097e-30	8.20598e-30	58.402	Higher
SIT1	-0.661022	-0.769406	-0.552637	0.0709364	-11.9716	1.65569e-30	1.0308e-29	58.1709	Lower
GZMH	-1.54239	-1.79548	-1.28931	1.34997	-11.9627	1.79004e-30	1.10848e-29	58.0928	Lower
TGFA	-0.833592	-0.97055	-0.696635	0.601119	-11.9473	2.0957e-30	1.29086e-29	57.9364	Lower
IL1RAP	0.527574	0.440691	0.614457	-0.0979167	11.9192	2.73778e-30	1.67743e-29	57.6706	Higher
ROBO2	0.416641	0.347956	0.485326	-0.0301112	11.9069	3.14471e-30	1.91662e-29	57.534	Higher
APBB1IP	-1.01092	-1.17811	-0.843737	1.17799	-11.8691	4.7381e-30	2.87263e-29	57.1291	Lower
SELE	-0.901279	-1.0504	-0.752159	0.583355	-11.8637	4.82209e-30	2.90833e-29	57.109	Lower
CSF1	-0.607271	-0.707853	-0.506688	1.03152	-11.8511	5.48124e-30	3.28875e-29	56.9819	Lower
IL18R1	-0.636326	-0.741832	-0.53082	0.499719	-11.8386	6.22468e-30	3.71556e-29	56.8558	Lower
HLA-E	-0.755939	-0.881385	-0.630492	0.798387	-11.8284	7.02855e-30	4.17388e-29	56.736	Lower
KLK13	-0.777115	-0.90615	-0.648079	-0.419599	-11.8217	7.66912e-30	4.53104e-29	56.6515	Lower
DEFA1_DEFA1B	-1.17381	-1.36901	-0.978606	1.29434	-11.8035	8.8896e-30	5.22546e-29	56.5023	Lower
MVK	-1.144	-1.33421	-0.953784	0.184996	-11.8055	8.98195e-30	5.25308e-29	56.4934	Lower
GALNT2	-0.494103	-0.576642	-0.411565	0.227575	-11.7507	1.55409e-29	9.04341e-29	55.9503	Lower
PLAT	-0.948849	-1.10759	-0.790106	-0.0121572	-11.7328	1.81781e-29	1.05251e-28	55.7927	Lower
VASN	0.359252	0.298976	0.419528	0.139627	11.6991	2.55276e-29	1.47069e-28	55.456	Higher
THBS4	0.986056	0.820577	1.15153	0.345029	11.6965	2.61982e-29	1.50186e-28	55.4303	Higher
CES3	1.21515	1.01098	1.41931	0.933419	11.6829	3.11523e-29	1.77706e-28	55.2612	Higher
THPO	-0.585411	-0.683807	-0.487016	0.555395	-11.6785	3.19778e-29	1.81521e-28	55.2333	Lower
BPIFB1	1.15051	0.956239	1.34479	-0.119652	11.6245	5.40328e-29	3.05219e-28	54.7123	Higher
MFAP5	0.753555	0.626293	0.880817	0.161837	11.6229	5.49458e-29	3.0887e-28	54.6957	Higher
NTRK2	0.460519	0.382617	0.53842	-0.207906	11.6038	6.65497e-29	3.72293e-28	54.5057	Higher
LILRA5	-0.533575	-0.623842	-0.443307	0.611354	-11.6028	6.72028e-29	3.74138e-28	54.496	Lower
MOG	0.578364	0.480469	0.676258	0.094384	11.597	7.28628e-29	4.03709e-28	54.4179	Higher
FOLR1	0.524461	0.435134	0.613789	0.497423	11.5247	1.49991e-28	8.27091e-28	53.7019	Higher
ITGA5	0.367571	0.30492	0.430222	0.238956	11.5162	1.59616e-28	8.75998e-28	53.6382	Higher
GALNT7	0.447767	0.371343	0.52419	-0.129087	11.5009	1.92356e-28	1.0507e-27	53.4559	Higher
WFIKKN2	0.526096	0.436189	0.616003	0.0634837	11.486	2.15563e-28	1.17194e-27	53.3402	Higher
CCN4	-0.797149	-0.933461	-0.660837	0.492391	-11.4791	2.36184e-28	1.27804e-27	53.2517	Lower
PLAUR	-0.614379	-0.719608	-0.509149	0.65554	-11.4603	2.78434e-28	1.49966e-27	53.0865	Lower
GRPEL1	-1.2872	-1.50817	-1.06623	1.31137	-11.4343	3.72495e-28	1.99699e-27	52.8006	Lower
ALCAM	0.311951	0.258332	0.365569	0.115285	11.4201	4.15043e-28	2.21484e-27	52.6907	Higher
NCAM2	0.457592	0.378664	0.536519	-0.0126737	11.3802	6.15967e-28	3.27197e-27	52.2992	Higher
FGF21	-1.99726	-2.34257	-1.65195	0.805226	-11.3535	8.18832e-28	4.32971e-27	52.0191	Lower
AMFR	-0.80521	-0.945772	-0.664648	0.60096	-11.2446	2.41163e-27	1.26939e-26	50.9478	Lower
AIF1	-0.799487	-0.939069	-0.659904	0.945172	-11.243	2.44934e-27	1.28341e-26	50.9334	Lower
PSME2	-0.651497	-0.765483	-0.537512	0.532231	-11.2193	3.02807e-27	1.57951e-26	50.7211	Lower
TNFRSF1A	-0.809269	-0.951002	-0.667537	0.95527	-11.2079	3.3511e-27	1.74017e-26	50.6201	Lower
SEZ6L	0.449281	0.370362	0.5282	0.230816	11.1748	4.72271e-27	2.44147e-26	50.2821	Higher
PON3	0.535369	0.441144	0.629594	-0.435248	11.1528	5.73254e-27	2.95035e-26	50.0879	Higher
MEGF10	0.565004	0.465234	0.664774	0.125816	11.116	8.2015e-27	4.20236e-26	49.733	Higher
ACAA1	-1.14885	-1.35241	-0.945294	1.5414	-11.0786	1.21505e-26	6.19835e-26	49.3461	Lower
FAP	0.566008	0.465588	0.666429	-0.168055	11.0636	1.3637e-26	6.92616e-26	49.229	Higher
SLITRK6	0.456352	0.37528	0.537424	0.194563	11.0492	1.59053e-26	8.04292e-26	49.0772	Higher
REG1A	-1.07047	-1.26107	-0.879863	0.673605	-11.024	2.00182e-26	1.00787e-25	48.8486	Lower
TNFRSF1B	-0.83836	-0.987796	-0.688924	1.21103	-11.0122	2.2421e-26	1.12396e-25	48.7363	Lower
GRN	-0.450833	-0.531442	-0.370223	0.630985	-10.9781	3.11462e-26	1.55462e-25	48.4106	Lower
CNTN3	0.467893	0.384153	0.551633	-0.278428	10.9676	3.44616e-26	1.71273e-25	48.3104	Higher
PIK3AP1	-0.941403	-1.11031	-0.772493	0.191375	-10.9401	4.55336e-26	2.25333e-25	48.035	Lower
CDH1	0.435619	0.35744	0.513797	0.252985	10.9375	4.6037e-26	2.26855e-25	48.0234	Higher
ICAM3	0.395097	0.323835	0.466358	0.25518	10.883	7.76553e-26	3.81037e-25	47.5054	Higher
MDK	-1.04056	-1.22826	-0.852856	1.0541	-10.8818	8.0013e-26	3.9095e-25	47.4779	Lower
PTPRF	0.452571	0.370804	0.534338	0.230492	10.8644	9.27269e-26	4.51167e-25	47.3296	Higher
HS3ST3B1	-0.730694	-0.862993	-0.598395	0.597987	-10.8413	1.18834e-25	5.75772e-25	47.0866	Lower
DPP6	0.550587	0.450836	0.650338	0.0341204	10.8346	1.26637e-25	6.11022e-25	47.0236	Higher
IL1B	-1.05553	-1.24802	-0.863034	1.13361	-10.7635	2.47975e-25	1.19151e-24	46.3564	Lower
SSC5D	0.593803	0.485483	0.702124	0.097248	10.7605	2.4967e-25	1.1947e-24	46.3484	Higher
ARHGAP25	-0.847397	-1.00235	-0.692445	0.613026	-10.7348	3.26914e-25	1.55789e-24	46.084	Lower
DSG4	0.587088	0.479647	0.694529	-0.00251158	10.7259	3.5546e-25	1.68698e-24	46.0012	Higher
SSC4D	1.25226	1.02292	1.4816	-0.47875	10.7181	3.73142e-25	1.76367e-24	45.9504	Higher
NOTCH1	0.271799	0.221991	0.321606	0.123363	10.7116	3.96834e-25	1.86803e-24	45.8894	Higher
CNTN1	0.532788	0.4351	0.630475	-0.275642	10.7056	4.19678e-25	1.96756e-24	45.834	Higher
IL20	-0.798993	-0.945492	-0.652493	0.304175	-10.7055	4.29236e-25	2.00426e-24	45.8129	Lower
RASSF2	-0.9459	-1.11951	-0.772289	0.522002	-10.6948	4.77247e-25	2.21949e-24	45.7093	Lower
MSTN	0.884498	0.722026	1.04697	-0.307467	10.6861	5.11371e-25	2.36867e-24	45.6389	Higher
AMBP	0.383911	0.313342	0.454481	0.112349	10.6787	5.5089e-25	2.54156e-24	45.5666	Higher
BST2	-1.14023	-1.34992	-0.930545	1.38022	-10.6739	5.71081e-25	2.62426e-24	45.5297	Lower
PDGFRB	0.394835	0.322204	0.467467	-0.0580069	10.6706	5.84319e-25	2.67447e-24	45.5062	Higher
NPTX1	0.471169	0.384455	0.557882	-0.0996917	10.6657	6.12172e-25	2.79092e-24	45.46	Higher
CXCL10	-1.62079	-1.92113	-1.32045	2.63794	-10.5929	1.2143e-24	5.51435e-24	44.7817	Lower
CTSV	0.615285	0.501068	0.729502	-0.351934	10.5742	1.47106e-24	6.65425e-24	44.5939	Higher
ITGB1	0.373602	0.304004	0.4432	0.125595	10.5368	2.05228e-24	9.24722e-24	44.262	Higher
AFP	0.855386	0.69569	1.01508	-0.357679	10.514	2.55973e-24	1.1489e-23	44.0437	Higher
TSHB	0.92109	0.748399	1.09378	0.0873101	10.4696	3.83971e-24	1.7166e-23	43.6417	Higher
GOLM2	-0.437595	-0.519634	-0.355555	0.573918	-10.4701	3.8542e-24	1.7166e-23	43.6389	Lower
L1CAM	0.44881	0.364514	0.533106	-0.109571	10.451	4.63843e-24	2.05797e-23	43.4567	Higher
NME3	0.346211	0.281042	0.41138	0.0657496	10.4279	5.65724e-24	2.50041e-23	43.258	Higher
CD4	-0.563214	-0.669247	-0.45718	0.408147	-10.4263	5.81123e-24	2.55871e-23	43.2321	Lower
SLAMF8	-0.935337	-1.1115	-0.759174	0.921545	-10.4222	6.1092e-24	2.67972e-23	43.1845	Lower
CEACAM21	-1.19323	-1.41824	-0.968231	1.12536	-10.4097	6.77721e-24	2.96151e-23	43.0798	Lower
SMOC1	-0.728129	-0.865677	-0.590582	0.610915	-10.391	8.08785e-24	3.52095e-23	42.9062	Lower
GFER	-0.931602	-1.10777	-0.755436	0.335884	-10.3804	8.99156e-24	3.89971e-23	42.8019	Lower
LTBR	-0.525795	-0.625397	-0.426192	0.607824	-10.362	1.04088e-23	4.49755e-23	42.6544	Lower
CD58	0.254088	0.205815	0.30236	0.0271293	10.3319	1.37394e-23	5.91458e-23	42.3795	Higher
CD93	0.517195	0.418842	0.615548	0.45417	10.3221	1.50407e-23	6.45079e-23	42.29	Higher
RAB6A	1.19743	0.96845	1.4264	0.818786	10.265	2.56975e-23	1.09807e-22	41.7604	Higher
VAMP5	-0.969187	-1.15527	-0.783102	1.19935	-10.2234	3.75824e-23	1.60002e-22	41.3842	Lower
MARCO	0.415145	0.335287	0.495003	0.19772	10.2042	4.42981e-23	1.87902e-22	41.2208	Higher
GLO1	-0.754169	-0.899306	-0.609032	0.0470586	-10.1998	4.6627e-23	1.97059e-22	41.1707	Lower
SEPTIN9	-0.72826	-0.868468	-0.588052	0.757214	-10.1957	4.89392e-23	2.06079e-22	41.1249	Lower
TAFA5	0.546303	0.440838	0.651767	-0.216504	10.1679	6.30078e-23	2.64359e-22	40.8748	Higher
PTPRM	0.382057	0.308052	0.456062	0.0500726	10.1337	8.50557e-23	3.55576e-22	40.5758	Higher
RNASET2	-0.378833	-0.452446	-0.30522	0.618241	-10.1016	1.12558e-22	4.68857e-22	40.2979	Lower
IL34	-0.361419	-0.431654	-0.291185	0.293047	-10.101	1.15609e-22	4.79838e-22	40.273	Lower
TNF	-0.90621	-1.08248	-0.729939	1.12993	-10.0914	1.26069e-22	5.21385e-22	40.1884	Lower
SMAD5	0.54132	0.435763	0.646878	-0.423136	10.0663	1.58241e-22	6.52109e-22	39.9636	Higher
FSTL3	-0.634546	-0.75836	-0.510732	0.527781	-10.0599	1.64185e-22	6.74208e-22	39.9244	Lower
FMNL1	-0.965527	-1.15415	-0.7769	0.902397	-10.0476	1.87159e-22	7.65832e-22	39.7963	Lower
LCN2	-0.717451	-0.857869	-0.577033	0.610562	-10.0292	2.16484e-22	8.82705e-22	39.6508	Lower
CPA2	0.950649	0.764541	1.13676	-0.219315	10.0266	2.23071e-22	9.06371e-22	39.622	Higher
MUC13	-0.757163	-0.905458	-0.608868	0.274116	-10.0223	2.35143e-22	9.52082e-22	39.5705	Lower
C4BPB	-0.656995	-0.786598	-0.527392	0.569621	-9.95059	4.44405e-22	1.79311e-21	38.9414	Lower
MIA	0.473022	0.37943	0.566614	0.0868539	9.92077	5.80104e-22	2.3325e-21	38.6778	Higher
IL2RA	-0.844836	-1.01246	-0.677214	1.04099	-9.89327	7.31814e-22	2.93232e-21	38.4459	Lower
NPTXR	0.459118	0.368012	0.550223	0.176173	9.89186	7.41076e-22	2.95919e-21	38.4334	Higher
CNTN2	0.571686	0.458125	0.685248	-0.0942284	9.88164	8.22208e-22	3.27188e-21	38.3328	Higher
IL17RB	0.680085	0.544981	0.815189	0.0664104	9.88087	8.25252e-22	3.27274e-21	38.3276	Higher
VSIG4	-1.01996	-1.22299	-0.816929	1.33533	-9.86095	9.7586e-22	3.85681e-21	38.1612	Lower
NOS3	-1.04501	-1.25315	-0.83687	1.28307	-9.85533	1.0456e-21	4.1184e-21	38.0944	Lower
MATN2	-0.474654	-0.569296	-0.380011	0.452311	-9.8444	1.13045e-21	4.43751e-21	38.0157	Lower
DPY30	-1.16806	-1.40135	-0.934771	1.81629	-9.8281	1.32285e-21	5.1752e-21	37.8624	Lower
LPCAT2	-0.808357	-0.969918	-0.646796	1.05778	-9.82135	1.41331e-21	5.51047e-21	37.7976	Lower
GDF15	-0.942867	-1.13153	-0.754207	1.12672	-9.81001	1.53343e-21	5.95878e-21	37.7142	Lower
SERPINA12	1.17518	0.939857	1.4105	0.520649	9.80251	1.6387e-21	6.34652e-21	37.6485	Higher
CA6	0.826836	0.660192	0.99348	-0.159367	9.73933	2.86264e-21	1.10498e-20	37.0969	Higher
FLT3LG	0.59481	0.47469	0.714931	0.282661	9.71986	3.39756e-21	1.3071e-20	36.9275	Higher
TMPRSS5	0.47149	0.376212	0.566769	-0.230826	9.71355	3.6131e-21	1.38542e-20	36.8672	Higher
KIT	0.42436	0.338562	0.510158	-0.0583467	9.70856	3.75228e-21	1.43404e-20	36.8293	Higher
AMY2B	0.611645	0.487055	0.736235	0.192667	9.63641	7.05976e-21	2.68921e-20	36.2044	Higher
ANGPTL3	0.402652	0.320308	0.484997	0.258923	9.59831	9.84227e-21	3.73684e-20	35.8759	Higher
CXCL17	-0.734794	-0.885176	-0.584412	-0.260194	-9.59109	1.04804e-20	3.9661e-20	35.8138	Lower
CEACAM8	-0.804994	-0.969871	-0.640117	0.851246	-9.5837	1.12736e-20	4.2524e-20	35.7423	Lower
ENG	0.255851	0.203424	0.308277	0.0746447	9.57926	1.16165e-20	4.36752e-20	35.7121	Higher
CXCL11	-1.16744	-1.40743	-0.927458	1.92357	-9.54884	1.52152e-20	5.70199e-20	35.4462	Lower
TNFSF10	0.596646	0.473869	0.719423	0.0318551	9.53889	1.64914e-20	6.16035e-20	35.3657	Higher
SPINT2	-0.717799	-0.865716	-0.569883	0.00644604	-9.52543	1.85308e-20	6.8999e-20	35.2504	Lower
CLEC5A	-0.636379	-0.767872	-0.504886	0.678433	-9.49976	2.31367e-20	8.58726e-20	35.031	Lower
MAD1L1	-1.04604	-1.26253	-0.829561	1.60487	-9.48477	2.64792e-20	9.79647e-20	34.8981	Lower
ASAH2	0.634628	0.502216	0.76704	-0.181096	9.4079	5.12794e-20	1.89113e-19	34.245	Higher
XRCC4	-0.553528	-0.669372	-0.437684	0.411139	-9.37931	6.62016e-20	2.4337e-19	33.9936	Lower
CCL11	0.514748	0.406918	0.622577	0.0430368	9.37031	7.03704e-20	2.57876e-19	33.9318	Higher
HMOX1	-0.813881	-0.98493	-0.642833	0.628568	-9.33988	9.12409e-20	3.33303e-19	33.6752	Lower
IL15	-0.652129	-0.78993	-0.514327	0.793552	-9.28925	1.41436e-19	5.15039e-19	33.2427	Lower
CES1	-0.860799	-1.04274	-0.678861	0.492751	-9.28702	1.43035e-19	5.19231e-19	33.231	Lower
CTRB1	0.706396	0.556932	0.855861	0.172952	9.27703	1.55681e-19	5.63371e-19	33.1473	Higher
PI3	-0.721427	-0.874129	-0.568725	0.355768	-9.27356	1.60332e-19	5.78394e-19	33.1182	Lower
FMR1	-0.457961	-0.554929	-0.360992	0.249738	-9.27046	1.67132e-19	6.01054e-19	33.0798	Lower
CLEC4D	-0.920274	-1.11518	-0.725371	0.523986	-9.26827	1.68962e-19	6.05751e-19	33.0671	Lower
ILKAP	-0.731887	-0.887335	-0.57644	0.885684	-9.24194	2.12734e-19	7.60328e-19	32.8403	Lower
CD177	-1.31366	-1.59335	-1.03397	0.318194	-9.21933	2.53649e-19	9.03769e-19	32.6651	Lower
CTSD	-0.449739	-0.545759	-0.353719	0.394886	-9.19385	3.14408e-19	1.11682e-18	32.453	Lower
CELA3A	0.746592	0.586721	0.906463	-0.111731	9.16669	3.95083e-19	1.3991e-18	32.2275	Higher
LILRB5	0.723794	0.568477	0.879111	-0.0623123	9.14735	4.64721e-19	1.64069e-18	32.0671	Higher
FLT1	-0.487236	-0.59202	-0.382451	0.339925	-9.12736	5.57429e-19	1.96202e-18	31.8902	Lower
SMOC2	0.669371	0.525143	0.813599	0.389943	9.10996	6.35553e-19	2.23021e-18	31.758	Higher
RBKS	-0.750126	-0.911776	-0.588477	0.265187	-9.10879	6.4486e-19	2.25604e-18	31.7441	Lower
STX6	-0.752165	-0.914272	-0.590058	0.709864	-9.10782	6.56346e-19	2.2893e-18	31.7288	Lower
PROK1	-0.720756	-0.876152	-0.565361	0.153504	-9.10438	6.70614e-19	2.33205e-18	31.7056	Lower
IDS	0.193543	0.151765	0.23532	0.100742	9.09358	7.28723e-19	2.52653e-18	31.6229	Not significant
SERPINE1	-0.747394	-0.908774	-0.586013	0.74993	-9.09068	7.46553e-19	2.58062e-18	31.599	Lower
CNTN4	0.321417	0.251915	0.390919	-0.194738	9.07759	8.32734e-19	2.86535e-18	31.4912	Higher
PTN	-0.949323	-1.15459	-0.744059	0.829929	-9.07827	8.33872e-19	2.86535e-18	31.4904	Lower
LAIR1	-0.758783	-0.92313	-0.594437	0.941694	-9.06266	9.42939e-19	3.23054e-18	31.3684	Lower
CD164	-0.332579	-0.40497	-0.260189	0.323063	-9.01805	1.36608e-18	4.66642e-18	31.0025	Lower
AREG	-0.852846	-1.03889	-0.666805	0.882017	-8.9984	1.62964e-18	5.55036e-18	30.831	Lower
TMPRSS15	0.866892	0.677744	1.05604	-0.215999	8.99638	1.65713e-18	5.62743e-18	30.8145	Higher
ULBP2	-0.745194	-0.908373	-0.582014	0.705116	-8.96405	2.14491e-18	7.24211e-18	30.5576	Lower
IL6ST	0.20718	0.16181	0.25255	0.110567	8.9635	2.14512e-18	7.24211e-18	30.557	Not significant
CR2	0.608371	0.474545	0.742197	0.167357	8.92332	2.98664e-18	1.00539e-17	30.2303	Higher
KLK4	0.861711	0.672005	1.05142	0.290509	8.91625	3.19339e-18	1.07187e-17	30.1664	Higher
BCAN	0.475547	0.370767	0.580327	-0.0796759	8.90871	3.38248e-18	1.13206e-17	30.1079	Higher
CD14	-0.555502	-0.678551	-0.432452	1.11761	-8.86141	4.9621e-18	1.65594e-17	29.7293	Lower
CAMKK1	-0.495299	-0.605577	-0.385021	0.47437	-8.81621	7.26708e-18	2.41695e-17	29.3554	Lower
CTSS	-0.339965	-0.415669	-0.264261	0.495993	-8.81488	7.28423e-18	2.41695e-17	29.3514	Lower
AMY2A	0.532514	0.413918	0.651111	0.165864	8.8137	7.32391e-18	2.42317e-17	29.3451	Higher
CD83	0.516919	0.401696	0.632142	0.523424	8.8061	7.84009e-18	2.58656e-17	29.2785	Higher
OMD	-0.662853	-0.810647	-0.515059	-0.239188	-8.80356	7.95348e-18	2.61652e-17	29.2637	Lower
CCL3	-0.92978	-1.13848	-0.721081	1.06602	-8.74501	1.28678e-17	4.22123e-17	28.7897	Lower
VAT1	0.336199	0.26046	0.411938	0.386856	8.71328	1.67283e-17	5.47215e-17	28.5329	Higher
KLB	0.624171	0.483331	0.765011	0.272929	8.69924	1.87324e-17	6.11047e-17	28.4201	Higher
ANGPT2	-0.605136	-0.741828	-0.468445	0.553468	-8.68989	2.01148e-17	6.54295e-17	28.3505	Lower
LGALS3	0.355589	0.27514	0.436038	0.214009	8.6761	2.2297e-17	7.23247e-17	28.2468	Higher
STC1	-0.692578	-0.849331	-0.535826	0.523664	-8.67271	2.30025e-17	7.44048e-17	28.217	Lower
F9	0.238932	0.184838	0.293025	0.0891875	8.67015	2.33884e-17	7.54423e-17	28.1997	Not significant
ITGB7	0.545759	0.421797	0.66972	0.0389434	8.64204	2.9536e-17	9.50074e-17	27.9716	Higher
GAS6	-0.327808	-0.402316	-0.253301	0.28246	-8.63612	3.07298e-17	9.85737e-17	27.9304	Lower
PSIP1	-0.963169	-1.18264	-0.743694	1.16253	-8.61428	3.68117e-17	1.17757e-16	27.7529	Lower
C1QA	-0.304412	-0.373829	-0.234996	0.132075	-8.6079	3.85136e-17	1.22862e-16	27.7078	Lower
CCL7	-1.47518	-1.81205	-1.13831	1.97119	-8.59578	4.26723e-17	1.35754e-16	27.6073	Lower
CXCL16	-0.388303	-0.477331	-0.299274	0.509183	-8.56129	5.58421e-17	1.77165e-16	27.3414	Lower
COL6A3	0.537451	0.414172	0.660729	0.658345	8.55756	5.7524e-17	1.82002e-16	27.3122	Higher
TNFRSF10B	-0.812648	-0.999501	-0.625794	0.742064	-8.53692	6.80278e-17	2.14649e-16	27.1473	Lower
ZBTB17	-0.703584	-0.865434	-0.541734	1.04755	-8.53306	7.02707e-17	2.21124e-16	27.1154	Lower
LPO	-0.603597	-0.742644	-0.464549	0.53314	-8.52086	7.72602e-17	2.42459e-16	27.0218	Lower
MEP1B	1.0126	0.778785	1.24642	-0.33239	8.5008	9.02256e-17	2.82382e-16	26.8684	Higher
EGFR	0.247445	0.190234	0.304657	-0.011263	8.48974	9.84656e-17	3.0734e-16	26.7822	Not significant
NRP2	0.368918	0.283588	0.454248	0.383142	8.48647	1.01043e-16	3.14536e-16	26.7568	Higher
F3	0.379287	0.291404	0.46717	0.0294723	8.47158	1.14469e-16	3.55374e-16	26.6359	Higher
RP2	-0.570578	-0.702956	-0.4382	1.13449	-8.46064	1.25231e-16	3.87748e-16	26.5479	Lower
ADAMTS13	0.329026	0.252587	0.405466	-0.165051	8.44912	1.35639e-16	4.18852e-16	26.4665	Higher
ODAM	-0.617022	-0.76083	-0.473213	0.540169	-8.42208	1.69559e-16	5.22207e-16	26.2479	Lower
CLTA	-0.677191	-0.835909	-0.518474	1.16804	-8.37508	2.43665e-16	7.48445e-16	25.8898	Lower
CCL19	-1.07086	-1.32262	-0.819097	2.04535	-8.3491	2.97885e-16	9.12569e-16	25.6921	Lower
PARP1	-0.954313	-1.17937	-0.729252	0.867986	-8.32321	3.6499e-16	1.11519e-15	25.4916	Lower
KLK11	0.323571	0.246885	0.400256	0.0938689	8.28241	5.01726e-16	1.52895e-15	25.1797	Higher
CCL4	-0.765825	-0.947424	-0.584226	0.949058	-8.27778	5.16565e-16	1.57003e-15	25.1488	Lower
WFDC2	-0.738054	-0.913063	-0.563044	0.772153	-8.27806	5.18881e-16	1.57294e-15	25.1465	Lower
CA9	-0.575148	-0.711742	-0.438555	0.175485	-8.26517	5.73248e-16	1.72808e-15	25.0484	Lower
FCGR2B	-0.57947	-0.71709	-0.441851	-0.243046	-8.26522	5.74945e-16	1.72808e-15	25.046	Lower
CKAP4	-0.575869	-0.712652	-0.439086	0.922495	-8.26399	5.74679e-16	1.72808e-15	25.0438	Lower
XCL1	-0.661248	-0.818301	-0.504194	0.403774	-8.26455	5.76028e-16	1.72808e-15	25.0436	Lower
TNFRSF14	-0.449763	-0.556769	-0.342757	0.825777	-8.2504	6.38313e-16	1.90999e-15	24.9403	Lower
IL32	0.774445	0.589998	0.958892	0.640812	8.24176	6.85663e-16	2.04639e-15	24.8704	Higher
RGMB	0.343111	0.261108	0.425113	0.254018	8.21313	8.53364e-16	2.54035e-15	24.6552	Higher
COMP	0.499857	0.380043	0.61967	-0.0746808	8.18917	1.02246e-15	3.03591e-15	24.4763	Higher
CLUL1	0.429424	0.326335	0.532512	-0.0179308	8.17665	1.12548e-15	3.33327e-15	24.3817	Higher
DTX3	0.376032	0.28568	0.466385	0.202098	8.16938	1.2013e-15	3.54875e-15	24.3202	Higher
NOTCH3	0.3843	0.291836	0.476764	0.138239	8.15826	1.29557e-15	3.81748e-15	24.2431	Higher
CLEC14A	0.447513	0.339825	0.5552	0.411051	8.15715	1.3066e-15	3.8402e-15	24.2348	Higher
GNLY	-0.589521	-0.731645	-0.447396	0.626345	-8.14196	1.46737e-15	4.30182e-15	24.1205	Lower
SCGN	0.423978	0.32165	0.526306	0.0062681	8.13303	1.58323e-15	4.62976e-15	24.0468	Higher
ERBB3	0.223974	0.169829	0.278119	0.134414	8.1197	1.73889e-15	5.07212e-15	23.9534	Not significant
IL1R1	0.250734	0.189898	0.311571	0.0834121	8.09003	2.17929e-15	6.34074e-15	23.7311	Higher
CRIM1	-0.3209	-0.39878	-0.243019	0.554321	-8.08792	2.21443e-15	6.42686e-15	23.7153	Lower
GPKOW	-0.645592	-0.802364	-0.48882	0.943769	-8.08338	2.3132e-15	6.6967e-15	23.6738	Lower
PSRC1	-0.507609	-0.631425	-0.383793	0.693114	-8.04742	3.03705e-15	8.77035e-15	23.407	Lower
ALDH1A1	-0.58107	-0.722952	-0.439189	0.495257	-8.03898	3.20802e-15	9.24101e-15	23.3504	Lower
SPON1	0.372955	0.281764	0.464145	0.0868697	8.02797	3.48623e-15	1.00175e-14	23.2686	Higher
SCARA5	0.367679	0.277555	0.457804	0.00582893	8.00803	4.06366e-15	1.16478e-14	23.1186	Higher
CBLIF	0.781356	0.58981	0.972902	-0.249768	8.00709	4.08048e-15	1.16672e-14	23.1137	Higher
LHPP	-0.630766	-0.785468	-0.476065	0.360408	-8.00335	4.19716e-15	1.19712e-14	23.0859	Lower
CD48	-0.367565	-0.457912	-0.277219	0.588219	-7.98585	4.78748e-15	1.36214e-14	22.9564	Lower
POLR2F	-0.714357	-0.89012	-0.538595	0.944002	-7.97797	5.12399e-15	1.45431e-14	22.8922	Lower
AHCY	-0.633076	-0.789188	-0.476965	1.21767	-7.96014	5.80642e-15	1.64397e-14	22.7665	Lower
FGFR2	0.238347	0.17955	0.297143	0.147132	7.95724	5.96817e-15	1.68564e-14	22.7416	Not significant
LILRB4	-0.684533	-0.853704	-0.515363	0.885741	-7.94279	6.65947e-15	1.87632e-14	22.6328	Lower
EPHB6	0.375137	0.282033	0.46824	0.308132	7.90903	8.53153e-15	2.39794e-14	22.3883	Higher
PFDN2	-0.562455	-0.702264	-0.422646	0.7091	-7.8969	9.39073e-15	2.63304e-14	22.2948	Lower
HPGDS	0.424461	0.318945	0.529978	-0.108872	7.89629	9.43355e-15	2.63866e-14	22.2916	Higher
OBP2B	0.629037	0.472394	0.78568	-0.141263	7.88254	1.03916e-14	2.89963e-14	22.1943	Higher
AGXT	-0.821255	-1.02581	-0.6167	0.614102	-7.88077	1.05001e-14	2.92287e-14	22.1836	Lower
REG3A	-0.746696	-0.933297	-0.560096	0.7676	-7.8547	1.27416e-14	3.53833e-14	21.9933	Lower
OMG	0.653662	0.489919	0.817405	0.00319365	7.836	1.47538e-14	4.08729e-14	21.8517	Higher
TPSAB1	0.474302	0.355387	0.593217	-0.19494	7.82919	1.53891e-14	4.25312e-14	21.8076	Higher
DDR1	0.251599	0.188438	0.314759	0.180443	7.81919	1.6614e-14	4.58072e-14	21.7331	Higher
IL2	-0.459335	-0.574656	-0.344013	0.209169	-7.81843	1.67753e-14	4.61419e-14	21.7239	Lower
CTSZ	-0.331217	-0.414481	-0.247954	0.532299	-7.80834	1.79506e-14	4.92577e-14	21.6561	Lower
PRSS27	0.363491	0.272016	0.454966	0.22272	7.79994	1.90981e-14	5.22827e-14	21.5952	Higher
CDHR1	0.361366	0.269915	0.452817	0.144737	7.75645	2.65004e-14	7.23761e-14	21.2744	Higher
VSTM1	-0.585783	-0.734629	-0.436938	0.69731	-7.72513	3.33303e-14	9.08152e-14	21.049	Lower
LSP1	-0.519439	-0.652539	-0.386339	0.261009	-7.66051	5.31555e-14	1.44493e-13	20.5893	Lower
EFEMP1	0.350149	0.260142	0.440157	0.313021	7.63611	6.32056e-14	1.7141e-13	20.4185	Higher
FAM3B	0.386467	0.287037	0.485896	-0.170701	7.62958	6.67535e-14	1.80609e-13	20.3675	Higher
RARRES2	0.483013	0.358299	0.607726	0.453891	7.60226	8.07224e-14	2.17894e-13	20.1781	Higher
HAVCR1	-0.793675	-0.998621	-0.588729	0.26217	-7.6016	8.14993e-14	2.19479e-13	20.1708	Lower
IVD	-0.404368	-0.509846	-0.298891	0.189847	-7.52524	1.4135e-13	3.79775e-13	19.629	Lower
SPINK5	0.303357	0.22416	0.382555	0.0159341	7.51867	1.47116e-13	3.94352e-13	19.5884	Higher
JAM2	0.335299	0.247758	0.422841	0.253181	7.51829	1.47864e-13	3.95443e-13	19.5843	Higher
MMP10	-0.532163	-0.671149	-0.393177	0.365994	-7.51575	1.50214e-13	4.00802e-13	19.5679	Lower
BMP6	-0.686694	-0.866208	-0.50718	-0.194417	-7.50872	1.58505e-13	4.2195e-13	19.5157	Lower
GLRX	-0.574358	-0.724694	-0.424021	0.297672	-7.49923	1.69027e-13	4.48928e-13	19.452	Lower
CCN3	0.498346	0.367776	0.628916	0.294306	7.49179	1.78233e-13	4.72296e-13	19.3999	Higher
HSD11B1	0.426105	0.314325	0.537884	0.00141278	7.48262	1.90904e-13	5.04718e-13	19.333	Higher
MMP3	0.666973	0.491531	0.842416	0.721438	7.4623	2.19829e-13	5.79867e-13	19.1939	Higher
STC2	-0.472267	-0.596695	-0.347839	0.03319	-7.45021	2.39528e-13	6.30395e-13	19.1096	Lower
ENTPD6	-0.249332	-0.315428	-0.183236	0.263177	-7.40464	3.31736e-13	8.7109e-13	18.7904	Not significant
SCARF2	0.494733	0.363171	0.626295	-0.0645911	7.38142	3.90277e-13	1.02249e-12	18.6311	Higher
GBP4	-0.522571	-0.66168	-0.383461	0.667406	-7.37382	4.13505e-13	1.0809e-12	18.5749	Lower
PRELP	-0.260631	-0.330127	-0.191135	0.0462427	-7.36151	4.47946e-13	1.16829e-12	18.495	Lower
IL7R	0.402409	0.294981	0.509838	0.216739	7.35271	4.76465e-13	1.23988e-12	18.4344	Higher
ATP6AP2	0.597328	0.437717	0.756938	0.773596	7.34607	5.02395e-13	1.30442e-12	18.385	Higher
LILRB1	-0.286323	-0.362921	-0.209726	0.43832	-7.33736	5.30584e-13	1.37453e-12	18.3288	Lower
XG	0.366266	0.267766	0.464765	0.143317	7.29895	6.93919e-13	1.79366e-12	18.0654	Higher
GFRA3	0.346091	0.252889	0.439294	-0.226898	7.2889	7.45791e-13	1.92344e-12	17.9951	Higher
PPP3R1	-0.460629	-0.585101	-0.336157	1.05207	-7.26405	8.8643e-13	2.28108e-12	17.8255	Lower
ATP6V1D	-0.263554	-0.335041	-0.192066	0.215254	-7.23674	1.07554e-12	2.76159e-12	17.638	Lower
FAS	0.30082	0.2192	0.38244	0.329022	7.23453	1.08555e-12	2.78111e-12	17.6263	Higher
FLT4	0.294375	0.214299	0.374452	0.238747	7.21603	1.23856e-12	3.16611e-12	17.4991	Higher
ADM	-0.506212	-0.644121	-0.368304	0.0840219	-7.20516	1.33498e-12	3.40508e-12	17.4255	Lower
PCDH17	-0.371082	-0.472218	-0.269946	0.307947	-7.20216	1.35744e-12	3.45476e-12	17.407	Lower
LTBP2	-0.474898	-0.604651	-0.345146	0.426165	-7.18428	1.53537e-12	3.89904e-12	17.2862	Lower
PAM	0.273	0.198276	0.347724	0.276204	7.17137	1.67779e-12	4.25139e-12	17.1992	Higher
TIGAR	-0.517655	-0.659631	-0.375679	0.497021	-7.15697	1.86283e-12	4.70996e-12	17.0979	Lower
DDAH1	-0.616658	-0.786619	-0.446696	0.858191	-7.12192	2.36758e-12	5.97312e-12	16.8641	Lower
PSMD9	-0.510514	-0.651331	-0.369696	0.278404	-7.11628	2.46041e-12	6.19383e-12	16.8264	Lower
TSPAN1	-0.531021	-0.677618	-0.384425	0.301489	-7.11032	2.55525e-12	6.4186e-12	16.7872	Lower
NFKBIE	-0.442587	-0.565406	-0.319767	0.556966	-7.07348	3.29215e-12	8.25176e-12	16.5408	Lower
TFPI2	-0.555933	-0.710966	-0.400899	0.759865	-7.03881	4.15576e-12	1.03939e-11	16.312	Lower
LRIG1	-0.43201	-0.552627	-0.311393	0.471628	-7.03052	4.39519e-12	1.0969e-11	16.2571	Lower
LYPD3	0.297508	0.214385	0.38063	-0.00806025	7.02558	4.54425e-12	1.13166e-11	16.2244	Higher
GBP2	-0.797187	-1.02021	-0.574165	1.67466	-7.01643	4.83793e-12	1.20222e-11	16.162	Lower
ADAM8	-0.3222	-0.412507	-0.231893	0.352946	-7.00334	5.2698e-12	1.30566e-11	16.078	Lower
SFRP1	-0.72485	-0.928018	-0.521682	0.322379	-7.00314	5.27676e-12	1.30566e-11	16.0763	Lower
IL33	-0.525582	-0.67351	-0.377653	0.496365	-6.97415	6.42865e-12	1.58729e-11	15.8834	Lower
PKLR	-0.596623	-0.76474	-0.428505	-0.0378035	-6.96603	6.75849e-12	1.66518e-11	15.8333	Lower
VTCN1	-0.310599	-0.398188	-0.223009	0.0183356	-6.96069	7.04144e-12	1.73121e-11	15.7958	Lower
CD300LF	-0.607523	-0.779967	-0.43508	0.723126	-6.91541	9.51026e-12	2.33324e-11	15.5009	Lower
PLIN1	-0.472753	-0.607082	-0.338424	0.657598	-6.90826	9.99065e-12	2.44591e-11	15.4518	Lower
RSPO1	-0.477835	-0.613693	-0.341977	0.118466	-6.90388	1.02514e-11	2.50445e-11	15.4256	Lower
CA5A	-0.911837	-1.17181	-0.651864	0.965401	-6.88477	1.16482e-11	2.83972e-11	15.3007	Lower
VIM	-1.02421	-1.31728	-0.731152	0.593775	-6.86013	1.37135e-11	3.33617e-11	15.1408	Lower
ADA	-0.398577	-0.513216	-0.283937	0.466519	-6.82458	1.72976e-11	4.19929e-11	14.9129	Lower
UXS1	-0.602055	-0.775598	-0.428512	-0.465184	-6.80976	1.91607e-11	4.64186e-11	14.8154	Lower
CXCL9	-1.01298	-1.30533	-0.720628	1.79681	-6.80136	2.01515e-11	4.8717e-11	14.7634	Lower
PDP1	-0.435134	-0.562069	-0.308199	0.581591	-6.7289	3.25082e-11	7.84262e-11	14.298	Lower
SIRPB1	-0.451025	-0.582884	-0.319166	0.914676	-6.71413	3.56219e-11	8.57592e-11	14.2059	Lower
SKAP1	-0.674865	-0.872222	-0.477508	0.162143	-6.7122	3.61249e-11	8.67897e-11	14.1926	Lower
LRRN1	0.405832	0.287142	0.524522	-0.233869	6.71173	3.63172e-11	8.70711e-11	14.1881	Higher
SEMA7A	-0.290208	-0.375198	-0.205218	0.315745	-6.70255	3.84015e-11	9.1878e-11	14.1324	Lower
SIGLEC9	-0.277651	-0.358974	-0.196327	0.113346	-6.7017	3.87288e-11	9.24699e-11	14.1263	Lower
CNTN5	0.333932	0.236069	0.431795	-0.237946	6.69791	3.96329e-11	9.4434e-11	14.1024	Higher
COL18A1	0.201596	0.142478	0.260715	0.219975	6.69355	4.07087e-11	9.6798e-11	14.0754	Not significant
TNFSF12	0.362526	0.25608	0.468972	-0.130847	6.68511	4.29941e-11	1.02023e-10	14.0219	Higher
CALB1	-0.662715	-0.85743	-0.467999	0.47869	-6.68082	4.44032e-11	1.05151e-10	13.993	Lower
TIMP3	-0.960921	-1.24401	-0.677833	1.62715	-6.66294	4.96167e-11	1.17257e-10	13.8818	Lower
EZR	-0.344756	-0.446333	-0.24318	0.518608	-6.66222	4.99216e-11	1.17738e-10	13.8767	Lower
DLK1	0.435146	0.306862	0.56343	0.152647	6.65824	5.11418e-11	1.2037e-10	13.8522	Higher
OGN	0.49818	0.351292	0.645068	0.189753	6.65731	5.1451e-11	1.20852e-10	13.8463	Higher
NECTIN2	-0.314009	-0.406623	-0.221394	0.636442	-6.65519	5.21587e-11	1.22267e-10	13.8329	Lower
ROBO1	0.220475	0.155441	0.285508	0.259035	6.65456	5.23701e-11	1.22514e-10	13.829	Not significant
PADI4	-0.637447	-0.82667	-0.448223	0.0410207	-6.61261	6.88783e-11	1.60809e-10	13.5623	Lower
CRH	0.64547	0.453679	0.837261	0.401415	6.60619	7.17663e-11	1.67214e-10	13.5235	Higher
DKK1	-0.483584	-0.62749	-0.339678	0.606207	-6.59619	7.62913e-11	1.774e-10	13.4619	Lower
DDX58	-0.894429	-1.16102	-0.627835	1.57092	-6.58566	8.18345e-11	1.89909e-10	13.3951	Lower
ICOSLG	0.259043	0.181468	0.336618	0.149635	6.55472	9.96754e-11	2.30848e-10	13.2024	Higher
TGM2	-0.539213	-0.701163	-0.377263	0.00812967	-6.53548	1.12168e-10	2.59262e-10	13.0843	Lower
LAG3	-0.544504	-0.708441	-0.380566	0.887648	-6.51967	1.24502e-10	2.87198e-10	12.985	Lower
NPY	0.51523	0.359111	0.671349	0.197213	6.47808	1.61667e-10	3.72188e-10	12.7293	Higher
KLK8	0.326851	0.22767	0.426032	0.0251059	6.46878	1.71409e-10	3.93832e-10	12.6721	Higher
TNFRSF4	0.513839	0.357859	0.669818	0.801118	6.46635	1.73598e-10	3.98073e-10	12.6576	Higher
GGT5	0.237101	0.165124	0.309077	0.138228	6.46612	1.74077e-10	3.98381e-10	12.6553	Not significant
GZMA	-0.493824	-0.64408	-0.343568	0.649239	-6.45118	1.90951e-10	4.36136e-10	12.5645	Lower
RELT	-0.366303	-0.477897	-0.254708	0.600108	-6.44311	2.00873e-10	4.57896e-10	12.515	Lower
CD46	0.273432	0.190054	0.35681	0.452234	6.43719	2.08457e-10	4.7425e-10	12.4788	Higher
ADAMTS15	-0.715175	-0.933762	-0.496588	-0.588139	-6.42232	2.2968e-10	5.21274e-10	12.3868	Lower
CLMP	0.273787	0.190101	0.357473	0.00528503	6.42187	2.30027e-10	5.21274e-10	12.3848	Higher
MERTK	0.305797	0.212239	0.399356	0.26493	6.4158	2.38306e-10	5.3898e-10	12.3482	Higher
RTN4R	0.298442	0.207064	0.38982	-0.0250532	6.4109	2.46336e-10	5.56056e-10	12.3179	Higher
ADGRB3	0.301409	0.208995	0.393824	-0.00470595	6.40201	2.60054e-10	5.85882e-10	12.2633	Higher
MMP12	-0.607587	-0.794194	-0.420979	-0.0687178	-6.39118	2.78552e-10	6.26337e-10	12.1979	Lower
LPL	0.384917	0.266537	0.503297	-0.189715	6.38244	2.93374e-10	6.58385e-10	12.1452	Higher
GUCA2A	0.346898	0.240018	0.453778	0.11405	6.37097	3.15062e-10	7.0569e-10	12.0755	Higher
DPEP2	0.293438	0.202937	0.38394	0.760189	6.36451	3.29178e-10	7.35883e-10	12.0354	Higher
ADGRG1	-0.531806	-0.695916	-0.367695	0.537258	-6.36093	3.36564e-10	7.50946e-10	12.0138	Lower
ADA2	0.388058	0.26821	0.507905	0.503707	6.35575	3.46255e-10	7.71084e-10	11.9834	Higher
MMP13	-0.305228	-0.399506	-0.210951	0.346729	-6.35505	3.4905e-10	7.75815e-10	11.9768	Lower
DPEP1	0.371554	0.255942	0.487165	-0.125875	6.30843	4.64338e-10	1.03008e-09	11.6974	Higher
CD300C	-0.358145	-0.469895	-0.246395	0.82151	-6.29089	5.17209e-10	1.14518e-09	11.5926	Lower
CPA1	0.507427	0.348531	0.666323	0.129337	6.26844	5.92835e-10	1.31012e-09	11.4586	Higher
CASP1	-0.569308	-0.747576	-0.391039	0.709229	-6.26869	5.94041e-10	1.31028e-09	11.458	Lower
LAMP2	0.194611	0.133624	0.255598	0.00362317	6.26366	6.11179e-10	1.34552e-09	11.4298	Not significant
S100A11	-0.421524	-0.553906	-0.289143	0.589984	-6.25019	6.62845e-10	1.4565e-09	11.3498	Lower
TNXB	0.217725	0.149313	0.286137	0.0227923	6.24703	6.75775e-10	1.4821e-09	11.3309	Not significant
RABEPK	-0.419146	-0.55119	-0.287102	0.425346	-6.23087	7.48312e-10	1.63808e-09	11.2341	Lower
SDC1	-0.651594	-0.857796	-0.445391	1.11869	-6.20272	8.84936e-10	1.9335e-09	11.0679	Lower
ADCYAP1R1	0.172585	0.117878	0.227291	0.16384	6.19248	9.44781e-10	2.06037e-09	11.0067	Not significant
FST	-0.351435	-0.462902	-0.239967	0.268423	-6.18865	9.63729e-10	2.09774e-09	10.9848	Lower
PBLD	-0.487176	-0.641971	-0.332381	0.406833	-6.17778	1.03265e-09	2.24355e-09	10.9187	Lower
CARHSP1	-0.410453	-0.540917	-0.279989	0.178226	-6.17557	1.04656e-09	2.2695e-09	10.9057	Lower
FBP1	0.745463	0.507994	0.982931	0.994247	6.16196	1.13243e-09	2.45112e-09	10.8275	Higher
DRAXIN	-0.503173	-0.663654	-0.342693	0.130348	-6.15455	1.18549e-09	2.5612e-09	10.7833	Lower
SCP2	-0.569313	-0.751595	-0.38703	0.81628	-6.13069	1.37143e-09	2.95738e-09	10.6435	Lower
GP1BA	0.266002	0.180736	0.351267	0.407495	6.12367	1.42584e-09	3.06899e-09	10.603	Higher
SCARB2	-0.463466	-0.612088	-0.314844	0.756694	-6.12118	1.44887e-09	3.11279e-09	10.5878	Lower
CCL2	-0.561271	-0.741819	-0.380722	0.93747	-6.1021	1.6242e-09	3.483e-09	10.4765	Lower
DNER	0.234364	0.158892	0.309836	-0.0207904	6.09542	1.68862e-09	3.61447e-09	10.4382	Not significant
PSG1	0.782852	0.530667	1.03504	-0.0742656	6.09341	1.71088e-09	3.65535e-09	10.4258	Higher
RASA1	-0.214704	-0.283891	-0.145518	0.183685	-6.09147	1.73441e-09	3.6988e-09	10.4134	Not significant
SPINT1	0.22638	0.153372	0.299389	0.200972	6.08643	1.78182e-09	3.79291e-09	10.3858	Not significant
SORCS2	0.426795	0.289001	0.56459	0.0256595	6.07982	1.85928e-09	3.95055e-09	10.347	Higher
ART3	0.304162	0.205928	0.402396	0.0229605	6.07773	1.87675e-09	3.98037e-09	10.3353	Higher
CTSO	-0.298563	-0.395151	-0.201976	0.344103	-6.06754	1.99416e-09	4.22164e-09	10.2761	Lower
ADGRG2	0.244052	0.164993	0.323112	-0.196396	6.05935	2.09369e-09	4.42426e-09	10.2287	Not significant
SNCG	-0.583407	-0.772476	-0.394339	0.376564	-6.05693	2.12629e-09	4.48497e-09	10.2141	Lower
HMBS	-0.472246	-0.626156	-0.318337	-0.456254	-6.02289	2.60444e-09	5.48352e-09	10.0183	Lower
LEFTY2	0.443639	0.299021	0.588257	-0.179137	6.02156	2.62498e-09	5.51674e-09	10.0106	Higher
XPNPEP2	0.643584	0.433645	0.853522	-0.534077	6.01748	2.68901e-09	5.64107e-09	9.98716	Higher
ICAM5	0.296875	0.199629	0.394121	-0.0495134	5.99241	3.1115e-09	6.51558e-09	9.84294	Higher
ACY1	-0.512235	-0.68017	-0.344301	-0.0582631	-5.98725	3.20732e-09	6.70411e-09	9.81341	Lower
ITGB2	0.280977	0.1888	0.373153	0.549966	5.9834	3.28083e-09	6.84541e-09	9.79136	Higher
CDCP1	-0.477141	-0.634237	-0.320046	0.662924	-5.96188	3.72645e-09	7.76121e-09	9.66781	Lower
TIMP4	-0.301557	-0.401052	-0.202063	0.17999	-5.94937	4.00587e-09	8.32819e-09	9.59703	Lower
CD79B	-0.468656	-0.623547	-0.313765	0.603047	-5.93917	4.25201e-09	8.82407e-09	9.53901	Lower
ACTN4	-0.278066	-0.370037	-0.186094	0.318477	-5.93467	4.37589e-09	9.0649e-09	9.51211	Lower
ACP6	0.471334	0.315328	0.627341	-0.0495032	5.93045	4.4828e-09	9.26979e-09	9.48972	Higher
MUC16	1.1368	0.758952	1.51464	0.304933	5.90571	5.18235e-09	1.06972e-08	9.34916	Higher
PDCD1	0.469146	0.312997	0.625295	0.905971	5.89753	5.42961e-09	1.11678e-08	9.30331	Higher
BID	0.771646	0.514811	1.02848	1.79813	5.89746	5.42935e-09	1.11678e-08	9.30173	Higher
IL4	-0.636261	-0.848327	-0.424195	0.19162	-5.88934	5.69652e-09	1.16961e-08	9.25554	Lower
ACTA2	-0.455522	-0.608006	-0.303037	0.681796	-5.86388	6.59517e-09	1.35172e-08	9.11255	Lower
CEP164	-0.406411	-0.542548	-0.270275	0.507005	-5.85995	6.75284e-09	1.38159e-08	9.09011	Lower
FAM3C	0.247064	0.164128	0.33	0.326468	5.84743	7.24235e-09	1.47912e-08	9.02102	Not significant
CRIP2	-0.344891	-0.460681	-0.229101	0.206341	-5.84671	7.27883e-09	1.48396e-08	9.01654	Lower
FABP6	-0.490313	-0.654993	-0.325632	0.697752	-5.8443	7.38417e-09	1.50279e-08	9.00268	Lower
THY1	0.278396	0.18457	0.372223	0.461793	5.82421	8.28515e-09	1.68319e-08	8.8911	Higher
FUCA1	-0.453214	-0.605974	-0.300454	0.159316	-5.82362	8.30593e-09	1.68432e-08	8.88781	Lower
RCOR1	-0.387722	-0.51841	-0.257035	0.496411	-5.82356	8.31976e-09	1.68432e-08	8.8867	Lower
RAB37	-0.563702	-0.753916	-0.373487	0.956416	-5.81712	8.64089e-09	1.74627e-08	8.85042	Lower
CD1C	0.345715	0.22888	0.46255	-0.275433	5.80827	9.0866e-09	1.83315e-08	8.80263	Higher
FOXO3	-0.599253	-0.801844	-0.396662	0.585808	-5.80622	9.20248e-09	1.8533e-08	8.79076	Lower
PRDX6	-0.51262	-0.68595	-0.339291	0.521072	-5.80531	9.24225e-09	1.85808e-08	8.78613	Lower
ICAM1	-0.263622	-0.352859	-0.174384	0.594079	-5.79872	9.58106e-09	1.92285e-08	8.74899	Lower
PXN	-0.557482	-0.74635	-0.368615	0.93988	-5.794	9.86881e-09	1.97718e-08	8.72151	Lower
TPPP3	0.296247	0.195787	0.396707	0.345305	5.7885	1.01841e-08	2.03683e-08	8.69094	Higher
CGREF1	-0.338363	-0.453233	-0.223494	0.291178	-5.78198	1.05429e-08	2.10494e-08	8.65603	Lower
EPO	-0.697462	-0.934369	-0.460555	0.779304	-5.77888	1.0745e-08	2.13846e-08	8.63809	Lower
DSC2	0.298674	0.197219	0.400129	0.312067	5.77861	1.07477e-08	2.13846e-08	8.63733	Higher
BTN2A1	0.241243	0.159187	0.323299	0.438719	5.7709	1.12309e-08	2.23077e-08	8.5946	Not significant
MDGA1	0.475263	0.313527	0.636999	-0.296767	5.76802	1.14265e-08	2.26573e-08	8.57824	Higher
SLAMF6	-0.306394	-0.410797	-0.201992	0.606957	-5.76067	1.19352e-08	2.36255e-08	8.5381	Lower
DPP4	0.238659	0.157099	0.320219	-0.109687	5.7438	1.31026e-08	2.58922e-08	8.44485	Not significant
SERPINB8	-0.568944	-0.763445	-0.374443	0.8659	-5.74178	1.32537e-08	2.61461e-08	8.43372	Lower
PCDH1	0.155549	0.102344	0.208754	0.0725324	5.73866	1.34901e-08	2.65673e-08	8.41654	Not significant
ARG1	-0.433851	-0.582323	-0.28538	-0.0153068	-5.73588	1.37278e-08	2.69895e-08	8.40172	Lower
BCL2L11	-0.41792	-0.561298	-0.274543	-0.0284834	-5.72154	1.48828e-08	2.92106e-08	8.32164	Lower
VCAN	-0.346454	-0.465649	-0.227259	0.554182	-5.70544	1.62938e-08	3.19259e-08	8.23402	Lower
FCAR	-0.364984	-0.490741	-0.239226	0.316927	-5.69692	1.71028e-08	3.34545e-08	8.18662	Lower
OXT	-0.82131	-1.1044	-0.53822	0.514812	-5.69485	1.72958e-08	3.37748e-08	8.17608	Lower
SPON2	-0.324323	-0.43621	-0.212436	0.69701	-5.68979	1.77817e-08	3.46654e-08	8.14831	Lower
LILRB2	-0.308588	-0.415366	-0.20181	0.506589	-5.67279	1.95651e-08	3.80779e-08	8.05553	Lower
ITGB6	0.272669	0.177977	0.367362	0.175118	5.65227	2.1995e-08	4.26637e-08	7.94294	Higher
EPCAM	0.555049	0.362285	0.747814	-0.0650003	5.65201	2.19826e-08	4.26637e-08	7.94245	Higher
SLC16A1	-0.38625	-0.521022	-0.251479	0.459244	-5.62567	2.55276e-08	4.94331e-08	7.79862	Lower
CRNN	0.452804	0.294712	0.610896	0.0450236	5.62215	2.60126e-08	5.02881e-08	7.78125	Higher
GCNT1	-0.308473	-0.416286	-0.200661	0.595469	-5.61633	2.68907e-08	5.18991e-08	7.74954	Lower
KYNU	-0.412599	-0.556968	-0.26823	0.423986	-5.60988	2.78082e-08	5.35804e-08	7.71434	Lower
ANXA5	-0.264512	-0.357268	-0.171755	0.330717	-5.59763	2.98351e-08	5.73905e-08	7.64735	Lower
KRT19	-0.626815	-0.847487	-0.406144	0.725109	-5.57563	3.36637e-08	6.46476e-08	7.5295	Lower
SPARC	-0.493474	-0.667421	-0.319526	0.51848	-5.56863	3.50049e-08	6.71121e-08	7.49325	Lower
SLAMF7	-0.412191	-0.557693	-0.266689	0.61793	-5.56071	3.65573e-08	6.99725e-08	7.44953	Lower
FABP2	0.600345	0.387494	0.813196	0.149209	5.53635	4.17593e-08	7.97975e-08	7.32004	Higher
CEACAM5	0.401893	0.259312	0.544474	0.13345	5.53287	4.26587e-08	8.13819e-08	7.30196	Higher
PNPT1	-0.674341	-0.913944	-0.434737	0.844157	-5.52445	4.46612e-08	8.50619e-08	7.25595	Lower
TGFBI	0.182278	0.117134	0.247423	0.270868	5.49229	5.31601e-08	1.01083e-07	7.08609	Not significant
IGF1R	-0.205784	-0.279743	-0.131824	0.141878	-5.46162	6.29575e-08	1.19516e-07	6.92486	Not significant
MEPE	-0.334796	-0.455198	-0.214394	-0.31761	-5.45816	6.4019e-08	1.21332e-07	6.90601	Lower
IGF2R	0.181665	0.116231	0.247099	0.267547	5.44962	6.70545e-08	1.26878e-07	6.86114	Not significant
CRISP2	0.380257	0.242582	0.517932	-0.141554	5.42156	7.81536e-08	1.47638e-07	6.71496	Higher
IGSF8	-0.268872	-0.366685	-0.171058	0.479757	-5.39566	8.97357e-08	1.69241e-07	6.57903	Lower
LDLR	-0.354301	-0.483266	-0.225336	0.365418	-5.39261	9.12183e-08	1.71757e-07	6.56316	Lower
GPA33	0.773622	0.491919	1.05532	-0.251803	5.39065	9.23669e-08	1.73638e-07	6.5537	Higher
IFNGR1	-0.201541	-0.275075	-0.128007	0.347825	-5.37989	9.76651e-08	1.833e-07	6.49707	Not significant
FGF5	0.221194	0.140198	0.30219	-0.0421021	5.36058	1.08477e-07	2.03262e-07	6.39649	Not significant
SCGB3A2	-0.453238	-0.620102	-0.286374	0.529662	-5.33165	1.26372e-07	2.36412e-07	6.24774	Lower
KIR3DL1	-0.720317	-0.986215	-0.454419	0.379225	-5.31756	1.36454e-07	2.5486e-07	6.17608	Lower
TEK	0.144936	0.0913583	0.198514	0.196013	5.31	1.41951e-07	2.647e-07	6.13745	Not significant
IFNGR2	-0.324897	-0.445057	-0.204736	0.401042	-5.30742	1.4381e-07	2.67736e-07	6.12312	Lower
CST3	0.228741	0.142776	0.314706	0.6085	5.223	2.2411e-07	4.16564e-07	5.69392	Not significant
CA4	-0.209449	-0.288173	-0.130725	0.14313	-5.22241	2.24806e-07	4.17188e-07	5.69092	Not significant
ENTPD5	-0.159265	-0.219216	-0.0993138	0.222616	-5.21465	2.3431e-07	4.34129e-07	5.65142	Not significant
CD200	0.222687	0.138821	0.306552	-0.123298	5.2121	2.37444e-07	4.39234e-07	5.63858	Not significant
AMBN	0.193766	0.120462	0.26707	0.00597593	5.18864	2.6844e-07	4.9578e-07	5.52061	Not significant
PTK7	-0.267959	-0.36976	-0.166158	0.0819361	-5.1668	3.00716e-07	5.54505e-07	5.4112	Lower
HLA-DRA	0.33151	0.205532	0.457488	0.498685	5.16539	3.02663e-07	5.57208e-07	5.40423	Higher
C2	0.263237	0.162937	0.363536	0.274606	5.15165	3.24662e-07	5.9676e-07	5.336	Higher
EDA2R	0.405474	0.250532	0.560416	0.474608	5.13682	3.50843e-07	6.43861e-07	5.26329	Higher
TFPI	0.233297	0.144014	0.322581	0.246764	5.12905	3.64771e-07	6.68362e-07	5.22358	Not significant
CRHBP	0.226781	0.139513	0.314049	0.189771	5.10096	4.21318e-07	7.70753e-07	5.08453	Not significant
PAPPA	-0.345558	-0.478579	-0.212537	-0.200787	-5.09921	4.25684e-07	7.77512e-07	5.07561	Lower
CD59	-0.207126	-0.286892	-0.127361	0.333653	-5.09707	4.29791e-07	7.83777e-07	5.06533	Not significant
MFGE8	-0.316244	-0.438318	-0.19417	0.348098	-5.08506	4.56988e-07	8.32063e-07	5.00615	Lower
RSPO3	-0.31094	-0.431193	-0.190686	0.113475	-5.07551	4.80313e-07	8.7316e-07	4.96028	Lower
CCL26	-0.465199	-0.645606	-0.284792	0.613915	-5.0616	5.15431e-07	9.35531e-07	4.8906	Lower
ACAN	0.170587	0.104066	0.237108	0.0595633	5.03369	5.93347e-07	1.07527e-06	4.7544	Not significant
CHEK2	-0.221884	-0.308477	-0.135291	0.105664	-5.02971	6.05863e-07	1.09623e-06	4.73478	Not significant
KAZALD1	0.324359	0.19672	0.451997	0.144535	4.98824	7.47207e-07	1.34987e-06	4.5349	Higher
TCN2	-0.26217	-0.365677	-0.158664	0.656454	-4.97179	8.10214e-07	1.46141e-06	4.45429	Lower
IL3RA	-0.2051	-0.286234	-0.123966	0.146855	-4.96211	8.51444e-07	1.53339e-06	4.4075	Not significant
PLA2G10	-0.347249	-0.484798	-0.2097	0.131242	-4.95545	8.79613e-07	1.58166e-06	4.37555	Lower
WARS	-0.428398	-0.598493	-0.258302	0.80172	-4.94371	9.32166e-07	1.66953e-06	4.31929	Lower
CGA	0.500283	0.301643	0.698924	-0.00390711	4.94364	9.3249e-07	1.66953e-06	4.31896	Higher
NRP1	0.17299	0.104303	0.241678	0.164379	4.94358	9.32803e-07	1.66953e-06	4.31863	Not significant
HNMT	-0.465222	-0.650186	-0.280257	0.734006	-4.93709	9.63887e-07	1.7225e-06	4.28748	Lower
IGFBP1	-0.709175	-0.991814	-0.426535	1.07681	-4.92515	1.02234e-06	1.82414e-06	4.23042	Lower
LRRC25	0.302697	0.182047	0.423348	0.599321	4.92474	1.02584e-06	1.82756e-06	4.22978	Higher
MAEA	-0.306053	-0.42807	-0.184036	0.760346	-4.92358	1.03179e-06	1.83391e-06	4.22414	Lower
GALNT10	0.200223	0.120396	0.280051	0.212457	4.92343	1.03257e-06	1.83391e-06	4.22348	Not significant
PGLYRP1	-0.322901	-0.451958	-0.193843	0.392958	-4.91117	1.09572e-06	1.94309e-06	4.16372	Lower
GHRL	0.436597	0.261924	0.611271	0.48807	4.90629	1.12248e-06	1.9875e-06	4.1405	Higher
BSG	-0.194657	-0.272929	-0.116385	0.18906	-4.88157	1.26818e-06	2.24138e-06	4.0231	Not significant
CD109	0.192983	0.115379	0.270586	0.228199	4.88133	1.26973e-06	2.24138e-06	4.02193	Not significant
NTF4	0.212775	0.127193	0.298358	0.168955	4.88023	1.27833e-06	2.25313e-06	4.01801	Not significant
CES2	-0.379335	-0.532315	-0.226355	0.554499	-4.86734	1.36205e-06	2.3934e-06	3.95708	Lower
CD200R1	0.263697	0.157351	0.370042	0.0891237	4.86728	1.3615e-06	2.3934e-06	3.95531	Higher
CD207	0.262667	0.156304	0.36903	-0.22043	4.84749	1.50126e-06	2.63403e-06	3.86351	Higher
FRZB	0.217989	0.129519	0.306459	-0.195407	4.8366	1.58202e-06	2.77153e-06	3.8109	Not significant
EPHB4	-0.211504	-0.297536	-0.125472	0.522497	-4.82566	1.6681e-06	2.91792e-06	3.75959	Not significant
FCRL2	-0.316811	-0.445757	-0.187866	0.419129	-4.82273	1.69207e-06	2.95538e-06	3.74588	Lower
PPM1A	-0.192384	-0.270868	-0.1139	0.247042	-4.81161	1.78852e-06	3.11913e-06	3.69518	Not significant
LY9	0.238529	0.14077	0.336287	0.214438	4.78944	1.98925e-06	3.46398e-06	3.59043	Not significant
IL2RB	0.191577	0.11292	0.270234	0.27691	4.78087	2.07564e-06	3.60899e-06	3.55061	Not significant
REG4	0.284428	0.166879	0.401978	0.0432784	4.74953	2.4119e-06	4.18738e-06	3.40545	Higher
CD6	0.349142	0.20464	0.493644	0.209273	4.74271	2.49221e-06	4.32032e-06	3.37401	Higher
KLK6	0.203711	0.119354	0.288067	0.106066	4.74019	2.52465e-06	4.37003e-06	3.36374	Not significant
DCN	-0.209309	-0.296112	-0.122505	0.227005	-4.73317	2.61068e-06	4.51219e-06	3.32993	Not significant
ST3GAL1	-0.262891	-0.372995	-0.152788	0.39101	-4.68683	3.259e-06	5.62433e-06	3.1193	Lower
TIE1	0.208386	0.120831	0.295942	0.232402	4.6718	3.49602e-06	6.0244e-06	3.04935	Not significant
PLTP	0.247692	0.143408	0.351975	-0.0361939	4.66224	3.65796e-06	6.29409e-06	3.00594	Not significant
LY75	0.2343	0.135317	0.333283	0.0423533	4.64634	3.94565e-06	6.77902e-06	2.93387	Not significant
SIGLEC5	-0.749944	-1.06755	-0.432343	0.971929	-4.63495	4.16094e-06	7.13833e-06	2.88247	Lower
VNN2	-0.295174	-0.420239	-0.17011	0.201757	-4.63284	4.20712e-06	7.20686e-06	2.87454	Lower
PM20D1	0.810167	0.465451	1.15488	-0.665842	4.61329	4.60663e-06	7.87959e-06	2.785	Higher
CCN5	0.256651	0.147264	0.366039	0.234646	4.6055	4.77808e-06	8.16079e-06	2.75	Higher
CASP8	-0.526462	-0.751179	-0.301746	1.62958	-4.59869	4.93636e-06	8.41871e-06	2.72094	Lower
VCAM1	-0.198921	-0.283848	-0.113994	0.609688	-4.59764	4.957e-06	8.44148e-06	2.7148	Not significant
GFAP	0.222833	0.127679	0.317987	0.32268	4.59681	4.98172e-06	8.47111e-06	2.7126	Not significant
FOLR2	0.234004	0.133895	0.334114	0.627507	4.58826	5.18089e-06	8.79688e-06	2.67336	Not significant
HAO1	-0.724045	-1.03583	-0.412261	0.87012	-4.55841	5.95506e-06	1.00966e-05	2.54135	Lower
AGRP	-0.328828	-0.47066	-0.186996	0.950224	-4.55085	6.16317e-06	1.04341e-05	2.50634	Lower
SELPLG	-0.168418	-0.241182	-0.0956552	-0.219541	-4.54337	6.3836e-06	1.07915e-05	2.47321	Not significant
NELL1	-0.240531	-0.344517	-0.136545	0.0394568	-4.54043	6.47235e-06	1.09256e-05	2.46166	Not significant
SPINK4	-0.352857	-0.505707	-0.200008	0.142736	-4.53144	6.74569e-06	1.13705e-05	2.42043	Lower
FCRL5	0.464914	0.262208	0.66762	0.279453	4.50199	7.72095e-06	1.29954e-05	2.29083	Higher
ENTPD2	0.237836	0.134036	0.341635	0.178511	4.49764	7.88455e-06	1.32515e-05	2.27335	Not significant
DCXR	-0.361707	-0.519696	-0.203717	0.382029	-4.49397	8.01582e-06	1.34526e-05	2.25715	Lower
CLEC10A	0.238533	0.134125	0.342941	0.0576265	4.48452	8.36743e-06	1.40224e-05	2.21437	Not significant
HBQ1	-0.330418	-0.475342	-0.185495	-0.0483462	-4.47535	8.72858e-06	1.46065e-05	2.17574	Lower
SDC4	-0.404999	-0.582767	-0.22723	0.263876	-4.47195	8.85908e-06	1.48035e-05	2.15942	Lower
CD55	-0.177953	-0.25625	-0.0996561	0.34346	-4.46127	9.30114e-06	1.55198e-05	2.1129	Not significant
CXADR	-0.316908	-0.456504	-0.177312	0.549003	-4.45615	9.52515e-06	1.58707e-05	2.09065	Lower
NBL1	0.169911	0.0950139	0.244808	0.297563	4.45306	9.66156e-06	1.60748e-05	2.07873	Not significant
PLXDC1	0.215159	0.12022	0.310097	-0.0858263	4.44857	9.86383e-06	1.63878e-05	2.05937	Not significant
CALB2	-0.19335	-0.278724	-0.107977	0.223602	-4.44557	9.99927e-06	1.6589e-05	2.04499	Not significant
CPB1	0.312802	0.172842	0.452763	0.170408	4.38695	1.30162e-05	2.15634e-05	1.7921	Higher
ANPEP	0.197517	0.10901	0.286023	0.13828	4.38053	1.33964e-05	2.21615e-05	1.76464	Not significant
SMPDL3A	0.293989	0.162244	0.425734	0.0849912	4.38021	1.34158e-05	2.2162e-05	1.76326	Higher
RBP5	-0.381684	-0.554462	-0.208906	0.755809	-4.3363	1.63345e-05	2.6945e-05	1.57823	Lower
KLK10	-0.223992	-0.326084	-0.121899	0.160552	-4.30664	1.86228e-05	3.0676e-05	1.45283	Not significant
NTF3	0.242483	0.131444	0.353523	0.118199	4.28654	2.0345e-05	3.34653e-05	1.36694	Not significant
FCRL3	0.276455	0.149303	0.403608	0.139609	4.26779	2.20962e-05	3.62942e-05	1.28886	Higher
TP53INP1	0.127243	0.0683497	0.186136	0.16021	4.24101	2.48325e-05	4.07309e-05	1.17728	Not significant
CXCL12	-0.197244	-0.288572	-0.105916	0.526015	-4.23937	2.5018e-05	4.09771e-05	1.17071	Not significant
NINJ1	-0.265036	-0.387886	-0.142187	0.417817	-4.23482	2.55219e-05	4.17122e-05	1.15332	Lower
CLSTN1	0.219769	0.117898	0.32164	0.174977	4.23467	2.55388e-05	4.17122e-05	1.15133	Not significant
IFNL1	-0.442461	-0.648046	-0.236876	0.821182	-4.22462	2.66792e-05	4.35134e-05	1.10979	Lower
C19orf12	0.409559	0.218268	0.600849	0.725932	4.20268	2.93394e-05	4.77848e-05	1.01944	Higher
BLVRB	-0.320526	-0.470307	-0.170745	0.139271	-4.20055	2.95889e-05	4.81235e-05	1.01019	Lower
FGF19	-0.382957	-0.56193	-0.203984	0.383825	-4.20011	2.96442e-05	4.81458e-05	1.00842	Lower
GSTA1	-0.487191	-0.716848	-0.257533	0.477856	-4.16406	3.4623e-05	5.61533e-05	0.860933	Lower
SIGLEC7	-0.153308	-0.225659	-0.0809579	0.304075	-4.15933	3.53314e-05	5.7222e-05	0.841703	Not significant
CD160	0.307251	0.162223	0.452279	0.156531	4.15853	3.54539e-05	5.73403e-05	0.838415	Higher
CD28	0.233407	0.122757	0.344057	0.39311	4.14063	3.83017e-05	6.18596e-05	0.767637	Not significant
RANGAP1	-0.211836	-0.313128	-0.110544	0.0557599	-4.10513	4.45436e-05	7.18404e-05	0.624408	Not significant
APOH	-0.253473	-0.375312	-0.131634	0.4952	-4.08361	4.87516e-05	7.85179e-05	0.536262	Lower
GAL	0.368122	0.190905	0.54534	0.463927	4.07741	5.00433e-05	8.04863e-05	0.511478	Higher
SERPINA11	0.243689	0.126272	0.361105	0.0314289	4.07385	5.07986e-05	8.15878e-05	0.497281	Not significant
SLITRK2	-0.246191	-0.365032	-0.12735	0.299283	-4.06637	5.24455e-05	8.41162e-05	0.46919	Not significant
AHSP	-0.440141	-0.653065	-0.227217	-0.149155	-4.05758	5.43933e-05	8.7048e-05	0.432501	Lower
ESAM	-0.196462	-0.291505	-0.101418	0.750366	-4.05744	5.44238e-05	8.7048e-05	0.43197	Not significant
TNFRSF8	-0.339407	-0.504496	-0.174319	1.11255	-4.03557	5.96544e-05	9.52824e-05	0.345919	Lower
COL1A1	-0.146898	-0.218456	-0.0753401	0.119979	-4.02955	6.11574e-05	9.75486e-05	0.321507	Not significant
IL18	-0.319274	-0.475053	-0.163496	0.917344	-4.02305	6.28361e-05	0.000100088	0.295875	Lower
THOP1	0.246232	0.126019	0.366444	0.178885	4.02062	6.34751e-05	0.000100967	0.286298	Not significant
CD209	0.168358	0.0860525	0.250663	0.342274	4.01517	6.49302e-05	0.00010314	0.264849	Not significant
ABHD14B	-0.437857	-0.652844	-0.222871	1.7004	-3.9978	6.97966e-05	0.000110718	0.196852	Lower
LTO1	0.189499	0.0964459	0.282553	0.133507	3.9974	6.99348e-05	0.000110786	0.195578	Not significant
COLEC12	0.172412	0.0876655	0.257158	0.347566	3.99342	7.10599e-05	0.000112414	0.179503	Not significant
SSB	-0.326832	-0.487506	-0.166159	0.54482	-3.99287	7.12684e-05	0.00011259	0.177928	Lower
SCG3	-0.188684	-0.281548	-0.0958205	0.465449	-3.9883	7.25789e-05	0.000114505	0.159499	Not significant
SPARCL1	0.177272	0.0899863	0.264558	0.264018	3.98654	7.31104e-05	0.000115186	0.152598	Not significant
SCLY	-0.300361	-0.448322	-0.152401	0.378701	-3.98474	7.36866e-05	0.000115936	0.147317	Lower
MYOC	-0.283706	-0.423534	-0.143878	0.216816	-3.98266	7.42898e-05	0.000116727	0.137465	Lower
METAP1	-0.126661	-0.189312	-0.0640094	0.115053	-3.9684	7.8837e-05	0.000123704	0.0824951	Not significant
ANGPTL7	0.214317	0.108263	0.320371	-0.0873368	3.96673	7.93621e-05	0.000124359	0.0771672	Not significant
BAG3	0.264819	0.13366	0.395979	0.136178	3.96324	8.04944e-05	0.000125963	0.0620169	Higher
VSTM2L	-0.251974	-0.377108	-0.12684	0.307054	-3.95259	8.4098e-05	0.000131424	0.0207198	Lower
NELL2	0.138836	0.0698632	0.207809	0.176907	3.95114	8.45754e-05	0.000131992	0.014901	Not significant
NFASC	0.155735	0.0782796	0.233189	-0.0535155	3.9467	8.61265e-05	0.000134232	-0.00226937	Not significant
KCNIP4	-0.209357	-0.313516	-0.105198	0.00720311	-3.94542	8.6633e-05	0.00013484	-0.00661418	Not significant
CCL21	0.292133	0.146746	0.43752	0.372332	3.94416	8.70276e-05	0.000135272	-0.0121019	Higher
PRCP	-0.197787	-0.296283	-0.09929	0.0589895	-3.94162	8.79391e-05	0.000136506	-0.0219446	Not significant
PIK3IP1	0.202192	0.100899	0.303485	0.394274	3.91817	9.67678e-05	0.00015001	-0.112289	Not significant
TNFRSF12A	-0.313209	-0.470485	-0.155934	0.806887	-3.90909	0.000100446	0.000155504	-0.145364	Lower
OLR1	-0.322991	-0.486007	-0.159976	0.676988	-3.8892	0.000108836	0.000168267	-0.223198	Lower
TNFSF13B	-0.264614	-0.398763	-0.130466	0.702029	-3.87193	0.000116692	0.000180173	-0.288931	Lower
LEPR	0.143506	0.0706815	0.21633	0.0956038	3.86804	0.000118533	0.000182772	-0.303693	Not significant
LILRA2	0.17197	0.0844317	0.259509	0.388314	3.85614	0.000124346	0.000191479	-0.348817	Not significant
CNTNAP2	0.191849	0.0941013	0.289597	0.0665844	3.8526	0.000126159	0.000194013	-0.361991	Not significant
IL10RB	0.152825	0.0749159	0.230734	0.359479	3.85039	0.000127245	0.000195424	-0.370538	Not significant
CA2	-0.398997	-0.604663	-0.193331	-0.0934392	-3.80807	0.000150651	0.000231065	-0.529569	Lower
CPVL	0.246838	0.119459	0.374217	0.199208	3.80378	0.000153295	0.000234809	-0.543801	Not significant
LGALS9	-0.272178	-0.412938	-0.131419	1.00063	-3.79555	0.000158322	0.000242189	-0.576309	Lower
CDHR2	-0.340288	-0.516632	-0.163943	0.00941115	-3.78781	0.00016333	0.00024952	-0.602981	Lower
ITGAM	0.188842	0.0907903	0.286894	0.254776	3.78044	0.000168068	0.00025642	-0.632509	Not significant
CLEC4C	0.331872	0.159404	0.504339	-0.0428569	3.77715	0.000170306	0.000259492	-0.644481	Higher
GSTP1	-0.27881	-0.423832	-0.133789	0.808184	-3.7738	0.000172616	0.000262667	-0.65643	Lower
MAPT	-0.235674	-0.358958	-0.11239	-0.182482	-3.7524	0.000187764	0.000285343	-0.73551	Not significant
KLK14	0.25407	0.120288	0.387852	0.199241	3.72784	0.000206658	0.000313643	-0.824629	Higher
MTPN	-0.204906	-0.312987	-0.0968242	0.330405	-3.72138	0.000211907	0.000321189	-0.84986	Not significant
GFRA2	0.0988883	0.0465388	0.151238	0.0132009	3.70797	0.000223299	0.000338013	-0.896854	Not significant
MMP7	-0.271883	-0.416098	-0.127668	0.269428	-3.7006	0.000229718	0.000347275	-0.925613	Lower
S100A16	0.267284	0.125087	0.40948	0.616595	3.68967	0.000239694	0.000361885	-0.964779	Higher
CLSPN	-0.13758	-0.210798	-0.0643618	0.254307	-3.68841	0.000240865	0.000362926	-0.969353	Not significant
GH1	-0.615707	-0.943399	-0.288015	0.748754	-3.68813	0.00024101	0.000362926	-0.971103	Lower
OSMR	-0.105546	-0.161726	-0.0493656	0.267895	-3.6877	0.000241409	0.000363055	-0.972655	Not significant
TNFRSF19	0.231021	0.107578	0.354464	0.357715	3.67355	0.000255035	0.000383048	-1.022	Not significant
FCRL1	0.236918	0.110285	0.363551	0.28865	3.6724	0.000256087	0.00038413	-1.02801	Not significant
GKN1	0.112946	0.0525435	0.173348	0.0940227	3.67046	0.000258125	0.000386686	-1.03425	Not significant
FCER2	0.252133	0.117194	0.387073	0.41065	3.66766	0.000260802	0.000390193	-1.04511	Higher
FLRT2	-0.172123	-0.26443	-0.0798159	0.202513	-3.66019	0.000268434	0.000401093	-1.07177	Not significant
ITIH3	-0.165199	-0.254081	-0.0763176	0.609197	-3.64833	0.000280873	0.000419138	-1.1146	Not significant
FGF23	-0.420854	-0.647501	-0.194208	0.529812	-3.64489	0.000284685	0.00042428	-1.12508	Lower
IL11	0.221805	0.102219	0.341392	0.37856	3.64076	0.000289242	0.000430518	-1.14113	Not significant
IL22RA1	0.193231	0.0888517	0.297611	0.338863	3.63383	0.000296991	0.000441483	-1.16589	Not significant
PLA2G15	-0.125919	-0.194258	-0.0575801	0.552173	-3.61681	0.000316847	0.000470397	-1.22531	Not significant
JCHAIN	0.255678	0.116244	0.395112	0.0998555	3.59939	0.000338511	0.000501914	-1.28837	Higher
MMP9	-0.340431	-0.526318	-0.154544	0.330963	-3.59483	0.000344276	0.00050981	-1.30513	Lower
ENAH	-0.25895	-0.400745	-0.117156	0.659013	-3.58475	0.000357753	0.000529091	-1.34008	Lower
FABP9	-0.233204	-0.361059	-0.10535	0.0399439	-3.58032	0.00036373	0.000537244	-1.35607	Not significant
AMIGO2	0.140957	0.0636345	0.218279	0.142575	3.57837	0.000366483	0.000540621	-1.36096	Not significant
IGFBP6	0.179503	0.0809518	0.278054	0.284655	3.57527	0.000370633	0.000546047	-1.37411	Not significant
ATF2	-0.250275	-0.388078	-0.112472	0.510833	-3.56502	0.000385347	0.000567004	-1.40931	Lower
TNFRSF10C	0.229717	0.103098	0.356336	0.210636	3.56117	0.00039078	0.000574268	-1.42358	Not significant
ADGRE5	-0.177239	-0.275468	-0.0790098	0.410711	-3.54175	0.000420234	0.00061677	-1.49145	Not significant
GPC1	0.179812	0.0790825	0.280541	0.0771811	3.50401	0.000483629	0.000708914	-1.62042	Not significant
PRSS2	-0.292677	-0.457	-0.128354	0.466676	-3.49614	0.000497764	0.000728711	-1.64942	Lower
LY96	0.14533	0.0637133	0.226946	0.242688	3.49524	0.000499483	0.000730305	-1.65226	Not significant
PON2	0.147532	0.0645211	0.230543	0.309672	3.48861	0.000511875	0.00074748	-1.67501	Not significant
PODXL	0.0906914	0.0396116	0.141771	0.039102	3.48514	0.000518557	0.000756283	-1.68494	Not significant
CRLF1	-0.145242	-0.227184	-0.063301	0.364216	-3.47928	0.00052966	0.000771505	-1.7073	Not significant
SOD2	-0.295916	-0.463359	-0.128473	1.15683	-3.46897	0.000550091	0.000800257	-1.74256	Lower
EGFL7	-0.191523	-0.299957	-0.0830895	0.190899	-3.46705	0.000554181	0.000805197	-1.74691	Not significant
CSTB	-0.235057	-0.368451	-0.101662	0.517296	-3.45886	0.000570835	0.000828354	-1.77703	Not significant
IL13RA1	0.0868759	0.0370591	0.136693	0.242809	3.42315	0.000650294	0.000942478	-1.89615	Not significant
ADAMTS8	0.174643	0.074002	0.275284	-0.0950438	3.40626	0.000691251	0.00100059	-1.95293	Not significant
C2CD2L	0.220213	0.0930016	0.347424	0.911938	3.39798	0.000712306	0.00102978	-1.98177	Not significant
PTPRN2	0.191603	0.0806679	0.302538	0.317891	3.39027	0.000732184	0.00105719	-2.00814	Not significant
FCRL6	-0.321119	-0.507639	-0.134598	-0.00237581	-3.37941	0.000761347	0.00109793	-2.04432	Lower
PSPN	0.330505	0.137955	0.523056	-0.0681286	3.36926	0.000789537	0.00113717	-2.07807	Higher
SCARB1	-0.186864	-0.295773	-0.0779558	0.17506	-3.36797	0.000793323	0.0011412	-2.0818	Not significant
SIGLEC1	-0.243424	-0.386344	-0.100503	1.11164	-3.34323	0.000866161	0.00124443	-2.16445	Not significant
SPINK6	0.220261	0.0904757	0.350046	-0.286211	3.3313	0.000903817	0.00129693	-2.20175	Not significant
MSLN	0.279158	0.114432	0.443884	0.556279	3.32652	0.000919355	0.00131759	-2.21706	Higher
ACE2	-0.240008	-0.381789	-0.098228	0.390327	-3.32285	0.000931208	0.00133293	-2.23109	Not significant
HMOX2	-0.28949	-0.461036	-0.117945	1.13407	-3.31251	0.000966004	0.00138103	-2.26436	Lower
IL17RA	0.152426	0.0619262	0.242926	0.159037	3.30605	0.000987923	0.00141062	-2.2863	Not significant
ITGAV	0.127842	0.0519025	0.203781	-0.285289	3.30452	0.000993482	0.00141681	-2.28936	Not significant
ERBB4	0.107259	0.0434956	0.171023	-0.054046	3.3019	0.00100267	0.00142816	-2.29788	Not significant
ACVRL1	-0.217301	-0.346926	-0.0876756	0.450778	-3.29058	0.00104324	0.00148412	-2.33635	Not significant
CD22	0.224815	0.089671	0.35996	0.158287	3.26533	0.00113939	0.00161891	-2.41825	Not significant
DNAJB8	-0.192483	-0.308479	-0.0764879	0.620454	-3.25727	0.00117198	0.00166318	-2.44386	Not significant
AGR2	-0.427813	-0.687096	-0.168529	-0.148908	-3.23879	0.00124975	0.00177138	-2.50248	Lower
IGFBP4	-0.287746	-0.462337	-0.113154	0.843558	-3.23507	0.00126556	0.00179159	-2.51526	Lower
PRSS8	0.206044	0.0809477	0.331141	0.227957	3.23306	0.00127438	0.00180187	-2.52167	Not significant
ADAMTS16	0.150785	0.0590178	0.242551	-0.0255245	3.22532	0.00130908	0.00184867	-2.546	Not significant
KLRD1	-0.226974	-0.365935	-0.0880133	0.376742	-3.20614	0.00139815	0.00197206	-2.60718	Not significant
DKK4	0.190979	0.073412	0.308546	0.253264	3.1886	0.0014848	0.00209173	-2.66222	Not significant
OGFR	-0.240631	-0.389074	-0.0921892	0.446467	-3.18199	0.00151898	0.00213728	-2.68093	Not significant
PDGFRA	-0.156938	-0.253998	-0.0598786	0.282613	-3.17387	0.00156113	0.00219392	-2.70876	Not significant
SORD	0.330617	0.125757	0.535477	-0.19018	3.16788	0.00159352	0.00223673	-2.72553	Higher
CA14	0.185352	0.0686795	0.302025	0.0259576	3.11839	0.00188319	0.00264012	-2.87909	Not significant
MFAP3	-0.187994	-0.306506	-0.0694825	0.106036	-3.11375	0.00191257	0.00267806	-2.89499	Not significant
CCL28	-0.226059	-0.368699	-0.0834201	0.775035	-3.11089	0.001931	0.0027006	-2.90379	Not significant
PCSK9	-0.184393	-0.300885	-0.0679	0.522479	-3.10702	0.00195591	0.00273215	-2.91602	Not significant
ARTN	-0.136303	-0.222667	-0.049938	0.269371	-3.09793	0.00201661	0.00281353	-2.94311	Not significant
GPC5	0.205646	0.0752275	0.336065	-0.0878837	3.09514	0.00203513	0.00283595	-2.95208	Not significant
GGA1	0.212268	0.0776137	0.346922	0.550494	3.09434	0.00204095	0.00284065	-2.9539	Not significant
IDI2	-0.32846	-0.537143	-0.119776	0.886503	-3.08957	0.00207362	0.00288266	-2.96847	Lower
FUT3_FUT5	0.190523	0.0691436	0.311903	-0.263244	3.08108	0.00213259	0.00296108	-2.9945	Not significant
ACP5	0.145438	0.0525817	0.238295	-0.0707349	3.07443	0.00217995	0.00302321	-3.01549	Not significant
SFTPA2	0.226184	0.0814755	0.370892	0.320387	3.06811	0.00222654	0.00308413	-3.03232	Not significant
STX16	-0.19983	-0.327796	-0.0718645	0.581426	-3.06529	0.00224744	0.00310936	-3.04088	Not significant
CCL15	0.182985	0.0656612	0.300308	0.664732	3.06146	0.0022755	0.00314442	-3.05479	Not significant
S100A12	-0.288466	-0.47378	-0.103152	0.894487	-3.05555	0.00232081	0.00320321	-3.07023	Lower
MB	-0.419293	-0.6892	-0.149386	0.92454	-3.04931	0.00236846	0.00326509	-3.09146	Lower
MSR1	0.178469	0.0627359	0.294202	0.540256	3.02695	0.0025489	0.00350967	-3.15779	Not significant
FCGR3B	0.147226	0.0517341	0.242718	0.382209	3.02633	0.00255391	0.00351238	-3.16043	Not significant
ANXA10	-0.320782	-0.529262	-0.112302	0.495914	-3.02029	0.00260537	0.0035789	-3.1775	Lower
DSG2	0.09839	0.0341705	0.16261	-0.0336037	3.00734	0.00271707	0.00372792	-3.21703	Not significant
OPTC	-0.185363	-0.30646	-0.0642656	0.289929	-3.00463	0.00274172	0.00375729	-3.22266	Not significant
CD99	0.110685	0.0382836	0.183086	0.277953	3.00083	0.00277519	0.00379867	-3.23637	Not significant
FLT3	0.119769	0.0409404	0.198597	0.0702034	2.98239	0.00294663	0.00402857	-3.28854	Not significant
MILR1	-0.207883	-0.344855	-0.0709117	0.424476	-2.97915	0.00297755	0.00406604	-3.29965	Not significant
FABP1	-0.395766	-0.657147	-0.134385	0.920354	-2.9721	0.00304543	0.00415384	-3.32117	Lower
PIGR	-0.148538	-0.246959	-0.0501177	0.336122	-2.96245	0.00314144	0.00427975	-3.34947	Not significant
CST6	-0.171358	-0.28532	-0.0573963	0.150085	-2.95151	0.00325368	0.00442746	-3.38145	Not significant
CTSH	0.239253	0.0798983	0.398607	0.672718	2.94709	0.00330034	0.00448567	-3.39397	Not significant
KRT14	0.0910559	0.0300397	0.152072	0.274551	2.92932	0.0034933	0.00474237	-3.44499	Not significant
CA3	-0.404461	-0.675648	-0.133274	0.787487	-2.92757	0.00351212	0.00476234	-3.45104	Lower
CA1	-0.264228	-0.443068	-0.0853875	-0.149924	-2.90009	0.00383164	0.00518952	-3.5302	Lower
TGFBR2	0.155327	0.0500457	0.260609	0.433393	2.89599	0.00388207	0.00525168	-3.53994	Not significant
CD5	0.161509	0.0518906	0.271128	0.33676	2.89211	0.00392983	0.00531008	-3.55104	Not significant
CHRDL2	-0.212418	-0.356755	-0.0680818	0.0865927	-2.88878	0.00397073	0.0053591	-3.56258	Not significant
IL1R2	-0.0950914	-0.159941	-0.030242	0.0784502	-2.87828	0.00410386	0.00553233	-3.59252	Not significant
AXL	0.111007	0.0350957	0.186918	0.4987	2.8704	0.00420652	0.00566413	-3.61493	Not significant
VMO1	-0.224762	-0.378986	-0.0705376	0.590956	-2.86071	0.00433676	0.00583272	-3.63996	Not significant
AGR3	-0.180495	-0.304378	-0.0566119	-0.0570289	-2.85994	0.0043472	0.00583997	-3.64221	Not significant
CEACAM1	0.0924522	0.0289472	0.155957	0.27688	2.85767	0.00437784	0.00587432	-3.64898	Not significant
AARSD1	-0.233555	-0.395065	-0.0720457	0.0410679	-2.83854	0.00464648	0.00622758	-3.70245	Not significant
CD276	0.14216	0.043597	0.240724	0.134239	2.83114	0.00475334	0.00636343	-3.72565	Not significant
EFNA4	-0.176112	-0.298772	-0.0534526	0.522281	-2.81831	0.00494595	0.00661364	-3.76121	Not significant
PSMA1	0.141643	0.0427344	0.240552	-0.0495509	2.81102	0.00505876	0.00675668	-3.77943	Not significant
TNFRSF11A	-0.24992	-0.424523	-0.0753165	0.969277	-2.80962	0.00507981	0.00677698	-3.78573	Not significant
INPP1	-0.219059	-0.374852	-0.0632657	0.787158	-2.76004	0.00591112	0.00787142	-3.91989	Not significant
TNFRSF13B	-0.154904	-0.265077	-0.0447304	0.552209	-2.75984	0.00591376	0.00787142	-3.92291	Not significant
CD33	-0.223317	-0.382601	-0.064033	0.0822763	-2.75202	0.00605619	0.00805174	-3.94221	Not significant
EPHX2	-0.238444	-0.40967	-0.0672185	0.848488	-2.7335	0.00640396	0.00850434	-3.99417	Not significant
ICAM2	0.100713	0.0279617	0.173465	0.372999	2.71733	0.00672177	0.00891617	-4.03817	Not significant
PDCD6	0.198805	0.0543619	0.343248	0.187811	2.70165	0.00704413	0.00933308	-4.08025	Not significant
FABP4	-0.258012	-0.446092	-0.0699315	0.273234	-2.69274	0.00723335	0.00957282	-4.10404	Lower
GSAP	0.219851	0.0588452	0.380858	0.549647	2.68034	0.00750552	0.00992167	-4.13463	Not significant
COPE	0.142748	0.0376168	0.247879	0.213327	2.66528	0.00784706	0.0103613	-4.17589	Not significant
PAEP	0.399078	0.104178	0.693978	1.17255	2.65634	0.00805552	0.0106245	-4.20016	Not significant
PNLIPRP2	0.762119	0.197525	1.32671	-1.217	2.64963	0.00821538	0.010823	-4.21811	Not significant
NOMO1	0.0825228	0.0211551	0.143891	0.35585	2.63957	0.0084611	0.011134	-4.24447	Not significant
WIF1	0.147757	0.0377937	0.257721	0.145282	2.63756	0.00851181	0.0111881	-4.24768	Not significant
CFC1	0.143926	0.0355922	0.25226	0.17805	2.60783	0.00928124	0.0121856	-4.32457	Not significant
HAVCR2	-0.198495	-0.348717	-0.0482736	0.97493	-2.59368	0.00966728	0.012678	-4.36345	Not significant
TBC1D17	-0.134951	-0.23716	-0.0327429	0.256783	-2.59175	0.00972233	0.0127358	-4.36736	Not significant
DSG3	0.135349	0.032417	0.238282	-0.0208835	2.58111	0.0100244	0.0131166	-4.39363	Not significant
CD163	0.154869	0.0350066	0.274731	0.582594	2.53618	0.011394	0.0148919	-4.50963	Not significant
CCL18	0.213457	0.0476405	0.379274	0.854846	2.52686	0.0116984	0.0152725	-4.53302	Not significant
IL20RA	0.115571	0.0255033	0.205638	0.131855	2.51874	0.0119707	0.0156105	-4.55248	Not significant
WFDC12	-0.201971	-0.360152	-0.0437902	0.368368	-2.50632	0.0123957	0.0161464	-4.58219	Not significant
NOS1	-0.393289	-0.702761	-0.0838166	1.36014	-2.49456	0.0128115	0.0166693	-4.61239	Not significant
PRDX1	-0.224032	-0.400874	-0.0471894	0.641373	-2.4867	0.0130946	0.0170186	-4.63251	Not significant
HYOU1	0.0704536	0.0146402	0.126267	0.275426	2.47778	0.0134234	0.0174263	-4.65479	Not significant
CDH17	0.198575	0.0401124	0.357038	-0.0430557	2.45978	0.0141104	0.0182978	-4.69887	Not significant
ADGRE2	-0.109726	-0.197427	-0.022025	0.443722	-2.45586	0.0142642	0.0184764	-4.70843	Not significant
PRTG	0.10305	0.0205152	0.185585	-0.0806805	2.45083	0.0144646	0.0187151	-4.7186	Not significant
LIFR	-0.102779	-0.185345	-0.0202129	0.14976	-2.44345	0.0147611	0.0190774	-4.73818	Not significant
MAGED1	-0.151326	-0.273307	-0.0293446	0.512205	-2.43514	0.015103	0.0194798	-4.75625	Not significant
LAMA4	0.111894	0.0216949	0.202093	0.343251	2.43502	0.0151061	0.0194798	-4.75897	Not significant
WASF3	-0.313479	-0.566776	-0.060182	1.68009	-2.4293	0.0153463	0.0197676	-4.77171	Not significant
SCG2	0.135913	0.0258634	0.245962	0.179901	2.42423	0.0155601	0.0200207	-4.7829	Not significant
CDH3	-0.134933	-0.244673	-0.0251927	0.378775	-2.41353	0.0160208	0.0205905	-4.80985	Not significant
APP	-0.209821	-0.380851	-0.0387918	0.778702	-2.40812	0.016258	0.0208722	-4.82361	Not significant
CNPY2	-0.141663	-0.257287	-0.0260396	0.334604	-2.40498	0.0163979	0.0210285	-4.83069	Not significant
MET	0.0718132	0.0130141	0.130612	0.165583	2.39736	0.0167398	0.0214433	-4.84926	Not significant
TACSTD2	-0.106773	-0.194858	-0.0186889	0.132858	-2.37939	0.0175736	0.0224864	-4.88976	Not significant
LGALS1	-0.14723	-0.268959	-0.0255006	0.682176	-2.3741	0.0178243	0.022782	-4.90431	Not significant
CD27	0.161891	0.0272443	0.296537	0.938599	2.36009	0.0185082	0.02363	-4.93514	Not significant
IL17D	0.113043	0.0186233	0.207463	0.00907966	2.35008	0.0190101	0.0242442	-4.95974	Not significant
THBD	0.105592	0.0172599	0.193924	0.422266	2.34645	0.0191938	0.0244515	-4.96909	Not significant
LAP3	-0.198406	-0.365275	-0.0315362	0.927044	-2.33389	0.0198473	0.0252562	-4.99739	Not significant
CRACR2A	-0.257783	-0.475344	-0.0402208	1.25241	-2.32581	0.0202769	0.0257553	-5.01448	Not significant
SFTPA1	0.169633	0.0264591	0.312807	0.328012	2.32568	0.020284	0.0257553	-5.01478	Not significant
NPDC1	-0.15178	-0.280153	-0.0234062	0.541959	-2.3208	0.0205457	0.0260591	-5.0285	Not significant
SIGLEC15	0.176992	0.0266993	0.327284	0.373438	2.31164	0.0210502	0.0266697	-5.0485	Not significant
NECTIN4	-0.121886	-0.225477	-0.0182948	0.257438	-2.30958	0.0211638	0.0267844	-5.0522	Not significant
LTBP3	-0.149647	-0.280709	-0.0185845	0.478823	-2.24126	0.0252816	0.0319608	-5.20615	Not significant
LTA	0.148844	0.0175905	0.280097	0.251229	2.22598	0.0262914	0.0332011	-5.24211	Not significant
SETMAR	-0.15627	-0.294691	-0.0178487	0.590207	-2.21602	0.0269688	0.0340195	-5.26417	Not significant
LGALS4	-0.160654	-0.303193	-0.018116	0.0444673	-2.21238	0.0272193	0.0342981	-5.27251	Not significant
OSCAR	-0.098195	-0.185861	-0.0105292	0.564657	-2.19866	0.0281847	0.035476	-5.30256	Not significant
SLAMF1	-0.151412	-0.286761	-0.0160623	0.457703	-2.19587	0.0283867	0.0356914	-5.30778	Not significant
DEFB4A_DEFB4B	-0.325713	-0.617205	-0.0342202	1.56035	-2.19336	0.0285673	0.0358796	-5.31156	Not significant
LHB	0.198538	0.0205108	0.376565	0.345706	2.18908	0.0288787	0.0362313	-5.32097	Not significant
GH2	0.313442	0.0300946	0.596789	0.987562	2.17141	0.0301926	0.0377989	-5.35923	Not significant
CXCL14	0.160159	0.0153767	0.304942	-0.139794	2.17139	0.0301934	0.0377989	-5.36086	Not significant
KRT5	0.165153	0.0157792	0.314526	0.560581	2.17028	0.0302783	0.0378642	-5.36306	Not significant
PILRB	-0.143755	-0.273823	-0.0136864	0.667183	-2.16945	0.0303393	0.0378996	-5.36594	Not significant
LSM1	0.120655	0.0105717	0.230738	0.616548	2.15143	0.0317399	0.0396064	-5.40213	Not significant
NPTN	0.153448	0.0126874	0.294209	-0.147557	2.13985	0.0326677	0.0407204	-5.42682	Not significant
PREB	-0.165639	-0.318765	-0.0125122	0.622497	-2.12331	0.0340326	0.042376	-5.46344	Not significant
PADI2	0.210811	0.0144742	0.407149	0.975996	2.10763	0.0353723	0.0439969	-5.49641	Not significant
GSTA3	-0.195786	-0.378705	-0.0128665	0.773692	-2.101	0.0359527	0.0446428	-5.50869	Not significant
SIRT5	-0.133126	-0.257514	-0.0087379	0.524126	-2.10081	0.0359687	0.0446428	-5.51046	Not significant
CLEC1A	-0.120752	-0.233907	-0.00759674	0.601337	-2.09469	0.03651	0.0452661	-5.5239	Not significant
PHOSPHO1	0.118847	0.00738176	0.230311	0.277308	2.0929	0.0366697	0.0454155	-5.52769	Not significant
TGFBR3	-0.154267	-0.299344	-0.00918957	-0.1715	-2.08724	0.0371792	0.0459974	-5.53981	Not significant
CCL14	0.108164	0.00633216	0.209996	0.495411	2.08496	0.0373861	0.0462039	-5.54453	Not significant
CD70	0.129645	0.00720364	0.252085	0.398244	2.0784	0.0379887	0.0468987	-5.55769	Not significant
DDC	0.149235	0.0080018	0.290468	-0.0961818	2.07411	0.0383847	0.0473371	-5.56695	Not significant
GALNT3	-0.103981	-0.202485	-0.0054765	0.235048	-2.07205	0.038579	0.0475261	-5.57031	Not significant
PDCD1LG2	0.110603	0.00517064	0.216035	0.521509	2.05919	0.0397981	0.0489238	-5.59504	Not significant
CANT1	0.0617128	0.00290607	0.12052	0.182555	2.0599	0.0397273	0.0488887	-5.59615	Not significant
KEL	-0.097061	-0.18986	-0.0042619	-0.0111876	-2.05307	0.0403891	0.0495451	-5.60901	Not significant
ANGPTL2	-0.113461	-0.221932	-0.004989	0.529469	-2.05318	0.040376	0.0495451	-5.60988	Not significant
RUVBL1	-0.191271	-0.376567	-0.0059754	0.298734	-2.02622	0.0430721	0.0527246	-5.66206	Not significant
PILRA	-0.115777	-0.227889	-0.0036652	0.64974	-2.02707	0.0429825	0.0526706	-5.66284	Not significant
PTEN	-0.069985	-0.137898	-0.00207201	0.479351	-2.02281	0.0434236	0.0530988	-5.67032	Not significant
IL12B	0.186406	0.00329547	0.369517	0.554823	1.99823	0.0460263	0.056222	-5.72056	Not significant
IL15RA	-0.134062	-0.266609	-0.00151528	0.73489	-1.98536	0.0474439	0.0578743	-5.74515	Not significant
SOST	-0.101925	-0.202715	-0.00113606	-0.0994513	-1.98503	0.0474789	0.0578743	-5.74671	Not significant
SIRPA	-0.117254	-0.23367	-0.000836911	0.311206	-1.97701	0.0483794	0.05891	-5.76249	Not significant
SPOCK1	-0.0861949	-0.171963	-0.000427063	0.16332	-1.97268	0.0488728	0.0594482	-5.77065	Not significant
CBLN4	0.125663	0.000460109	0.250865	-0.354024	1.97013	0.049166	0.0597421	-5.77389	Not significant
DUOX2	-0.147934	-0.295683	-0.000185799	0.00900124	-1.96538	0.0497133	0.0603438	-5.78487	Not significant
NT5E	-0.165521	-0.330984	-5.83624e-05	0.141582	-1.96361	0.0499194	0.0605306	-5.78665	Not significant
GUSB	-0.137838	-0.275663	-1.36082e-05	0.277996	-1.9631	0.0499774	0.0605375	-5.78976	Not significant
CA12	-0.126674	-0.254197	0.00084775	0.322768	-1.94987	0.0515389	0.0623637	-5.81291	Not significant
WNT9A	0.0803653	-0.000682073	0.161413	-0.0578112	1.9464	0.0519548	0.0628013	-5.82132	Not significant
NEFL	0.145022	-0.00298982	0.293034	0.478781	1.92327	0.0547992	0.0661705	-5.86562	Not significant
LYPD8	0.117303	-0.00370166	0.238308	0.416231	1.90288	0.0574143	0.069256	-5.90304	Not significant
ALPP	0.230956	-0.0075408	0.469453	-0.214893	1.90086	0.0576783	0.0695021	-5.90678	Not significant
RGS8	-0.116052	-0.236836	0.00473291	0.0211326	-1.886	0.0596548	0.071809	-5.93644	Not significant
MLN	-0.18959	-0.388229	0.00904869	-0.0794535	-1.8735	0.0613618	0.0737871	-5.96031	Not significant
CHGB	0.118127	-0.00657976	0.242834	0.171448	1.85934	0.0633425	0.0760768	-5.98618	Not significant
MSMB	-0.145691	-0.29953	0.00814705	0.328211	-1.85895	0.0633973	0.0760768	-5.98774	Not significant
NRTN	0.107806	-0.00727108	0.222883	0.732495	1.83889	0.0662995	0.0794771	-6.02374	Not significant
BST1	0.0822955	-0.00567802	0.170269	-0.004372	1.83622	0.0666932	0.0798663	-6.0287	Not significant
CRTAM	0.140385	-0.0101566	0.290926	0.550364	1.83048	0.0675474	0.0808057	-6.03966	Not significant
AMN	-0.115044	-0.241052	0.010964	0.248402	-1.79213	0.0734889	0.0878227	-6.10824	Not significant
LRP11	0.0812497	-0.00809256	0.170592	0.220848	1.7851	0.0746192	0.0890589	-6.12164	Not significant
HK2	-0.0623696	-0.130965	0.00622584	0.00457438	-1.78476	0.0746772	0.0890589	-6.12184	Not significant
IL13	0.086639	-0.00980235	0.18308	0.240367	1.76341	0.0782117	0.0931781	-6.15905	Not significant
CLEC7A	-0.13893	-0.293718	0.0158578	0.753543	-1.76181	0.07848	0.0934017	-6.16277	Not significant
NCR1	-0.101804	-0.215318	0.0117097	0.38702	-1.76043	0.0787151	0.0935452	-6.16476	Not significant
ADH4	-0.179763	-0.380235	0.0207083	0.391264	-1.76015	0.0787622	0.0935452	-6.16525	Not significant
IRAG2	0.197825	-0.0242586	0.419909	0.982982	1.7485	0.0807583	0.0958177	-6.18559	Not significant
CCDC80	-0.133094	-0.282664	0.0164754	0.105783	-1.74668	0.0810718	0.0960913	-6.18918	Not significant
NFATC3	-0.110791	-0.235337	0.0137548	0.32286	-1.74614	0.0811693	0.0961084	-6.18922	Not significant
MANSC1	-0.0709337	-0.150732	0.00886479	0.312785	-1.74486	0.0813916	0.0962732	-6.19023	Not significant
NPPC	0.153321	-0.0192785	0.325921	0.155571	1.74367	0.0815989	0.0964199	-6.194	Not significant
TDGF1	-0.271725	-0.578618	0.0351672	1.36991	-1.73799	0.0825961	0.0974987	-6.20315	Not significant
ENPP5	0.0830224	-0.0114041	0.177449	-0.356606	1.72584	0.0847585	0.0999494	-6.22521	Not significant
PPY	0.189616	-0.0289116	0.408144	0.127191	1.70322	0.0889132	0.104636	-6.2617	Not significant
CLC	0.151599	-0.0230132	0.326212	0.266025	1.7042	0.0887279	0.104524	-6.26216	Not significant
KIR2DL3	0.152317	-0.0249037	0.329538	0.398612	1.68709	0.0919752	0.108129	-6.28854	Not significant
DGKZ	0.0722222	-0.0124256	0.15687	0.4792	1.67478	0.0943664	0.110828	-6.31074	Not significant
LYPD1	0.112867	-0.0197005	0.245435	0.26647	1.67122	0.0950681	0.111539	-6.31647	Not significant
CXCL13	-0.186289	-0.405476	0.0328978	2.20465	-1.6683	0.0956451	0.112102	-6.32161	Not significant
SLIT2	-0.100439	-0.219345	0.018467	0.212999	-1.65807	0.0976948	0.114312	-6.33827	Not significant
EPHA10	0.114512	-0.0210677	0.250091	0.35292	1.6579	0.0977275	0.114312	-6.33854	Not significant
DKKL1	0.157469	-0.0298236	0.344761	-0.0581128	1.65036	0.0992612	0.11588	-6.3495	Not significant
GGT1	-0.117212	-0.256626	0.022202	0.142075	-1.65031	0.0992689	0.11588	-6.35217	Not significant
TNR	-0.0890185	-0.195009	0.0169723	0.100088	-1.64859	0.0996214	0.116117	-6.35464	Not significant
TREML2	0.0711773	-0.0135833	0.155938	0.468276	1.64834	0.0996719	0.116117	-6.35541	Not significant
CCN1	-0.172574	-0.378824	0.0336757	1.44885	-1.64243	0.100893	0.117304	-6.3625	Not significant
LAMP3	-0.130344	-0.286075	0.025387	0.821627	-1.64291	0.10079	0.117301	-6.3643	Not significant
CLSTN2	0.102989	-0.0202218	0.2262	-0.151056	1.64074	0.10124	0.117588	-6.36784	Not significant
CKMT1A_CKMT1B	-0.128043	-0.281581	0.025496	0.50586	-1.63695	0.10203	0.118387	-6.37403	Not significant
PRL	-0.149787	-0.330864	0.0312902	0.575779	-1.62372	0.104827	0.121511	-6.39468	Not significant
PLXNB2	0.0512838	-0.0107737	0.113341	0.22506	1.62213	0.105166	0.121783	-6.3981	Not significant
CRX	0.168167	-0.0357421	0.372076	0.339977	1.61884	0.105872	0.122477	-6.40296	Not significant
CD99L2	0.0581165	-0.0124965	0.12873	0.301541	1.61552	0.106588	0.123115	-6.40874	Not significant
IL16	-0.103937	-0.230241	0.0223667	0.628024	-1.6153	0.106636	0.123115	-6.4091	Not significant
JUN	-0.135549	-0.30046	0.0293613	0.755323	-1.61344	0.107043	0.123461	-6.41119	Not significant
SIGLEC6	0.109366	-0.0243602	0.243091	0.0511239	1.60534	0.108811	0.125376	-6.42295	Not significant
CD244	0.0731086	-0.0178158	0.164033	0.28278	1.57829	0.11489	0.132249	-6.46797	Not significant
UBAC1	-0.0879541	-0.198329	0.0224209	0.181269	-1.56419	0.118168	0.135887	-6.48745	Not significant
FGFBP1	0.112326	-0.0304876	0.25514	0.122983	1.54388	0.123011	0.141317	-6.51936	Not significant
CX3CL1	-0.120904	-0.27473	0.0329215	0.825495	-1.54281	0.123269	0.141472	-6.52277	Not significant
ANKRD54	-0.100329	-0.229942	0.0292848	0.526869	-1.51942	0.12905	0.147961	-6.55629	Not significant
IGFBP7	0.0711702	-0.0209113	0.163252	0.323307	1.51714	0.129623	0.148471	-6.56227	Not significant
DKK3	0.0743541	-0.0226674	0.171376	0.476536	1.5043	0.132894	0.152066	-6.58158	Not significant
TFF3	-0.110067	-0.254353	0.0342191	0.457853	-1.49738	0.134685	0.153964	-6.59194	Not significant
CSF2RA	-0.0952082	-0.221223	0.0308068	-0.0542533	-1.48304	0.138455	0.158117	-6.61288	Not significant
GFOD2	0.174608	-0.0582139	0.407429	0.726233	1.47212	0.14138	0.161299	-6.62679	Not significant
SCRN1	-0.169334	-0.396342	0.0576738	1.4744	-1.46421	0.143526	0.163585	-6.64045	Not significant
AKR1C4	-0.100565	-0.236457	0.0353281	0.247403	-1.45261	0.146721	0.167062	-6.65731	Not significant
SULT2A1	0.22613	-0.0847216	0.536981	1.39	1.42793	0.1537	0.174838	-6.69275	Not significant
EIF5A	0.0447884	-0.0177264	0.107303	0.0140088	1.40632	0.160015	0.181842	-6.72278	Not significant
HSPG2	0.0733905	-0.0292141	0.175995	0.397518	1.40401	0.160698	0.18244	-6.72693	Not significant
FUT8	0.103954	-0.0420085	0.249916	0.228332	1.39798	0.162504	0.184309	-6.73501	Not significant
SORT1	0.0636214	-0.0263937	0.153636	0.492167	1.38735	0.165717	0.187769	-6.75012	Not significant
DPP10	-0.0736891	-0.178259	0.0308811	0.136234	-1.38324	0.166976	0.189011	-6.75537	Not significant
LTA4H	-0.136673	-0.330916	0.0575689	2.12062	-1.38115	0.167615	0.189549	-6.75654	Not significant
MZB1	-0.103347	-0.251721	0.0450261	1.00325	-1.36723	0.171933	0.194242	-6.77774	Not significant
CCL25	0.0903963	-0.0401938	0.220987	0.251593	1.35875	0.174605	0.197069	-6.78927	Not significant
BCAM	0.0495951	-0.0222193	0.12141	0.391093	1.35558	0.175611	0.198011	-6.79355	Not significant
TCL1A	-0.192923	-0.473053	0.0872069	0.337949	-1.35184	0.176806	0.199165	-6.79825	Not significant
IL5	-0.20833	-0.511243	0.0945837	0.792924	-1.35001	0.177394	0.199633	-6.80016	Not significant
IL1A	0.0860566	-0.0395059	0.211619	0.208482	1.34532	0.1789	0.201132	-6.80645	Not significant
RAB6B	-0.0793566	-0.195976	0.0372632	0.305068	-1.33572	0.18202	0.204442	-6.81908	Not significant
ISM1	0.084968	-0.0402694	0.210205	-0.174093	1.33175	0.183319	0.205701	-6.82505	Not significant
CDH2	0.0862994	-0.0411637	0.213763	0.193181	1.32899	0.184226	0.206519	-6.82914	Not significant
TNFRSF13C	0.0806851	-0.0391176	0.200488	0.5242	1.32199	0.186546	0.208918	-6.83747	Not significant
GP2	-0.12565	-0.312721	0.06142	-0.0127075	-1.31844	0.187731	0.210042	-6.84264	Not significant
TLR3	0.0865821	-0.0423845	0.215549	0.0233848	1.3178	0.187944	0.210076	-6.84391	Not significant
RTBDN	0.0582649	-0.028685	0.145215	0.148672	1.31535	0.188768	0.210794	-6.84452	Not significant
QPCT	-0.0518843	-0.129597	0.025828	0.00663362	-1.31052	0.190391	0.212402	-6.85344	Not significant
CNDP1	0.0919655	-0.0458411	0.229772	-0.669198	1.30995	0.190586	0.212414	-6.8542	Not significant
IL12A_IL12B	0.189572	-0.0962416	0.475385	1.04809	1.30195	0.193307	0.21524	-6.86201	Not significant
GDNF	0.0652821	-0.033987	0.164551	0.00170604	1.29087	0.197119	0.219274	-6.87781	Not significant
ICAM4	0.0853072	-0.0454014	0.216016	-0.12362	1.2811	0.200528	0.222851	-6.89103	Not significant
ENPP7	-0.134754	-0.344352	0.0748447	0.194342	-1.26198	0.207321	0.230044	-6.91571	Not significant
FCGR2A	-0.0821477	-0.209943	0.0456479	0.337688	-1.26176	0.207398	0.230044	-6.91598	Not significant
CAPG	-0.112029	-0.288809	0.0647513	0.978351	-1.24394	0.213885	0.237014	-6.93612	Not significant
CHRDL1	-0.0625847	-0.162026	0.0368564	0.0558385	-1.23538	0.217048	0.240288	-6.94883	Not significant
TCL1B	0.100836	-0.0605149	0.262186	0.285369	1.22672	0.220287	0.243641	-6.95904	Not significant
SMPD1	0.0667833	-0.0402178	0.173784	0.363112	1.22512	0.220886	0.244071	-6.96058	Not significant
TNNI3	-0.169988	-0.447345	0.107368	0.60307	-1.20304	0.229313	0.253141	-6.98773	Not significant
LAYN	0.0877422	-0.0575093	0.232994	0.563759	1.18574	0.236076	0.260358	-7.00842	Not significant
NDRG1	-0.0925976	-0.246587	0.061392	0.423276	-1.18035	0.23821	0.262461	-7.01401	Not significant
LAIR2	-0.14453	-0.385266	0.0962052	0.775007	-1.17847	0.238956	0.263034	-7.01699	Not significant
SH2D1A	0.134012	-0.0940908	0.362116	0.964057	1.15323	0.249159	0.274004	-7.04627	Not significant
LY6D	-0.0621231	-0.172406	0.0481596	0.310398	-1.10572	0.269177	0.295738	-7.10024	Not significant
KLK1	0.131013	-0.105924	0.367951	0.204509	1.08539	0.278076	0.305224	-7.12033	Not significant
HAGH	-0.114369	-0.323223	0.0944839	0.370022	-1.07491	0.282739	0.31005	-7.13163	Not significant
BAMBI	-0.0480047	-0.136714	0.0407042	0.329968	-1.06223	0.288449	0.316011	-7.14475	Not significant
CLEC4G	-0.0539509	-0.153752	0.0458499	0.269217	-1.06112	0.288952	0.316263	-7.14802	Not significant
LRP1	-0.0428538	-0.122846	0.0371379	-0.00540741	-1.05159	0.293303	0.320419	-7.15589	Not significant
PGF	-0.063622	-0.182205	0.0549607	0.548198	-1.05314	0.292593	0.319946	-7.15688	Not significant
ECE1	-0.0436258	-0.125134	0.0378825	0.192601	-1.05062	0.29375	0.320605	-7.15839	Not significant
LEP	0.113734	-0.0999056	0.327373	0.161536	1.04498	0.296346	0.323134	-7.16542	Not significant
IL1RL2	-0.0520458	-0.150075	0.0459832	0.0993232	-1.04216	0.297652	0.324253	-7.16743	Not significant
PECAM1	-0.0422381	-0.122352	0.0378761	0.370265	-1.03489	0.301031	0.327626	-7.17589	Not significant
AGRN	-0.0654332	-0.190492	0.0596257	0.717875	-1.02703	0.304715	0.331324	-7.18398	Not significant
BGN	0.151968	-0.141381	0.445318	-0.383033	1.01688	0.309515	0.336228	-7.19179	Not significant
TNFRSF9	0.08345	-0.0794014	0.246301	0.663777	1.00585	0.314787	0.341634	-7.2051	Not significant
CCL13	0.0995668	-0.0987777	0.297911	0.655016	0.985356	0.324744	0.35211	-7.22582	Not significant
INHBC	0.0533507	-0.053516	0.160217	0.0915002	0.979933	0.327412	0.354671	-7.23114	Not significant
GFRA1	0.0584915	-0.0595128	0.176496	0.385461	0.972964	0.330864	0.358075	-7.2358	Not significant
TPT1	-0.0700332	-0.213553	0.0734866	0.266987	-0.957844	0.338429	0.365921	-7.25158	Not significant
DCTPP1	-0.0631883	-0.194448	0.0680716	0.547117	-0.944938	0.344973	0.372648	-7.26476	Not significant
MME	-0.089918	-0.279146	0.09931	0.38494	-0.932749	0.35123	0.379053	-7.27358	Not significant
PDGFC	-0.0410255	-0.128764	0.0467128	0.136523	-0.917843	0.358977	0.386693	-7.28742	Not significant
IL10RA	0.0602568	-0.0685963	0.18911	0.285675	0.91794	0.358926	0.386693	-7.28894	Not significant
DNMBP	-0.0774217	-0.247502	0.0926587	0.92014	-0.893529	0.37184	0.400178	-7.31157	Not significant
SERPINB5	0.0533405	-0.0644789	0.17116	0.499678	0.888671	0.374445	0.402607	-7.31582	Not significant
CLPS	0.0709671	-0.0864998	0.228434	0.531829	0.88464	0.376614	0.404563	-7.31982	Not significant
TXNDC15	0.0274846	-0.0340473	0.0890164	0.250952	0.876781	0.380867	0.408753	-7.32459	Not significant
CHIT1	0.118636	-0.148149	0.385421	-0.179582	0.87288	0.382988	0.410648	-7.33014	Not significant
FABP5	-0.0788797	-0.256867	0.0991076	1.17773	-0.869914	0.384606	0.412002	-7.33187	Not significant
GGH	0.0393139	-0.0514613	0.130089	0.334486	0.850115	0.395513	0.423294	-7.34972	Not significant
GCG	-0.123728	-0.418146	0.170689	1.47543	-0.824915	0.409665	0.437631	-7.36826	Not significant
EPS8L2	0.0524255	-0.0723132	0.177164	0.1894	0.82498	0.409627	0.437631	-7.3686	Not significant
CCL27	-0.0573051	-0.19727	0.0826597	0.447866	-0.803661	0.421829	0.45021	-7.38807	Not significant
NXPH1	-0.0375662	-0.130204	0.0550719	0.197332	-0.795996	0.42627	0.454531	-7.39306	Not significant
GHRHR	-0.046989	-0.163239	0.069261	0.0690575	-0.793427	0.427764	0.455704	-7.3951	Not significant
FCN2	0.0333199	-0.050981	0.117621	0.00644672	0.775837	0.438072	0.466257	-7.41001	Not significant
PTH1R	-0.0398295	-0.143817	0.0641578	0.0207259	-0.75184	0.452367	0.481029	-7.42788	Not significant
RET	0.0499937	-0.0822759	0.182263	-0.00899054	0.741923	0.458351	0.486945	-7.4331	Not significant
CLEC4A	0.0388383	-0.0644021	0.142079	-0.184163	0.738434	0.460466	0.488744	-7.43785	Not significant
CD300LG	0.0407955	-0.0691635	0.150755	0.289711	0.728249	0.466672	0.494877	-7.44574	Not significant
CD8A	0.0670414	-0.11556	0.249642	-0.0538325	0.720676	0.471318	0.499347	-7.45038	Not significant
IL18RAP	-0.108918	-0.407848	0.190012	0.581512	-0.715204	0.47469	0.50246	-7.45479	Not significant
IGFBP2	0.0494932	-0.0958797	0.194866	0.514028	0.668283	0.504143	0.533149	-7.48756	Not significant
IFNLR1	-0.03255	-0.128576	0.0634764	0.145497	-0.665367	0.506006	0.53463	-7.48907	Not significant
FOSB	0.0336277	-0.0657831	0.133039	0.362282	0.663998	0.506882	0.535068	-7.48929	Not significant
KLRB1	0.0392778	-0.0780672	0.156623	0.224463	0.657024	0.511353	0.539251	-7.49501	Not significant
AGER	0.040979	-0.0815714	0.163529	0.256352	0.656365	0.511776	0.539251	-7.49544	Not significant
BLMH	-0.035456	-0.142758	0.0718456	0.501391	-0.648607	0.516776	0.544025	-7.5005	Not significant
TANK	-0.0377663	-0.153033	0.0775007	0.308574	-0.643135	0.52032	0.547257	-7.50311	Not significant
FES	0.0470819	-0.0973859	0.19155	0.868568	0.639715	0.522541	0.548597	-7.50369	Not significant
PLA2G1B	-0.0404793	-0.164455	0.0834965	0.325747	-0.640907	0.521765	0.548279	-7.50546	Not significant
NCAN	0.0357242	-0.0749926	0.146441	0.213515	0.633358	0.526679	0.552441	-7.50942	Not significant
KIRREL2	-0.0303688	-0.12657	0.0658329	0.219093	-0.619652	0.535663	0.561355	-7.51771	Not significant
KRT18	-0.0712007	-0.299628	0.157227	0.662643	-0.611843	0.540815	0.566242	-7.52104	Not significant
GLT8D2	-0.0261456	-0.111571	0.0592803	0.10591	-0.600775	0.548159	0.573413	-7.52922	Not significant
UMOD	0.0363475	-0.082842	0.155537	-0.110153	0.598598	0.549609	0.574411	-7.53165	Not significant
IQGAP2	-0.0585181	-0.252317	0.135281	1.35321	-0.592709	0.553543	0.578	-7.53255	Not significant
RBP2	0.0563152	-0.130458	0.243089	0.44044	0.591852	0.554116	0.578078	-7.53305	Not significant
EREG	-0.0642583	-0.278895	0.150378	1.01418	-0.58766	0.556925	0.580485	-7.53777	Not significant
TFRC	0.0270259	-0.0720693	0.126121	0.537143	0.535336	0.592565	0.617077	-7.56748	Not significant
CCL22	-0.0337928	-0.1598	0.0922148	0.276285	-0.526412	0.598746	0.622954	-7.57221	Not significant
ENPP2	0.0225736	-0.0622421	0.107389	0.431175	0.522424	0.601518	0.625277	-7.5743	Not significant
HSP90B1	0.0324188	-0.0978825	0.16272	0.177008	0.488372	0.625419	0.649473	-7.59036	Not significant
FASLG	-0.0321759	-0.161687	0.0973347	0.393546	-0.487668	0.625917	0.649473	-7.59183	Not significant
ITGA11	0.031275	-0.0962115	0.158762	-0.454663	0.481542	0.630262	0.653396	-7.59437	Not significant
NGF	0.0062573	-0.0197558	0.0322704	0.0450645	0.472167	0.636935	0.659723	-7.59891	Not significant
PRKCQ	-0.0216155	-0.112306	0.069075	0.146997	-0.467849	0.64002	0.662326	-7.60037	Not significant
KLK12	0.0588617	-0.208431	0.326154	-0.426933	0.432265	0.665665	0.68825	-7.61476	Not significant
EPHA2	0.0276649	-0.0998194	0.155149	0.608679	0.425968	0.670246	0.692368	-7.61738	Not significant
HEBP1	-0.028808	-0.163887	0.106271	0.608425	-0.418626	0.675601	0.697278	-7.62265	Not significant
LGALS7_LGALS7B	0.0297006	-0.111031	0.170432	0.278924	0.414263	0.678792	0.699776	-7.62277	Not significant
MICB_MICA	0.0623076	-0.233353	0.357968	-0.248378	0.413664	0.67923	0.699776	-7.62472	Not significant
CA11	-0.014009	-0.0824493	0.0544312	-0.0546554	-0.40179	0.687945	0.708125	-7.62745	Not significant
IDUA	0.0231572	-0.0919903	0.138305	-0.160257	0.394761	0.693124	0.712822	-7.63065	Not significant
SCGB1A1	0.026424	-0.106832	0.15968	0.350457	0.389235	0.697205	0.716383	-7.63495	Not significant
ISLR2	0.0154555	-0.0701643	0.101075	-0.0169319	0.354334	0.723181	0.742415	-7.64679	Not significant
IGFBPL1	0.0179824	-0.0829936	0.118958	0.211911	0.349565	0.726756	0.745424	-7.64959	Not significant
CCS	-0.0282426	-0.192475	0.13599	0.452445	-0.337555	0.735787	0.754018	-7.65335	Not significant
TRAF2	-0.0279762	-0.201852	0.145899	0.030781	-0.315829	0.752214	0.76957	-7.66037	Not significant
REN	0.0263776	-0.137614	0.190369	0.603327	0.315727	0.752291	0.76957	-7.66083	Not significant
EDIL3	-0.0145956	-0.105775	0.0765834	0.0511656	-0.314216	0.753438	0.770063	-7.66088	Not significant
PODXL2	0.0142329	-0.0767047	0.10517	0.509031	0.307221	0.758755	0.774813	-7.66134	Not significant
CEACAM3	-0.0178265	-0.136128	0.100475	0.376097	-0.295786	0.76747	0.781645	-7.6644	Not significant
ARNT	0.0111583	-0.0621888	0.0845053	0.0209576	0.298619	0.765308	0.780129	-7.66517	Not significant
TFF1	0.0283782	-0.157903	0.21466	0.652765	0.299029	0.764994	0.780129	-7.66596	Not significant
IKZF2	-0.0224847	-0.197561	0.152591	0.328837	-0.252094	0.801033	0.814846	-7.67635	Not significant
CDSN	-0.0145133	-0.127778	0.0987511	0.070688	-0.25152	0.801476	0.814846	-7.67903	Not significant
AOC1	-0.0133372	-0.130526	0.103852	0.173976	-0.223399	0.823282	0.836281	-7.68478	Not significant
BRK1	-0.0152194	-0.160356	0.129917	0.584077	-0.205838	0.83697	0.84944	-7.68834	Not significant
CD302	0.0126267	-0.115754	0.141008	0.430296	0.19306	0.846961	0.857326	-7.68941	Not significant
CST5	0.0150727	-0.134979	0.165125	0.153528	0.197174	0.843741	0.855562	-7.69086	Not significant
LXN	0.0164444	-0.149989	0.182878	0.338046	0.193944	0.846268	0.857326	-7.69149	Not significant
CPE	0.00974985	-0.0971863	0.116686	-0.167735	0.178968	0.858008	0.86775	-7.6925	Not significant
TSLP	-0.0105734	-0.135942	0.114795	0.336186	-0.16555	0.868553	0.877648	-7.69651	Not significant
TFF2	-0.0122354	-0.163465	0.138995	0.311565	-0.15881	0.873858	0.882239	-7.69804	Not significant
ATP5PO	0.00668716	-0.089712	0.103086	0.366761	0.136167	0.891723	0.898708	-7.70025	Not significant
CRHR1	0.00879146	-0.114922	0.132505	0.131577	0.13949	0.889098	0.896842	-7.70048	Not significant
CDNF	0.00594147	-0.107731	0.119614	0.254664	0.102599	0.918307	0.924695	-7.70277	Not significant
NAAA	0.00675113	-0.144857	0.158359	0.170377	0.0874088	0.930368	0.936026	-7.70646	Not significant
HSPB6	0.00621849	-0.190921	0.203358	0.555038	0.0619175	0.950644	0.953715	-7.70658	Not significant
PLAU	-0.0031691	-0.0815485	0.0752103	0.233375	-0.0793658	0.936761	0.94164	-7.70749	Not significant
FOLR3	0.00677644	-0.361213	0.374766	-1.37627	0.0361467	0.971174	0.972855	-7.70785	Not significant
NCLN	0.0031202	-0.0970156	0.103256	0.0916076	0.061164	0.951244	0.953715	-7.70785	Not significant
TIMD4	-0.00467923	-0.13121	0.121852	0.517155	-0.0725899	0.94215	0.946236	-7.708	Not significant
COL9A1	0.00173569	-0.13144	0.134912	-0.0533288	0.0255827	0.979597	0.980443	-7.70988	Not significant
ANGPT1	0.00119956	-0.2301	0.232499	0.309543	0.0101799	0.99188	0.99188	-7.71059	Not significant

## Sheet: SLE_vs_healthy
protein	logFC	CI.L	CI.R	AveExpr	t	P.Value	adj.P.Val	B	regulation
LTA4H	2.85856	2.68144	3.03567	-0.351345	31.7106	1.5815e-121	1.83137e-118	266.668	Higher
CXCL13	2.9326	2.68727	3.17793	0.160328	23.4856	1.11792e-82	6.47276e-80	177.767	Higher
CST3	1.12185	1.017	1.22671	0.0495288	21.0205	1.04048e-70	4.01624e-68	150.354	Higher
TIMP1	0.964518	0.864642	1.06439	0.0955096	18.9738	7.93467e-61	2.29709e-58	127.719	Higher
CD27	1.58777	1.41976	1.75579	0.157687	18.5676	7.41949e-59	1.47865e-56	123.206	Higher
CSF1	1.1091	0.991688	1.22651	0.0516542	18.5593	7.66141e-59	1.47865e-56	123.173	Higher
SCRN1	2.06096	1.84244	2.27948	-0.0921516	18.5302	1.18793e-58	1.96517e-56	122.739	Higher
VSIG4	1.88399	1.68037	2.08761	0.110971	18.1783	5.03884e-57	7.29371e-55	119.009	Higher
AGRP	1.66984	1.4849	1.85479	-0.554927	17.7392	6.13474e-55	7.89337e-53	114.234	Higher
CTSC	1.51214	1.34319	1.68109	-0.0577889	17.5847	3.30451e-54	3.82662e-52	112.559	Higher
ST6GAL1	1.1034	0.97852	1.22828	0.166488	17.3598	3.81052e-53	4.01143e-51	110.127	Higher
LGALS9	1.28368	1.13772	1.42964	0.143327	17.2792	9.13017e-53	8.81061e-51	109.258	Higher
CASP8	2.25617	1.99783	2.5145	-0.173892	17.159	3.51921e-52	3.13481e-50	107.919	Higher
TNFRSF1A	1.10737	0.97678	1.23796	0.0742065	16.6606	7.24565e-50	5.99319e-48	102.619	Higher
PRDX6	1.47285	1.29829	1.6474	-0.83574	16.5782	1.82937e-49	1.41227e-47	101.701	Higher
HAVCR2	1.36494	1.20008	1.5298	0.0728614	16.2666	4.91157e-48	3.38932e-46	98.427	Higher
TNFRSF11A	1.47773	1.29923	1.65623	0.102166	16.2654	4.97568e-48	3.38932e-46	98.4141	Higher
RNASET2	0.855954	0.752492	0.959416	0.0485495	16.2545	5.59277e-48	3.59801e-46	98.2978	Higher
PTGDS	0.87199	0.765923	0.978056	0.110601	16.1524	1.65869e-47	1.01093e-45	97.217	Higher
ABHD14B	2.07707	1.82351	2.33063	-0.0219335	16.0946	3.19063e-47	1.84737e-45	96.5679	Higher
CLTA	1.37772	1.20692	1.54851	-0.0265496	15.8487	4.48143e-46	2.47119e-44	93.944	Higher
TNFRSF14	0.961532	0.841272	1.08179	0.184585	15.709	1.82212e-45	9.59098e-44	92.5455	Higher
CKAP4	0.950379	0.830521	1.07024	0.0787618	15.5788	7.18015e-45	3.61505e-43	91.1824	Higher
SIGLEC1	1.57504	1.37582	1.77425	0.13108	15.5334	1.15674e-44	5.58129e-43	90.7084	Higher
DDX58	2.08308	1.81934	2.34682	0.167963	15.5181	1.4559e-44	6.74373e-43	90.4842	Higher
IGFBP4	1.35033	1.17913	1.52153	-0.009398	15.4967	1.70137e-44	7.57763e-43	90.3249	Higher
FES	1.51174	1.31904	1.70444	-0.0689547	15.4139	4.34318e-44	1.86274e-42	89.3979	Higher
FABP5	1.58046	1.37838	1.78254	-0.0433106	15.3661	6.69638e-44	2.75404e-42	88.963	Higher
HLA-E	1.02506	0.89402	1.15609	0.155105	15.3697	6.897e-44	2.75404e-42	88.9382	Higher
TNFRSF1B	1.35617	1.18077	1.53158	0.190214	15.1909	4.17738e-43	1.61247e-41	87.1435	Higher
IL18BP	0.946335	0.822594	1.07007	0.0456088	15.0258	2.32745e-42	8.69414e-41	85.4364	Higher
LAP3	1.64843	1.43119	1.86568	-0.165045	14.9085	8.35039e-42	3.0218e-40	84.1718	Higher
ESAM	0.824946	0.715422	0.934471	0.203241	14.7985	2.4503e-41	8.59833e-40	83.0971	Higher
TFRC	1.15321	0.999431	1.30698	-0.0978299	14.7342	4.75853e-41	1.6207e-39	82.4376	Higher
LAIR1	1.15997	1.0049	1.31504	0.141609	14.6969	6.98722e-41	2.31177e-39	82.0559	Higher
CTSZ	0.871007	0.754457	0.987557	-0.0571762	14.683	8.06994e-41	2.59583e-39	81.9128	Higher
COL6A3	0.928972	0.80397	1.05397	0.132539	14.6012	1.87084e-40	5.85524e-39	81.0773	Higher
PLA2G15	0.746755	0.645966	0.847544	0.0355661	14.557	3.03158e-40	9.23834e-39	80.6012	Higher
DEFA1_DEFA1B	1.66364	1.43846	1.88881	0.35211	14.516	4.48606e-40	1.33202e-38	80.2083	Higher
CNDP1	-1.28544	-1.46075	-1.11013	0.215451	-14.4063	1.37814e-39	3.98971e-38	79.0932	Lower
NECTIN2	0.83465	0.720089	0.949212	0.107075	14.3143	3.52573e-39	9.95803e-38	78.16	Higher
GDF15	1.23698	1.06699	1.40698	-0.162848	14.2965	4.2286e-39	1.16589e-37	77.9794	Higher
LILRB4	1.41169	1.21734	1.60604	-0.0630453	14.2712	5.76842e-39	1.55345e-37	77.6762	Higher
CD14	1.2731	1.09751	1.44869	0.216595	14.2452	7.12565e-39	1.87534e-37	77.461	Higher
SDC1	1.43777	1.23932	1.63622	0.09759	14.2346	7.93694e-39	2.04244e-37	77.3539	Higher
C2CD2L	1.32843	1.1451	1.51175	0.161305	14.2372	8.15122e-39	2.05198e-37	77.3328	Higher
GCG	2.95207	2.54208	3.36205	-1.11984	14.1471	2.03241e-38	5.0075e-37	76.4252	Higher
CD300C	1.00941	0.868291	1.15054	0.0966365	14.0533	4.99293e-38	1.20455e-36	75.527	Higher
RELT	0.812587	0.698947	0.926227	0.043906	14.0489	5.22036e-38	1.23371e-36	75.4827	Higher
CD74	1.05535	0.907635	1.20307	0.12377	14.0371	5.88282e-38	1.36246e-36	75.364	Higher
IL2RA	1.12453	0.966964	1.28209	0.00170481	14.0224	6.82033e-38	1.54862e-36	75.2172	Higher
PLAUR	0.855698	0.735716	0.975679	-0.110678	14.0123	7.55757e-38	1.68301e-36	75.1152	Higher
FOLR2	0.960319	0.82552	1.09512	0.0989769	13.9969	8.83097e-38	1.92948e-36	74.9605	Higher
VCAM1	0.776188	0.665673	0.886704	0.0659815	13.799	6.47185e-37	1.38785e-35	72.9822	Higher
AGRN	1.00725	0.861904	1.1526	0.192567	13.6154	4.06437e-36	8.55734e-35	71.1575	Higher
BST2	1.59206	1.36187	1.82225	0.297602	13.5887	5.30353e-36	1.09669e-34	70.8932	Higher
MZB1	1.4544	1.24341	1.66539	0.0160842	13.5432	8.34162e-36	1.69467e-34	70.4435	Higher
PGF	0.678934	0.580265	0.777602	-0.0172567	13.5193	1.05872e-35	2.11378e-34	70.2067	Higher
NOS3	1.73755	1.48489	1.99021	0.119306	13.5117	1.19344e-35	2.34238e-34	70.0936	Higher
CES3	1.95783	1.67186	2.2438	0.197443	13.4513	2.17378e-35	4.1954e-34	69.4983	Higher
CXCL11	1.83157	1.56033	2.1028	0.0765657	13.2673	1.2845e-34	2.43844e-33	67.7285	Higher
DEFB4A_DEFB4B	2.97121	2.53103	3.4114	-0.571999	13.2621	1.40995e-34	2.63343e-33	67.642	Higher
IL1RN	1.52719	1.29968	1.75469	-0.0390685	13.1887	2.78414e-34	5.11752e-33	66.9605	Higher
CSTB	0.956796	0.813743	1.09985	-0.0774401	13.1409	4.45224e-34	8.05578e-33	66.4944	Higher
IQGAP2	1.59332	1.35509	1.83155	0.441803	13.1404	4.66042e-34	8.30272e-33	66.4551	Higher
B4GALT1	0.668838	0.568769	0.768906	-0.00081493	13.1319	4.86478e-34	8.53547e-33	66.4064	Higher
LGMN	0.821435	0.697845	0.945026	0.211774	13.0584	9.99035e-34	1.72669e-32	65.6921	Higher
CCN1	2.16619	1.8388	2.49358	-0.569389	12.9998	1.84293e-33	3.1384e-32	65.0904	Higher
SPON2	0.790582	0.670981	0.910184	0.246692	12.9871	2.00529e-33	3.3654e-32	65.0004	Higher
GPR37	1.7736	1.50531	2.04189	-0.214704	12.9886	2.05691e-33	3.40271e-32	64.9814	Higher
AXL	0.738326	0.626532	0.850121	0.180812	12.9757	2.24098e-33	3.65501e-32	64.8901	Higher
PRDX1	1.34659	1.14055	1.55262	-0.218856	12.8413	8.45398e-33	1.35968e-31	63.5741	Higher
TNFRSF8	1.31213	1.11122	1.51303	0.210084	12.8318	9.09359e-33	1.44252e-31	63.4998	Higher
PRTN3	1.33342	1.1289	1.53793	0.189665	12.8098	1.12548e-32	1.76123e-31	63.2882	Higher
EFNA1	0.784659	0.663928	0.905391	0.179097	12.7692	1.66804e-32	2.57546e-31	62.8977	Higher
BID	2.04672	1.73153	2.36191	-0.0862578	12.7584	1.92176e-32	2.92815e-31	62.7635	Higher
CD83	0.971087	0.821266	1.12091	0.155612	12.7349	2.41179e-32	3.62707e-31	62.5381	Higher
WASF3	2.24339	1.89638	2.5904	0.0174398	12.702	3.31358e-32	4.9123e-31	62.2229	Higher
PPP3R1	0.973216	0.822642	1.12379	0.179137	12.6989	3.35122e-32	4.9123e-31	62.2072	Higher
TNF	1.3376	1.12922	1.54599	0.187977	12.6115	7.91429e-32	1.14559e-30	61.3589	Higher
PILRA	1.06107	0.894766	1.22737	0.00187565	12.5357	1.58244e-31	2.2623e-30	60.6649	Higher
NPDC1	0.786722	0.663306	0.910137	0.0727829	12.5244	1.76411e-31	2.49127e-30	60.5571	Higher
DPEP2	0.876573	0.738162	1.01498	-0.0936081	12.443	3.97649e-31	5.4923e-30	59.7572	Higher
DSC2	0.829607	0.698573	0.960641	-0.019354	12.4392	3.98405e-31	5.4923e-30	59.7488	Higher
ADA2	0.991565	0.834884	1.14825	0.0797	12.4339	4.1906e-31	5.70908e-30	59.6986	Higher
TGFA	0.671006	0.564444	0.777568	-0.0935715	12.3718	7.83942e-31	1.05559e-29	59.0838	Higher
IL15	0.882516	0.742327	1.0227	0.26372	12.3685	8.08449e-31	1.07607e-29	59.0532	Higher
IL6	2.00444	1.68545	2.32343	-0.0448232	12.3459	1.00322e-30	1.32014e-29	58.8391	Higher
CTSS	0.536202	0.450477	0.621927	0.0362817	12.2893	1.66189e-30	2.16233e-29	58.3317	Higher
TIMD4	1.04978	0.881713	1.21784	-0.00514299	12.2723	1.95263e-30	2.51239e-29	58.1718	Higher
PON3	-0.591977	-0.687174	-0.49678	0.215868	-12.2175	3.27924e-30	4.17292e-29	57.6575	Lower
WFDC2	1.0002	0.838734	1.16166	-0.088357	12.1708	5.18242e-30	6.52309e-29	57.2081	Higher
CD46	0.55791	0.467107	0.648712	0.206454	12.0718	1.29732e-29	1.61537e-28	56.2933	Higher
HYOU1	0.519814	0.434987	0.60464	0.115568	12.0398	1.75173e-29	2.15798e-28	55.9954	Higher
SPINK1	1.1123	0.929883	1.29473	0.00446673	11.9799	3.07325e-29	3.74614e-28	55.4379	Higher
EPHB4	0.61256	0.511906	0.713215	0.0783749	11.9569	3.80894e-29	4.59453e-28	55.2251	Higher
MPO	1.14311	0.955112	1.33112	0.217081	11.9462	4.21181e-29	5.02812e-28	55.1253	Higher
MDK	1.33163	1.11194	1.55133	0.170843	11.909	6.04928e-29	7.14803e-28	54.771	Higher
IGFBP6	0.700041	0.584342	0.815741	0.166114	11.8876	7.27619e-29	8.51094e-28	54.5832	Higher
RARRES2	1.15781	0.966263	1.34935	-0.0584692	11.8761	8.10664e-29	9.38748e-28	54.476	Higher
TFPI2	1.16229	0.969335	1.35525	0.147034	11.8347	1.2083e-28	1.38536e-27	54.0849	Higher
TPP1	0.856194	0.713109	0.999279	0.0485057	11.7566	2.46063e-28	2.79354e-27	53.375	Higher
LTBR	0.688871	0.573689	0.804053	0.102696	11.7505	2.60293e-28	2.9264e-27	53.3192	Higher
GRN	0.660996	0.550461	0.77153	0.0900679	11.7491	2.63883e-28	2.93823e-27	53.3056	Higher
CXCL16	0.604221	0.502875	0.705567	0.134006	11.7136	3.6638e-28	4.04064e-27	52.9802	Higher
HMOX2	1.12768	0.938498	1.31685	0.0602006	11.7117	3.83396e-28	4.18842e-27	52.9422	Higher
CCL3	1.41033	1.17338	1.64728	0.228078	11.6942	4.5093e-28	4.88015e-27	52.7813	Higher
SULT2A1	1.9424	1.61537	2.26943	0.21627	11.6697	5.64879e-28	6.05675e-27	52.558	Higher
CD163	0.989235	0.822424	1.15605	-0.0277993	11.6514	6.51021e-28	6.91636e-27	52.4103	Higher
FSTL3	0.757803	0.629261	0.886345	-0.0362383	11.5828	1.22391e-27	1.28844e-26	51.7844	Higher
CANT1	0.438448	0.364025	0.512871	0.0767356	11.5748	1.31793e-27	1.37492e-26	51.7111	Higher
DLL1	0.708869	0.588231	0.829507	0.217051	11.5449	1.75783e-27	1.81747e-26	51.4304	Higher
CCL15	1.00869	0.836677	1.1807	0.0437253	11.5215	2.14969e-27	2.20295e-26	51.226	Higher
TNFSF13	0.642905	0.533213	0.752598	-0.0102578	11.5153	2.27571e-27	2.31165e-26	51.1696	Higher
COL18A1	0.479011	0.396658	0.561365	0.0159834	11.4279	5.05703e-27	5.09221e-26	50.3781	Higher
TREM2	1.28617	1.06499	1.50735	-0.0674795	11.4249	5.19859e-27	5.18962e-26	50.3507	Higher
CEACAM1	0.457476	0.378737	0.536215	0.0771446	11.4153	5.74898e-27	5.69001e-26	50.2559	Higher
TNFRSF4	0.89821	0.743061	1.05336	0.164486	11.3745	8.23017e-27	8.07672e-26	49.8953	Higher
FBP1	1.82702	1.51121	2.14284	-0.274928	11.3661	8.87786e-27	8.63913e-26	49.8203	Higher
BTN2A1	0.605596	0.500873	0.710319	0.239489	11.3618	9.23685e-27	8.91356e-26	49.781	Higher
CBLN4	-0.875608	-1.02772	-0.723494	0.0141169	-11.3096	1.50162e-26	1.43709e-25	49.3043	Lower
CCL7	1.84379	1.52313	2.16445	0.0801559	11.2974	1.69906e-26	1.61271e-25	49.1841	Higher
PDCD1	1.17541	0.970536	1.38027	0.228459	11.2724	2.10366e-26	1.98052e-25	48.9702	Higher
IL10	1.75709	1.45074	2.06344	0.0474125	11.2689	2.19861e-26	2.05321e-25	48.9287	Higher
CD302	0.953118	0.786899	1.11934	-0.109983	11.2661	2.25402e-26	2.08813e-25	48.904	Higher
CLEC5A	0.74926	0.618488	0.880033	0.039213	11.2569	2.39095e-26	2.1974e-25	48.8384	Higher
S100P	1.26424	1.04311	1.48537	-0.0904102	11.2328	3.04514e-26	2.77659e-25	48.6059	Higher
NID1	0.769093	0.634218	0.903968	0.0541611	11.2034	3.87675e-26	3.50725e-25	48.3595	Higher
LILRA5	0.696454	0.574011	0.818898	-0.0936484	11.1753	4.99405e-26	4.48303e-25	48.1085	Higher
IL10RB	0.662886	0.546252	0.779521	-0.0494973	11.1665	5.40816e-26	4.81743e-25	48.0296	Higher
MMP3	1.30894	1.07798	1.5399	0.284103	11.1349	7.18618e-26	6.35236e-25	47.7479	Higher
TGFBR2	0.769244	0.633134	0.905355	0.0777382	11.104	9.5934e-26	8.41603e-25	47.4667	Higher
PCSK9	0.996248	0.819032	1.17346	0.127363	11.045	1.6078e-25	1.39987e-24	46.9501	Higher
COLEC12	0.558822	0.459408	0.658236	0.0937888	11.0441	1.62168e-25	1.40142e-24	46.9415	Higher
AHCY	1.2214	1.00164	1.44116	0.157474	10.9197	4.9169e-25	4.21761e-24	45.8427	Higher
ITGAV	-0.530746	-0.626584	-0.434908	0.0306853	-10.8806	7.02836e-25	5.98444e-24	45.4939	Lower
CEACAM8	1.03579	0.846854	1.22473	-0.0744053	10.7712	1.86787e-24	1.57126e-23	44.5282	Higher
GBP2	1.5301	1.25099	1.80921	-0.183901	10.7709	1.87249e-24	1.57126e-23	44.5257	Higher
BTN3A2	0.884187	0.72287	1.0455	0.00725101	10.769	1.90447e-24	1.5866e-23	44.509	Higher
CD300E	1.16163	0.949219	1.37404	0.188598	10.7448	2.33165e-24	1.92861e-23	44.3063	Higher
FOLR1	0.614334	0.50196	0.726707	0.177174	10.741	2.41019e-24	1.97943e-23	44.2735	Higher
S100A12	1.71563	1.40181	2.02945	-0.530694	10.7411	2.43431e-24	1.98516e-23	44.2659	Higher
MAD1L1	1.26597	1.03415	1.49778	0.203708	10.7296	2.66346e-24	2.15685e-23	44.1715	Higher
NOMO1	0.511349	0.417288	0.60541	0.029471	10.681	4.04117e-24	3.24978e-23	43.7565	Higher
NBL1	0.547621	0.446809	0.648434	0.0565108	10.6726	4.39183e-24	3.50741e-23	43.6793	Higher
CD48	0.711382	0.580192	0.842573	0.145929	10.6538	5.12585e-24	4.06557e-23	43.521	Higher
SERPINE1	1.36847	1.1154	1.62153	-0.142371	10.6244	6.62794e-24	5.22119e-23	43.2666	Higher
EPHA1	0.672317	0.547626	0.797008	0.0482479	10.5936	8.67811e-24	6.79004e-23	42.9997	Higher
GFAP	0.828432	0.674771	0.982094	-0.0803683	10.5925	8.93141e-24	6.94132e-23	42.9788	Higher
IL18	1.01409	0.825875	1.20231	0.140461	10.5859	9.28128e-24	7.16515e-23	42.9332	Higher
PIK3IP1	0.650947	0.530117	0.771777	0.177089	10.5846	9.38178e-24	7.19157e-23	42.9225	Higher
ITGB2	0.756383	0.615973	0.896793	0.0350989	10.5839	9.43971e-24	7.19157e-23	42.9164	Higher
INPP1	1.08522	0.883439	1.287	-0.267934	10.5669	1.11625e-23	8.44845e-23	42.758	Higher
ACAA1	1.73497	1.41207	2.05788	0.190978	10.5565	1.22194e-23	9.12907e-23	42.6685	Higher
APP	1.15972	0.943839	1.3756	-0.0921283	10.5547	1.21763e-23	9.12907e-23	42.6644	Higher
CREG1	0.743602	0.605135	0.882069	-0.0366675	10.5512	1.268e-23	9.41246e-23	42.6295	Higher
MSR1	1.01827	0.82822	1.20833	-0.0810486	10.5267	1.55336e-23	1.14573e-22	42.4233	Higher
OSCAR	0.680885	0.553385	0.808384	0.0360521	10.4922	2.09473e-23	1.53525e-22	42.1273	Higher
IL18R1	0.712337	0.578829	0.845844	-0.0895114	10.483	2.27041e-23	1.65354e-22	42.0476	Higher
SIGLEC10	0.778538	0.632447	0.924629	0.0146296	10.4704	2.57937e-23	1.86682e-22	41.9289	Higher
TNFRSF13B	0.688122	0.558803	0.817441	0.0782515	10.4546	2.90335e-23	2.08825e-22	41.8042	Higher
IL1B	0.941348	0.764362	1.11833	0.0553187	10.4501	3.07418e-23	2.19747e-22	41.7552	Higher
LPCAT2	0.785428	0.637694	0.933161	0.238048	10.4457	3.19493e-23	2.26977e-22	41.717	Higher
CD59	0.478951	0.388607	0.569296	0.0759666	10.4158	4.05863e-23	2.86579e-22	41.4726	Higher
CCL14	0.710467	0.575793	0.84514	0.180752	10.3649	6.29267e-23	4.41631e-22	41.0385	Higher
DPY30	1.31321	1.06278	1.56364	0.152553	10.3028	1.08205e-22	7.54831e-22	40.5074	Higher
CXCL9	1.54616	1.25092	1.84139	0.100519	10.2894	1.20331e-22	8.34392e-22	40.3969	Higher
HGF	0.737459	0.596582	0.878336	-0.369501	10.2849	1.25018e-22	8.61729e-22	40.3591	Higher
VEGFA	0.801448	0.648294	0.954601	-0.0332475	10.2814	1.28853e-22	8.82913e-22	40.3292	Higher
ICAM1	0.593561	0.479834	0.707289	0.00794609	10.2543	1.62521e-22	1.10705e-21	40.0995	Higher
ITIH3	0.723994	0.584921	0.863067	-0.0101574	10.2281	2.03188e-22	1.37597e-21	39.8785	Higher
TFF1	1.50022	1.21183	1.78861	-0.0758903	10.2207	2.16479e-22	1.45745e-21	39.8158	Higher
CXCL10	1.69616	1.36912	2.0232	0.493636	10.1899	2.81402e-22	1.8836e-21	39.5563	Higher
TFPI	0.744549	0.600552	0.888547	-0.109676	10.1588	3.66651e-22	2.44012e-21	39.2944	Higher
AREG	1.0277	0.827755	1.22765	-0.169762	10.0985	6.21412e-22	4.11197e-21	38.7802	Higher
SIRPB1	0.981894	0.790464	1.17332	0.0833082	10.0776	7.29357e-22	4.79884e-21	38.614	Higher
PODXL2	0.614788	0.494734	0.734842	0.231855	10.0613	8.43976e-22	5.52161e-21	38.475	Higher
CD4	0.616824	0.496259	0.737388	-0.0495996	10.052	9.20955e-22	5.99138e-21	38.391	Higher
NRP2	0.631883	0.507759	0.756006	0.0508412	10.002	1.37988e-21	8.92679e-21	37.9833	Higher
BMP4	1.10064	0.884294	1.31698	-0.228346	9.99552	1.46898e-21	9.45046e-21	37.9237	Higher
LXN	0.840673	0.675181	1.00617	-0.293037	9.98055	1.66593e-21	1.06583e-20	37.7992	Higher
TCN2	0.641988	0.51549	0.768485	0.164669	9.97124	1.78698e-21	1.13699e-20	37.7276	Higher
CLEC1A	0.715378	0.57425	0.856506	0.085459	9.95934	2.00631e-21	1.26956e-20	37.6209	Higher
THY1	0.541897	0.434389	0.649405	0.169275	9.90329	3.15723e-21	1.98699e-20	37.1646	Higher
TNFRSF21	0.565064	0.45288	0.677247	0.112585	9.89627	3.34793e-21	2.09562e-20	37.1066	Higher
SOD2	0.789274	0.632184	0.946364	0.298481	9.87147	4.11784e-21	2.56369e-20	36.9019	Higher
ICAM3	0.544504	0.436069	0.65294	0.100197	9.86583	4.31626e-21	2.67285e-20	36.8554	Higher
ANG	0.582657	0.466574	0.698739	0.00528727	9.86167	4.46874e-21	2.75255e-20	36.8211	Higher
FABP1	1.6294	1.30458	1.95423	0.34158	9.85573	4.69534e-21	2.87683e-20	36.7722	Higher
PAG1	0.946305	0.757322	1.13529	0.0892621	9.83825	5.51432e-21	3.36083e-20	36.6211	Higher
EPHA2	0.796264	0.636858	0.95567	-0.032708	9.81432	6.72731e-21	4.07865e-20	36.4245	Higher
CCL19	1.96305	1.5694	2.35669	0.412933	9.79784	7.59828e-21	4.58271e-20	36.2962	Higher
PILRB	1.1035	0.882197	1.32481	-0.0808795	9.79675	7.66737e-21	4.60042e-20	36.2872	Higher
TIMP3	2.04558	1.63442	2.45675	0.0876705	9.7748	9.19779e-21	5.49023e-20	36.1073	Higher
ATP6AP2	1.18818	0.948425	1.42794	0.065511	9.73692	1.27706e-20	7.58377e-20	35.7908	Higher
CTSV	-0.888195	-1.06746	-0.708929	0.194122	-9.73456	1.29274e-20	7.63771e-20	35.7763	Lower
NAMPT	1.00837	0.804321	1.21242	-0.0565164	9.70947	1.60182e-20	9.41579e-20	35.5668	Higher
CD79B	0.880957	0.702232	1.05968	-0.000245691	9.68442	1.94067e-20	1.135e-19	35.3691	Higher
TNFRSF12A	0.77444	0.617264	0.931616	0.0902321	9.68074	2.0148e-20	1.17243e-19	35.3376	Higher
SEPTIN9	0.587527	0.467999	0.707054	0.0518167	9.65758	2.45512e-20	1.42151e-19	35.1446	Higher
HAGH	1.33494	1.06265	1.60723	-1.42507	9.63232	2.99933e-20	1.72797e-19	34.9443	Higher
ITGA5	0.496348	0.394516	0.598181	-0.0352926	9.57645	4.7066e-20	2.69814e-19	34.4934	Higher
REG3A	1.14495	0.909338	1.38056	0.00258026	9.54766	5.95393e-20	3.39638e-19	34.2611	Higher
ILKAP	1.09171	0.866643	1.31677	-0.116078	9.53036	6.94972e-20	3.94499e-19	34.1163	Higher
RP2	0.74292	0.589361	0.896478	0.306669	9.50553	8.50576e-20	4.80471e-19	33.9166	Higher
VCAN	0.687762	0.545372	0.830152	0.114366	9.4899	9.52833e-20	5.35621e-19	33.7964	Higher
LRRC25	0.854458	0.677163	1.03175	-0.0190798	9.46898	1.14437e-19	6.40182e-19	33.6235	Higher
FAM3C	0.51985	0.411475	0.628225	0.112211	9.42437	1.62066e-19	9.0227e-19	33.2716	Higher
THBD	0.586901	0.464487	0.709315	0.147865	9.41972	1.68284e-19	9.32407e-19	33.2344	Higher
NUCB2	0.791013	0.625776	0.95625	0.0257882	9.4055	1.89993e-19	1.04767e-18	33.1202	Higher
DNMBP	1.08249	0.854999	1.30998	0.419851	9.34895	2.99656e-19	1.64456e-18	32.6667	Higher
IGSF8	0.62158	0.490525	0.752636	0.117281	9.31851	3.80257e-19	2.07707e-18	32.4291	Higher
CTSF	0.785155	0.618642	0.951668	-0.0217442	9.26431	5.90583e-19	3.21078e-18	31.9999	Higher
GPKOW	0.553588	0.436158	0.671018	0.112217	9.26226	6.04058e-19	3.26869e-18	31.98	Higher
CTSL	0.467866	0.368446	0.567286	0.0725823	9.24599	6.79422e-19	3.6594e-18	31.8558	Higher
FAS	0.526808	0.414719	0.638897	0.144713	9.23409	7.4711e-19	3.99457e-18	31.762	Higher
MMP8	1.23547	0.97259	1.49834	-0.485439	9.23385	7.48551e-19	3.99457e-18	31.7601	Higher
PON2	0.677118	0.532641	0.821596	-0.157195	9.20817	9.29669e-19	4.93834e-18	31.5543	Higher
DDAH1	0.792563	0.623403	0.961724	-0.119769	9.20543	9.5011e-19	5.02387e-18	31.5328	Higher
PSME2	0.733804	0.576358	0.89125	-0.172898	9.15702	1.3872e-18	7.30171e-18	31.1533	Higher
SEMA4C	0.493013	0.387061	0.598964	-0.0969783	9.14238	1.56697e-18	8.21064e-18	31.0388	Higher
LCN2	0.670392	0.525243	0.815541	0.130749	9.07442	2.64923e-18	1.3819e-17	30.5121	Higher
TGFB1	0.571035	0.447233	0.694837	-0.0285825	9.06231	2.91433e-18	1.51336e-17	30.418	Higher
CCL28	0.947828	0.741696	1.15396	0.216662	9.03423	3.67565e-18	1.90018e-17	30.1971	Higher
ENPP5	-0.73439	-0.894149	-0.574631	0.219922	-9.03159	3.7106e-18	1.90972e-17	30.1795	Lower
THPO	0.614483	0.480112	0.748854	0.126168	8.98489	5.41076e-18	2.77242e-17	29.8154	Higher
MERTK	0.559654	0.437009	0.682298	-0.0395961	8.96553	6.22629e-18	3.17623e-17	29.6686	Higher
ARSA	0.741344	0.578411	0.904277	0.0393631	8.93951	7.62817e-18	3.87431e-17	29.4682	Higher
PRSS2	0.860046	0.670554	1.04954	0.0596164	8.9173	9.06954e-18	4.58626e-17	29.2974	Higher
SLAMF7	1.1234	0.875778	1.37102	-0.00505553	8.91363	9.43307e-18	4.74935e-17	29.2669	Higher
ITM2A	-1.01715	-1.24159	-0.792713	0.368299	-8.90427	1.01452e-17	5.08576e-17	29.1951	Lower
TNFRSF10A	0.719251	0.560491	0.87801	-0.0815936	8.90115	1.03384e-17	5.16031e-17	29.1706	Higher
KLK13	-0.812378	-0.991757	-0.633	0.553734	-8.89807	1.06456e-17	5.29084e-17	29.1476	Lower
TNFRSF10B	0.673491	0.524681	0.8223	-0.16248	8.89216	1.10862e-17	5.48627e-17	29.1017	Higher
CD1C	-0.607678	-0.742353	-0.473002	0.0911747	-8.86523	1.3663e-17	6.73265e-17	28.8989	Lower
CCL11	0.598542	0.465596	0.731489	-0.150197	8.84549	1.58369e-17	7.77081e-17	28.7474	Higher
EPO	1.4903	1.15809	1.8225	0.183163	8.81401	2.04094e-17	9.97219e-17	28.5054	Higher
MAEA	0.810964	0.630033	0.991894	0.280492	8.80641	2.16419e-17	1.053e-16	28.4476	Higher
NPY	1.1837	0.919306	1.44809	-0.390932	8.79629	2.32788e-17	1.1279e-16	28.3732	Higher
PLIN1	0.536596	0.41671	0.656482	0.0573854	8.79401	2.38115e-17	1.14891e-16	28.3533	Higher
IFNGR1	0.381747	0.29643	0.467064	0.169597	8.79116	2.4094e-17	1.15771e-16	28.3334	Higher
CCL20	1.49921	1.16239	1.83603	-0.0807078	8.74505	3.43505e-17	1.64371e-16	27.9835	Higher
IL15RA	0.753722	0.584327	0.923118	0.175384	8.74213	3.54851e-17	1.69102e-16	27.9598	Higher
CDCP1	1.0561	0.818679	1.29352	-0.371973	8.73957	3.60058e-17	1.7088e-16	27.9395	Higher
OLR1	0.808691	0.626769	0.990613	-0.221067	8.73378	3.74556e-17	1.77035e-16	27.8982	Higher
REN	1.13766	0.88169	1.39363	-0.171931	8.73226	3.78953e-17	1.78385e-16	27.8866	Higher
PTEN	0.54282	0.420524	0.665116	0.0783642	8.72071	4.18164e-17	1.96046e-16	27.7979	Higher
RBP5	1.02879	0.796985	1.2606	-0.0134646	8.71979	4.21111e-17	1.96632e-16	27.791	Higher
VWA1	0.84821	0.656984	1.03944	-0.059552	8.7149	4.35031e-17	2.02316e-16	27.7564	Higher
VAMP5	1.09782	0.849729	1.3459	0.231702	8.69425	5.11984e-17	2.37151e-16	27.5983	Higher
CLEC4G	0.568417	0.439903	0.69693	-0.0400445	8.69014	5.28309e-17	2.43738e-16	27.5673	Higher
NEFL	0.933303	0.721861	1.14475	0.0272423	8.6724	6.04947e-17	2.77987e-16	27.4337	Higher
TGFBI	0.43774	0.337839	0.537641	0.108738	8.60897	9.70941e-17	4.44407e-16	26.9588	Higher
ADAMTS13	-0.425649	-0.52287	-0.328428	0.317212	-8.6019	1.02449e-16	4.66554e-16	26.9058	Lower
CCL2	0.943036	0.727645	1.15843	0.11537	8.60215	1.02738e-16	4.66554e-16	26.9055	Higher
LILRB2	0.680939	0.525007	0.836871	0.0635104	8.57979	1.21141e-16	5.47975e-16	26.7406	Higher
CCL18	1.06147	0.818166	1.30478	0.037506	8.57147	1.29021e-16	5.81349e-16	26.6785	Higher
SLAMF8	1.04085	0.802219	1.27947	-0.0747658	8.56989	1.31795e-16	5.91546e-16	26.6659	Higher
CCL8	1.17719	0.907209	1.44716	0.105428	8.56689	1.34189e-16	5.99964e-16	26.6456	Higher
PGLYRP1	0.736587	0.567432	0.905741	-0.0066977	8.55548	1.45609e-16	6.48518e-16	26.5592	Higher
FURIN	0.622127	0.478643	0.76561	-0.216827	8.51887	1.9282e-16	8.55499e-16	26.2883	Higher
LBP	1.03554	0.79651	1.27457	0.0967407	8.51175	2.02531e-16	8.95155e-16	26.2339	Higher
CRTAM	0.999187	0.768076	1.2303	-0.0766002	8.49437	2.31876e-16	1.02096e-15	26.103	Higher
ZBTB17	0.767997	0.590317	0.945677	0.191463	8.49238	2.36422e-16	1.03703e-15	26.0899	Higher
LAMP3	0.961131	0.738191	1.18407	0.0141993	8.47029	2.76599e-16	1.20868e-15	25.9267	Higher
ANGPTL3	0.546926	0.419663	0.674189	0.0476608	8.44365	3.37734e-16	1.47029e-15	25.7299	Higher
TXNDC15	0.427651	0.328125	0.527176	0.0299038	8.44229	3.42706e-16	1.48634e-15	25.7214	Higher
MFAP5	0.747788	0.573711	0.921865	0.287255	8.43999	3.47113e-16	1.49984e-15	25.7029	Higher
EPHX2	1.17758	0.903219	1.45194	-0.012297	8.43294	3.69142e-16	1.5891e-15	25.6507	Higher
CD38	0.652223	0.500002	0.804445	0.0333373	8.41839	4.11557e-16	1.76512e-15	25.5436	Higher
CRHBP	0.45092	0.345614	0.556226	0.100664	8.41301	4.24682e-16	1.81469e-15	25.5042	Higher
SMOC1	0.861654	0.660412	1.0629	-0.0948151	8.41241	4.2848e-16	1.82419e-15	25.5013	Higher
MAGED1	0.829757	0.635587	1.02393	-0.163406	8.39607	4.86115e-16	2.06198e-15	25.3795	Higher
MARCO	0.589502	0.451524	0.72748	-0.0126604	8.3942	4.88682e-16	2.0653e-15	25.3658	Higher
LY96	0.628319	0.481255	0.775384	-0.0774645	8.39421	4.90777e-16	2.06662e-15	25.3641	Higher
PDCD1LG2	0.696439	0.533407	0.859471	0.012047	8.39304	4.97219e-16	2.08616e-15	25.3572	Higher
CD93	0.480434	0.367866	0.593002	0.132804	8.38539	5.2187e-16	2.18168e-15	25.3011	Higher
CRACR2A	1.28196	0.980969	1.58295	0.973546	8.36818	5.98268e-16	2.49207e-15	25.175	Higher
SORT1	0.504406	0.385873	0.62294	0.0209922	8.36071	6.27056e-16	2.60262e-15	25.1202	Higher
CRIM1	0.365548	0.279513	0.451583	0.178466	8.34785	6.89964e-16	2.8535e-15	25.026	Higher
PVR	0.553592	0.423272	0.683912	-0.0573173	8.34608	6.99093e-16	2.88096e-15	25.013	Higher
BRK1	0.694555	0.530661	0.858448	-0.166877	8.32633	8.16231e-16	3.35176e-15	24.8689	Higher
CCS	0.854073	0.652421	1.05572	-0.253362	8.32143	8.42799e-16	3.44862e-15	24.8313	Higher
SCARB2	0.748686	0.571841	0.925531	0.0365699	8.31789	8.6519e-16	3.52778e-15	24.8054	Higher
GLB1	0.706434	0.539353	0.873515	-0.140489	8.30712	9.36978e-16	3.80709e-15	24.7269	Higher
MANSC1	0.470311	0.359061	0.581561	0.0960711	8.30598	9.44959e-16	3.82609e-15	24.7221	Higher
LILRB1	0.494871	0.377544	0.612198	0.0319757	8.28702	1.08257e-15	4.36799e-15	24.5822	Higher
GOLM2	0.47797	0.364505	0.591435	0.117506	8.2764	1.17094e-15	4.70814e-15	24.5049	Higher
DCBLD2	0.600707	0.457893	0.74352	0.00626807	8.26419	1.28652e-15	5.15497e-15	24.4181	Higher
APBB1IP	0.876667	0.667725	1.08561	-0.00827233	8.24362	1.50297e-15	5.98088e-15	24.2675	Higher
CCL21	0.809272	0.616392	1.00215	0.185322	8.24351	1.49201e-15	5.95777e-15	24.2662	Higher
VMO1	1.23148	0.93775	1.52522	-0.141618	8.23728	1.57462e-15	6.22324e-15	24.2217	Higher
IGF2R	0.393565	0.299682	0.487447	-0.00279118	8.23636	1.57265e-15	6.22324e-15	24.2144	Higher
EFNA4	0.633154	0.482061	0.784246	0.0536675	8.23327	1.61519e-15	6.36188e-15	24.1905	Higher
REG1A	0.74886	0.567945	0.929775	0.0851903	8.13262	3.36038e-15	1.31909e-14	23.4667	Higher
LGALS1	0.538641	0.408411	0.66887	0.221012	8.12633	3.51788e-15	1.37625e-14	23.4216	Higher
GRPEL1	0.995953	0.754704	1.2372	-0.189827	8.11115	3.9586e-15	1.54345e-14	23.3139	Higher
IFNLR1	0.506187	0.383313	0.62906	0.0659828	8.09393	4.48599e-15	1.74321e-14	23.1908	Higher
LY6D	0.56824	0.429826	0.706654	0.198319	8.06597	5.45248e-15	2.1117e-14	22.9902	Higher
CA5A	1.33641	1.00994	1.66289	-0.116906	8.0426	6.50467e-15	2.5108e-14	22.8251	Higher
HSPG2	0.402951	0.304395	0.501508	0.207656	8.03286	6.92736e-15	2.66508e-14	22.7545	Higher
ACTA2	0.826079	0.623797	1.02836	-0.123778	8.02367	7.4569e-15	2.8593e-14	22.6906	Higher
HYAL1	0.329201	0.248567	0.409835	0.196951	8.02135	7.52704e-15	2.87667e-14	22.6728	Higher
FAP	-0.482238	-0.600626	-0.36385	0.0786005	-8.0031	8.58469e-15	3.27009e-14	22.5434	Lower
CCL16	0.897187	0.676123	1.11825	-0.292118	7.97386	1.05933e-14	4.02198e-14	22.3365	Higher
MEPE	-0.557661	-0.695296	-0.420027	0.0372742	-7.96062	1.16491e-14	4.4084e-14	22.243	Lower
ADGRG1	0.873822	0.658044	1.0896	-0.438053	7.95653	1.2081e-14	4.55693e-14	22.2158	Higher
BAMBI	0.514351	0.387234	0.641468	0.126066	7.94995	1.26639e-14	4.7613e-14	22.1695	Higher
PEAR1	0.331443	0.249513	0.413373	0.190986	7.9482	1.27335e-14	4.77198e-14	22.1554	Higher
TBC1D17	0.561061	0.422026	0.700097	-0.0942983	7.92854	1.47606e-14	5.51378e-14	22.0187	Higher
ALDH1A1	0.7504	0.564407	0.936393	-0.144828	7.92685	1.48352e-14	5.52384e-14	22.0051	Higher
BAIAP2	1.04569	0.785993	1.30539	-0.315171	7.91114	1.67126e-14	6.20294e-14	21.8966	Higher
TREML2	0.51568	0.387562	0.643798	0.214899	7.90814	1.69553e-14	6.25854e-14	21.8737	Higher
F9	0.402098	0.302197	0.501998	-0.105047	7.90802	1.69705e-14	6.25854e-14	21.8728	Higher
IL13RA1	0.318707	0.239502	0.397913	0.0842094	7.90579	1.73017e-14	6.36042e-14	21.8599	Higher
CTSH	1.16422	0.874651	1.45379	-0.184773	7.89938	1.81739e-14	6.65994e-14	21.8141	Higher
FLT4	0.544079	0.408564	0.679594	-0.0125743	7.88824	1.96074e-14	7.16257e-14	21.7368	Higher
CTSO	0.466436	0.350208	0.582664	-0.10494	7.8847	2.0038e-14	7.29687e-14	21.7094	Higher
AMBP	0.463318	0.347762	0.578874	-0.0575777	7.87758	2.11528e-14	7.67868e-14	21.6622	Higher
CCL4	1.14148	0.856065	1.4269	0.275671	7.85767	2.42854e-14	8.78829e-14	21.5203	Higher
PTN	1.04805	0.785966	1.31013	0.177811	7.85688	2.4588e-14	8.87006e-14	21.5168	Higher
FGF21	1.92718	1.44331	2.41105	-0.203476	7.82533	3.06461e-14	1.10212e-13	21.2976	Higher
LAG3	0.809696	0.605636	1.01376	0.210746	7.79601	3.7827e-14	1.35615e-13	21.0931	Higher
OSMR	0.313526	0.234019	0.393033	0.0382731	7.74766	5.28203e-14	1.88784e-13	20.7561	Higher
PIGR	0.59084	0.44034	0.741339	-0.0146651	7.71326	6.72346e-14	2.39562e-13	20.5189	Higher
TNFRSF9	0.737199	0.549071	0.925327	0.113863	7.69904	7.45059e-14	2.64656e-13	20.4205	Higher
CRTAC1	-0.500832	-0.628742	-0.372922	0.141433	-7.69294	7.75083e-14	2.74479e-13	20.3791	Lower
IFNL1	0.848054	0.6313	1.06481	0.195484	7.68715	8.12159e-14	2.86732e-13	20.3419	Higher
LSM1	0.86041	0.640168	1.08065	-0.0146284	7.67562	8.80161e-14	3.09795e-13	20.2629	Higher
MLN	1.33268	0.991166	1.6742	-0.789	7.66696	9.34966e-14	3.28088e-13	20.2035	Higher
MFGE8	0.649082	0.482623	0.815541	-0.105452	7.66118	9.67323e-14	3.38417e-13	20.1613	Higher
LRP11	0.532118	0.395562	0.668674	-0.0149561	7.656	1.0029e-13	3.49807e-13	20.1258	Higher
GP1BA	0.447156	0.332058	0.562253	0.316313	7.63303	1.17659e-13	4.09155e-13	19.9689	Higher
POLR2F	0.677336	0.502388	0.852283	-0.0107553	7.60683	1.4197e-13	4.9222e-13	19.7931	Higher
PRSS8	0.577834	0.428347	0.72732	-0.158326	7.59461	1.53584e-13	5.30897e-13	19.707	Higher
CCL23	0.576511	0.426965	0.726057	-0.0644647	7.5742	1.76853e-13	6.09512e-13	19.5684	Higher
GCNT1	0.67352	0.498501	0.848538	-0.0252949	7.56093	1.9497e-13	6.69955e-13	19.4814	Higher
ANKRD54	0.819579	0.606437	1.03272	-0.084999	7.55491	2.03229e-13	6.96271e-13	19.4406	Higher
OGN	0.617849	0.45693	0.778768	0.206306	7.54361	2.18393e-13	7.46014e-13	19.3611	Higher
LHPP	0.704955	0.520916	0.888994	-0.331689	7.52585	2.46764e-13	8.40449e-13	19.2412	Higher
KIT	-0.449816	-0.567291	-0.332341	0.206851	-7.52303	2.51601e-13	8.54409e-13	19.2221	Lower
ENTPD5	0.311102	0.229582	0.392622	0.01128	7.49799	3.00482e-13	1.01742e-12	19.0565	Higher
CNTN1	-0.427609	-0.540393	-0.314824	0.149773	-7.44905	4.1748e-13	1.40945e-12	18.7247	Lower
AIF1	0.810051	0.595616	1.02449	0.0880286	7.42205	5.04526e-13	1.69837e-12	18.5476	Higher
EPHB6	0.558163	0.410113	0.706213	0.0598641	7.40727	5.5629e-13	1.8672e-12	18.4454	Higher
CD55	0.359494	0.264087	0.454901	0.145138	7.40314	5.70539e-13	1.90949e-12	18.418	Higher
RRM2	0.877852	0.64468	1.11103	0.255969	7.39694	5.98295e-13	1.99662e-12	18.3802	Higher
EFEMP1	0.468162	0.343551	0.592774	0.170748	7.38146	6.60858e-13	2.19906e-12	18.2738	Higher
CXCL8	0.851316	0.624193	1.07844	-0.0280748	7.36434	7.42e-13	2.46199e-12	18.1601	Higher
CALB2	0.448143	0.328537	0.567748	-0.00564034	7.36162	7.59861e-13	2.51406e-12	18.1456	Higher
CXCL12	0.5794	0.424095	0.734705	0.248005	7.32994	9.40832e-13	3.10394e-12	17.9359	Higher
LGALS3	0.419914	0.306791	0.533036	0.0143154	7.29315	1.19845e-12	3.94263e-12	17.6895	Higher
GFRA1	0.591673	0.432237	0.751109	0.0116367	7.29124	1.21704e-12	3.99244e-12	17.6807	Higher
EBI3_IL27	0.574685	0.419793	0.729578	-0.049312	7.28963	1.2303e-12	4.02453e-12	17.67	Higher
NADK	0.85285	0.621926	1.08377	-0.0786794	7.25617	1.5352e-12	5.00779e-12	17.4465	Higher
FETUB	0.471789	0.343827	0.599752	0.109809	7.24383	1.66706e-12	5.42262e-12	17.3657	Higher
OMD	-0.773095	-0.982983	-0.563207	0.124733	-7.23685	1.74658e-12	5.66538e-12	17.32	Lower
CALCA	0.905221	0.658762	1.15168	-0.207717	7.21632	2.00747e-12	6.49342e-12	17.186	Higher
SMAD5	-0.558356	-0.710443	-0.406269	-0.08424	-7.21319	2.05482e-12	6.62808e-12	17.1694	Lower
ASGR1	0.565237	0.411235	0.719239	-0.0529701	7.21124	2.07649e-12	6.67937e-12	17.1528	Higher
HAVCR1	1.10438	0.802944	1.40582	-0.433418	7.19823	2.26395e-12	7.26222e-12	17.0717	Higher
FGF23	0.806367	0.585749	1.02698	0.0975548	7.18122	2.53438e-12	8.10723e-12	16.9611	Higher
ADAM15	0.448954	0.325984	0.571923	0.0801812	7.1732	2.67918e-12	8.54679e-12	16.9092	Higher
CAPG	0.933964	0.677641	1.19029	-0.0185012	7.15893	2.93742e-12	9.34487e-12	16.8163	Higher
CNTN5	-0.534403	-0.681347	-0.387459	0.195014	-7.14531	3.20633e-12	1.01724e-11	16.7242	Lower
CLEC4A	-0.551085	-0.702703	-0.399466	0.268564	-7.14126	3.30893e-12	1.04693e-11	16.7022	Lower
CLEC4D	0.820888	0.59484	1.04694	-0.219237	7.13496	3.44931e-12	1.08837e-11	16.6614	Higher
CX3CL1	0.684391	0.495882	0.8729	0.16067	7.13309	3.48385e-12	1.09628e-11	16.6453	Higher
IRAG2	1.07658	0.779601	1.37356	1.19976	7.1224	3.74699e-12	1.17588e-11	16.5803	Higher
RAB6A	0.948645	0.686137	1.21115	0.348764	7.10017	4.33695e-12	1.35735e-11	16.4369	Higher
EDA2R	0.641827	0.463998	0.819656	-0.156521	7.09123	4.58836e-12	1.43216e-11	16.379	Higher
CCL27	0.861885	0.621805	1.10196	-0.302566	7.05339	5.8652e-12	1.82578e-11	16.1321	Higher
SLAMF1	0.950614	0.68577	1.21546	-0.135388	7.05215	5.93998e-12	1.8441e-11	16.1286	Higher
DKK1	0.725603	0.522995	0.92821	-0.0927516	7.03634	6.55607e-12	2.02715e-11	16.0229	Higher
SMPD1	0.654018	0.471393	0.836643	-0.102405	7.03614	6.5646e-12	2.02715e-11	16.0217	Higher
FGFR2	0.299512	0.215599	0.383425	0.0393187	7.01279	7.66047e-12	2.35926e-11	15.8767	Higher
SEZ6L2	0.365648	0.263037	0.468259	0.0357164	7.00129	8.27402e-12	2.53474e-11	15.8038	Higher
CLEC7A	0.867386	0.623999	1.11077	0.121445	7.00194	8.20209e-12	2.51937e-11	15.8034	Higher
CD99	0.301899	0.217142	0.386657	0.157436	6.99822	8.40323e-12	2.56753e-11	15.7797	Higher
GALNT10	0.537774	0.386727	0.688821	-0.164863	6.99512	8.6121e-12	2.62443e-11	15.7646	Higher
IGFBP1	1.12682	0.810043	1.44359	0.977524	6.98887	8.92927e-12	2.71394e-11	15.7202	Higher
BLMH	0.414714	0.297984	0.531444	0.0532781	6.98022	9.44458e-12	2.86304e-11	15.6652	Higher
DNER	-0.361225	-0.462919	-0.259532	0.25843	-6.97895	9.52231e-12	2.87907e-11	15.6572	Lower
ACE2	0.59541	0.427626	0.763194	-0.202607	6.97226	9.98835e-12	3.01211e-11	15.6193	Higher
C4BPB	0.611738	0.439041	0.784435	0.104158	6.95965	1.08139e-11	3.25259e-11	15.5389	Higher
F7	0.429894	0.308074	0.551715	0.142904	6.93337	1.27862e-11	3.83585e-11	15.3685	Higher
BSG	0.284333	0.20361	0.365056	0.0123831	6.92045	1.38962e-11	4.1581e-11	15.2869	Higher
LY9	0.407672	0.291818	0.523527	0.0492658	6.91355	1.45281e-11	4.33595e-11	15.2434	Higher
MMP7	0.584899	0.418229	0.751569	0.366058	6.89497	1.64401e-11	4.894e-11	15.1313	Higher
PAM	0.380146	0.27154	0.488753	0.103529	6.87698	1.8373e-11	5.45537e-11	15.0134	Higher
CSF3	0.65591	0.468192	0.843628	0.0753911	6.86509	1.99102e-11	5.89667e-11	14.9437	Higher
NRTN	0.786122	0.561079	1.01117	0.2372	6.86329	2.01398e-11	5.94945e-11	14.9325	Higher
IL16	0.652333	0.465538	0.839128	0.023117	6.86132	2.03114e-11	5.98489e-11	14.9152	Higher
RET	-0.689518	-0.887349	-0.491688	0.352096	-6.84795	2.2215e-11	6.51265e-11	14.8365	Lower
FLT3LG	0.456001	0.325169	0.586834	0.195432	6.84787	2.21342e-11	6.50545e-11	14.831	Higher
ICAM2	0.422678	0.301083	0.544273	0.130835	6.82965	2.4864e-11	7.27085e-11	14.7172	Higher
IL2RB	0.524452	0.373083	0.675821	0.00922475	6.80733	2.87744e-11	8.39313e-11	14.5832	Higher
IL12RB1	0.568485	0.404298	0.732672	-0.0386557	6.80279	2.96159e-11	8.61688e-11	14.555	Higher
KLK11	0.421083	0.299441	0.542725	0.140888	6.80126	2.9846e-11	8.64042e-11	14.5448	Higher
IGFBP7	0.40752	0.289803	0.525237	0.145726	6.80164	2.97134e-11	8.62359e-11	14.5428	Higher
CLPS	0.824151	0.585711	1.06259	0.181731	6.79098	3.17942e-11	9.18148e-11	14.4765	Higher
CTRB1	0.657115	0.466975	0.847254	0.191636	6.79004	3.19841e-11	9.21334e-11	14.4707	Higher
KRT18	1.1281	0.801424	1.45478	-0.235047	6.78478	3.32006e-11	9.54004e-11	14.4432	Higher
VAT1	0.341851	0.242835	0.440867	0.0718432	6.78328	3.35196e-11	9.60784e-11	14.4338	Higher
DGKZ	0.596749	0.423696	0.769802	0.0671436	6.77519	3.52816e-11	1.00879e-10	14.3837	Higher
VASN	0.342709	0.24327	0.442148	0.101161	6.77132	3.60146e-11	1.02721e-10	14.3545	Higher
MASP1	0.397545	0.282126	0.512963	-0.0336859	6.76731	3.70115e-11	1.05305e-10	14.3304	Higher
PXN	0.81531	0.578028	1.05259	0.0519297	6.75098	4.11161e-11	1.16697e-10	14.2339	Higher
PDGFRA	0.413059	0.292744	0.533374	-0.00301263	6.74523	4.24692e-11	1.20243e-10	14.1932	Higher
PDGFC	0.436702	0.309463	0.563941	-0.137443	6.74331	4.31547e-11	1.21886e-10	14.1866	Higher
CD99L2	0.406586	0.287918	0.525255	0.101781	6.73163	4.62719e-11	1.30372e-10	14.1093	Higher
TNFRSF13C	0.563655	0.399005	0.728305	0.185059	6.72605	4.81143e-11	1.35234e-10	14.0801	Higher
ANGPTL1	0.393763	0.278289	0.509237	0.0677803	6.69971	5.65591e-11	1.58585e-10	13.9129	Higher
VSTM1	0.711472	0.502744	0.920199	0.0839691	6.69708	5.77198e-11	1.61448e-10	13.9021	Higher
ANGPTL2	0.545902	0.385515	0.706289	0.347063	6.68727	6.11492e-11	1.70629e-10	13.8365	Higher
PTPRF	0.434093	0.306465	0.561721	0.093545	6.68255	6.29871e-11	1.75334e-10	13.8076	Higher
CXADR	0.765763	0.540198	0.991327	0.205347	6.67009	6.8352e-11	1.89812e-10	13.7367	Higher
THBS2	0.470468	0.33178	0.609157	0.0493474	6.66491	7.03362e-11	1.94855e-10	13.6996	Higher
DKK3	0.44842	0.316067	0.580774	0.210015	6.65663	7.40744e-11	2.04721e-10	13.649	Higher
ADAM8	0.374714	0.263944	0.485484	0.123986	6.64632	7.89946e-11	2.17799e-10	13.5861	Higher
CLEC11A	0.549841	0.387255	0.712426	0.273097	6.64443	7.99297e-11	2.19854e-10	13.5746	Higher
CLEC6A	0.656231	0.461663	0.850799	0.135071	6.62665	8.96211e-11	2.45927e-10	13.4718	Higher
IL6R	0.410992	0.289017	0.532966	0.120643	6.62016	9.29704e-11	2.54515e-10	13.4268	Higher
IGFBP2	0.786519	0.552609	1.02043	-0.00297224	6.60638	1.01283e-10	2.76617e-10	13.3431	Higher
SSB	0.760205	0.533612	0.986798	-0.0561541	6.59162	1.11386e-10	3.03495e-10	13.2592	Higher
FGR	0.587251	0.410265	0.764236	0.183473	6.5192	1.74099e-10	4.73254e-10	12.8227	Higher
CDH1	0.499144	0.348337	0.649952	0.121976	6.50291	1.91744e-10	5.19998e-10	12.7193	Higher
ISLR2	-0.502703	-0.655124	-0.350281	0.267718	-6.47996	2.21404e-10	5.99032e-10	12.5879	Lower
TFF2	0.739461	0.514558	0.964363	-0.0346926	6.45988	2.49436e-10	6.73304e-10	12.4623	Higher
STX6	0.898041	0.624536	1.17155	0.164134	6.45116	2.63918e-10	7.10738e-10	12.4163	Higher
REG1B	0.679354	0.471378	0.887331	-0.0229297	6.41779	3.22198e-10	8.65674e-10	12.2123	Higher
NFKBIE	0.519947	0.359931	0.679964	0.0380964	6.38414	3.96241e-10	1.06215e-09	12.0195	Higher
TINAGL1	0.310113	0.214587	0.405639	0.19308	6.37826	4.0926e-10	1.09451e-09	11.9788	Higher
SSC5D	0.576744	0.398556	0.754933	-0.122363	6.35929	4.58839e-10	1.22428e-09	11.8671	Higher
KLK4	0.858484	0.59306	1.12391	-0.269239	6.35473	4.72323e-10	1.25736e-09	11.8453	Higher
NDUFS6	1.08694	0.749314	1.42457	0.428034	6.32523	5.64746e-10	1.49995e-09	11.6736	Higher
IL12A_IL12B	1.22384	0.843019	1.60466	0.147441	6.31409	6.03712e-10	1.59611e-09	11.6085	Higher
PLXNB2	0.298718	0.205762	0.391675	0.0334972	6.31371	6.03222e-10	1.59611e-09	11.6001	Higher
PADI2	0.750675	0.516774	0.984576	0.201269	6.30563	6.35048e-10	1.67514e-09	11.5591	Higher
NRCAM	0.306575	0.210988	0.402161	-0.0273877	6.3015	6.48945e-10	1.7079e-09	11.5288	Higher
HLA-DRA	0.56724	0.389956	0.744524	-0.00933783	6.28644	7.12107e-10	1.86989e-09	11.4474	Higher
GSTP1	0.803061	0.551065	1.05506	0.124902	6.26127	8.27247e-10	2.16731e-09	11.3012	Higher
ADAMTS8	-0.527942	-0.69395	-0.361934	0.394297	-6.24832	8.92089e-10	2.33192e-09	11.2248	Lower
ERBB3	0.220779	0.151077	0.290481	0.131497	6.22324	1.03352e-09	2.69553e-09	11.0749	Not significant
SIGLEC7	0.357207	0.244327	0.470087	0.0198082	6.21737	1.07003e-09	2.78449e-09	11.041	Higher
SLAMF6	0.494912	0.338411	0.651414	0.220289	6.21323	1.09967e-09	2.84882e-09	11.0235	Higher
LILRA2	0.468529	0.320367	0.616691	0.0881264	6.21302	1.09786e-09	2.84882e-09	11.016	Higher
LRRN1	-0.548021	-0.722195	-0.373847	0.210704	-6.18191	1.32267e-09	3.41887e-09	10.8435	Lower
ADGRE2	0.363873	0.24817	0.479575	0.164162	6.17889	1.34256e-09	3.46255e-09	10.8198	Higher
LTBP3	0.689332	0.469192	0.909472	-0.0116632	6.15231	1.57366e-09	4.04955e-09	10.6742	Higher
CD274	0.492075	0.334812	0.649338	0.397892	6.14768	1.61472e-09	4.14601e-09	10.6425	Higher
TYRO3	0.349373	0.236862	0.461884	1.70341e-05	6.10096	2.11826e-09	5.42687e-09	10.3753	Higher
IL1RL1	0.60449	0.40919	0.79979	-0.0642556	6.08121	2.37605e-09	6.07388e-09	10.2635	Higher
GGT1	0.592446	0.400577	0.784315	-0.195442	6.06664	2.58566e-09	6.59513e-09	10.1811	Higher
CPE	-0.527735	-0.698742	-0.356728	0.123406	-6.0633	2.63961e-09	6.71796e-09	10.1675	Lower
SNCG	0.913836	0.615948	1.21172	-0.263464	6.02728	3.25027e-09	8.25397e-09	9.96094	Higher
CD70	0.586115	0.394487	0.777743	0.0816446	6.00941	3.60709e-09	9.14007e-09	9.86615	Higher
EREG	0.655685	0.441201	0.870169	-0.0227745	6.00628	3.66775e-09	9.27347e-09	9.84328	Higher
LIF	0.670545	0.451042	0.890049	0.0275196	6.00199	3.76422e-09	9.4869e-09	9.82464	Higher
BCAM	0.309249	0.208006	0.410491	0.105857	6.00135	3.76854e-09	9.4869e-09	9.81428	Higher
ULBP2	0.537378	0.361336	0.71342	0.0896918	5.99749	3.85767e-09	9.69019e-09	9.79413	Higher
NTRK3	-0.286156	-0.380184	-0.192129	0.0539668	-5.97931	4.2763e-09	1.07185e-08	9.69123	Lower
IL6ST	0.201874	0.135306	0.268443	-0.000674048	5.9582	4.82485e-09	1.20673e-08	9.57377	Not significant
RETN	0.485712	0.325509	0.645914	0.116911	5.95678	4.86413e-09	1.21394e-08	9.56587	Higher
DCTPP1	0.413859	0.27689	0.550828	0.0588076	5.93655	5.45903e-09	1.35947e-08	9.4536	Higher
CST7	0.767416	0.513326	1.02151	-0.182226	5.93399	5.53907e-09	1.37645e-08	9.43943	Higher
CLEC14A	0.405891	0.27148	0.540302	0.0892476	5.93304	5.56902e-09	1.38093e-08	9.43419	Higher
DPP4	-0.336221	-0.447744	-0.224698	0.171808	-5.92331	5.88576e-09	1.45635e-08	9.38036	Lower
FCAR	0.576571	0.384996	0.768146	-0.184361	5.91319	6.24908e-09	1.54295e-08	9.33136	Higher
FABP6	0.632585	0.421984	0.843187	0.494782	5.90154	6.67548e-09	1.64123e-08	9.26715	Higher
IL12B	0.704821	0.470208	0.939435	0.130779	5.90242	6.62663e-09	1.63269e-08	9.26503	Higher
TFF3	0.589222	0.392708	0.785736	0.139494	5.89101	7.06906e-09	1.73432e-08	9.20216	Higher
EZR	0.273495	0.182166	0.364824	-0.018656	5.88365	7.36945e-09	1.80419e-08	9.16168	Higher
PROC	0.414862	0.276221	0.553504	0.177644	5.87916	7.55854e-09	1.84658e-08	9.13704	Higher
CD300LF	0.782807	0.521029	1.04458	-0.0440717	5.87527	7.73537e-09	1.8858e-08	9.1211	Higher
ITGA11	-0.444633	-0.593334	-0.295933	-0.144044	-5.87485	7.76281e-09	1.88852e-08	9.12039	Lower
CAMKK1	0.46167	0.306924	0.616417	0.00211147	5.86164	8.36338e-09	2.03036e-08	9.04792	Higher
TNFRSF6B	0.729671	0.48445	0.974892	-0.114331	5.84623	9.11065e-09	2.20714e-08	8.95806	Higher
RBP2	0.77641	0.51542	1.0374	0.497685	5.84488	9.19025e-09	2.22178e-08	8.95626	Higher
PREB	0.350737	0.232665	0.468809	0.0487147	5.83637	9.64037e-09	2.32574e-08	8.90977	Higher
PPY	0.912013	0.60485	1.21918	-1.24482	5.83362	9.77909e-09	2.3543e-08	8.89315	Higher
SEMA3F	0.280921	0.185617	0.376226	0.0561509	5.79129	1.23785e-08	2.97393e-08	8.65748	Higher
SLC39A14	0.423804	0.279918	0.567691	0.18811	5.78699	1.27072e-08	3.04657e-08	8.64132	Higher
DNAJB8	0.624097	0.411578	0.836616	0.247842	5.76982	1.39818e-08	3.34523e-08	8.54844	Higher
ENPP2	0.283578	0.186962	0.380195	0.199624	5.76668	1.41968e-08	3.38966e-08	8.52431	Higher
SDC4	0.827568	0.545495	1.10964	-0.557106	5.76428	1.43874e-08	3.42811e-08	8.51136	Higher
HNMT	0.615745	0.405381	0.826108	0.087146	5.7509	1.55135e-08	3.68884e-08	8.44077	Higher
HEBP1	0.65539	0.430329	0.880451	0.0550009	5.72148	1.8277e-08	4.33705e-08	8.28823	Higher
MSLN	0.621017	0.40723	0.834804	-0.102096	5.7073	1.97633e-08	4.68015e-08	8.2123	Higher
SORD	0.89553	0.586772	1.20429	-0.727668	5.69858	2.07141e-08	4.89529e-08	8.16394	Higher
XG	0.362309	0.236896	0.487722	0.309269	5.67597	2.34309e-08	5.52606e-08	8.03771	Higher
CD5	0.483438	0.316027	0.650849	0.0306094	5.67366	2.37542e-08	5.57959e-08	8.03099	Higher
ADGRG2	-0.30857	-0.415412	-0.201728	0.210743	-5.67435	2.36402e-08	5.5641e-08	8.02908	Lower
CA4	0.25049	0.163343	0.337637	0.171361	5.64731	2.74132e-08	6.42601e-08	7.88535	Higher
NCR1	0.4453	0.290016	0.600584	0.0818549	5.63422	2.95027e-08	6.90184e-08	7.8234	Higher
CNPY2	0.597412	0.38852	0.806305	-0.0374426	5.61902	3.20486e-08	7.48232e-08	7.74309	Higher
TEK	0.22564	0.14671	0.304569	0.028406	5.61673	3.24174e-08	7.55318e-08	7.72924	Not significant
AGR3	0.588653	0.382643	0.794663	-0.291104	5.61409	3.29192e-08	7.6547e-08	7.71709	Higher
DKK4	0.522283	0.338893	0.705673	-0.0689586	5.59548	3.63848e-08	8.4436e-08	7.61328	Higher
SIGLEC5	1.4095	0.912927	1.90607	-0.224117	5.57681	4.02153e-08	9.31387e-08	7.51356	Higher
DDR1	0.226723	0.146735	0.306711	0.0247044	5.56896	4.1959e-08	9.69831e-08	7.4724	Not significant
TNFSF14	0.578194	0.373826	0.782561	-0.224679	5.55863	4.44074e-08	1.02438e-07	7.42004	Higher
AZU1	0.658468	0.424761	0.892175	0.142058	5.53563	5.02148e-08	1.15604e-07	7.29824	Higher
IL10RA	0.773782	0.4979	1.04966	0.0707428	5.51066	5.75162e-08	1.3215e-07	7.17601	Higher
KRT19	0.782199	0.502796	1.0616	-0.0541225	5.50039	6.07659e-08	1.3934e-07	7.12275	Higher
NECTIN4	0.376434	0.241678	0.51119	0.114254	5.48842	6.47195e-08	1.48113e-07	7.05892	Higher
CHI3L1	0.680955	0.436844	0.925066	-0.172738	5.48069	6.73814e-08	1.53901e-07	7.01325	Higher
CCL25	0.520896	0.333787	0.708005	0.0111805	5.46966	7.14604e-08	1.62896e-07	6.95631	Higher
RGMB	0.278117	0.178068	0.378166	0.213031	5.4616	7.45899e-08	1.69696e-07	6.91478	Higher
STX16	0.58279	0.372727	0.792854	0.366128	5.45091	7.90844e-08	1.79568e-07	6.86749	Higher
SPON1	0.351967	0.224956	0.478978	-0.0576037	5.44459	8.16373e-08	1.85002e-07	6.82734	Higher
PRL	0.755058	0.481857	1.02826	0.344478	5.43002	8.81853e-08	1.9945e-07	6.75262	Higher
PLA2G2A	0.623747	0.397786	0.849709	0.192565	5.42348	9.12875e-08	2.06064e-07	6.71914	Higher
GUSB	0.593166	0.377944	0.808387	-0.277908	5.41495	9.54964e-08	2.15146e-07	6.67549	Higher
AMN	0.553995	0.352011	0.755978	-0.0461882	5.38887	1.09741e-07	2.4628e-07	6.55029	Higher
STC1	0.501672	0.318773	0.68457	-0.00143277	5.38907	1.09445e-07	2.46092e-07	6.54351	Higher
SPARCL1	0.318574	0.202027	0.43512	0.113582	5.3705	1.2065e-07	2.70238e-07	6.44917	Higher
LAYN	0.490185	0.310795	0.669574	0.179844	5.36869	1.21897e-07	2.72504e-07	6.44187	Higher
SCG3	0.379744	0.240482	0.519006	0.294276	5.35749	1.2915e-07	2.88161e-07	6.38329	Higher
SCARA5	0.354315	0.223712	0.484919	0.0110578	5.33016	1.48959e-07	3.3172e-07	6.24524	Higher
HMBS	-0.56132	-0.769309	-0.353332	-0.442757	-5.30246	1.72165e-07	3.81929e-07	6.11186	Lower
BCAN	-0.430172	-0.589549	-0.270796	0.244274	-5.30303	1.71652e-07	3.81523e-07	6.11075	Lower
SKAP1	-1.01761	-1.39655	-0.638665	0.506589	-5.27609	1.97332e-07	4.36923e-07	5.97595	Lower
GFRA3	-0.382545	-0.525252	-0.239837	0.063403	-5.26675	2.0708e-07	4.57632e-07	5.92934	Lower
PIK3AP1	0.615458	0.385581	0.845334	-0.617501	5.26032	2.14221e-07	4.7251e-07	5.90335	Higher
JUN	0.580524	0.362548	0.7985	0.0479729	5.23263	2.46981e-07	5.43735e-07	5.76583	Higher
FCRL2	0.520156	0.324691	0.715622	0.0770025	5.22839	2.52031e-07	5.53798e-07	5.73685	Higher
B4GAT1	0.260065	0.162286	0.357845	0.183948	5.22561	2.55643e-07	5.60671e-07	5.7231	Higher
CHGB	0.434954	0.270608	0.599299	0.00566373	5.19982	2.91684e-07	6.38507e-07	5.59569	Higher
TNR	-0.482118	-0.664779	-0.299458	0.284704	-5.18578	3.13545e-07	6.85066e-07	5.52856	Lower
ACVRL1	0.392093	0.243464	0.540722	0.0520616	5.18313	3.17816e-07	6.93091e-07	5.51549	Higher
HPGDS	-0.458355	-0.632145	-0.284565	0.238389	-5.18186	3.20095e-07	6.96748e-07	5.51537	Lower
OSM	0.83846	0.520196	1.15672	-1.04781	5.1761	3.29608e-07	7.1611e-07	5.4871	Higher
PSRC1	0.523363	0.324183	0.722544	0.155608	5.16255	3.53083e-07	7.64244e-07	5.42067	Higher
CTSD	0.465227	0.288207	0.642246	-0.0860986	5.16354	3.5082e-07	7.60766e-07	5.41744	Higher
FABP4	0.641751	0.397395	0.886107	-0.0772189	5.15997	3.57216e-07	7.71746e-07	5.4	Higher
ANPEP	0.29697	0.183861	0.410079	0.0690874	5.15845	3.59985e-07	7.76281e-07	5.39254	Higher
TNFSF13B	0.385527	0.238427	0.532627	0.106175	5.14929	3.77083e-07	8.1164e-07	5.34775	Higher
ADGRE5	0.340389	0.210029	0.470749	0.151425	5.13022	4.15236e-07	8.92103e-07	5.25473	Higher
RABEPK	0.595741	0.367121	0.82436	-0.0384017	5.11979	4.38246e-07	9.38057e-07	5.21214	Higher
SERPINA12	1.02395	0.631088	1.41681	0.536279	5.12086	4.35289e-07	9.33453e-07	5.20922	Higher
ATP5PO	0.419677	0.258586	0.580768	0.0483888	5.11861	4.40879e-07	9.41952e-07	5.20636	Higher
XRCC4	0.477967	0.293703	0.662231	-0.159672	5.09642	4.92885e-07	1.05112e-06	5.09879	Higher
CD276	0.389249	0.239023	0.539474	-0.0841997	5.09083	5.06206e-07	1.07755e-06	5.06361	Higher
CEACAM3	0.576195	0.353684	0.798706	-0.0666004	5.08776	5.14762e-07	1.09375e-06	5.0569	Higher
CGREF1	0.425828	0.261356	0.590301	0.0378059	5.08681	5.16513e-07	1.09546e-06	5.04416	Higher
FMR1	0.335895	0.205807	0.465984	-0.118299	5.07308	5.5398e-07	1.17278e-06	4.98609	Higher
CA6	-0.690164	-0.95762	-0.422708	0.435107	-5.06996	5.61938e-07	1.18745e-06	4.96287	Lower
ALCAM	0.2019	0.123534	0.280266	0.0640476	5.06188	5.85057e-07	1.23405e-06	4.924	Not significant
CDH2	0.462727	0.283012	0.642441	-0.219037	5.05878	5.94193e-07	1.25105e-06	4.90906	Higher
PRTG	-0.345266	-0.479542	-0.210991	0.0811711	-5.05199	6.15029e-07	1.29257e-06	4.88252	Lower
CA12	0.414896	0.253269	0.576523	0.0511555	5.04352	6.41946e-07	1.34669e-06	4.84401	Higher
NPM1	-1.15969	-1.61195	-0.707425	0.714502	-5.038	6.59371e-07	1.38075e-06	4.81139	Lower
NOTCH1	0.165618	0.100909	0.230326	0.081795	5.02864	6.90299e-07	1.4429e-06	4.76454	Not significant
IL22RA1	0.508923	0.309908	0.707937	0.24458	5.0243	7.06217e-07	1.47351e-06	4.75205	Higher
SIRPA	0.532779	0.324363	0.741195	-0.0410854	5.0225	7.11645e-07	1.48217e-06	4.73519	Higher
CPA1	0.555734	0.338117	0.773351	0.161443	5.01739	7.29881e-07	1.51742e-06	4.71081	Higher
MDGA1	-0.730692	-1.01737	-0.44401	0.0896964	-5.00771	7.66164e-07	1.59e-06	4.66673	Lower
MSMB	0.666344	0.403742	0.928945	-0.209193	4.98546	8.54573e-07	1.7703e-06	4.55886	Higher
BGN	-1.15227	-1.60705	-0.697498	0.484527	-4.97815	8.87006e-07	1.8342e-06	4.53247	Lower
GGA1	0.67833	0.410437	0.946223	0.166627	4.97494	9.01096e-07	1.86002e-06	4.51729	Higher
PDP1	0.534953	0.323486	0.746419	0.14651	4.97029	9.21928e-07	1.89626e-06	4.49528	Higher
IDS	0.114943	0.0695196	0.160367	-0.00424128	4.97171	9.14393e-07	1.8841e-06	4.4937	Not significant
MUC16	1.98425	1.19892	2.76957	-1.10837	4.96427	9.49608e-07	1.94973e-06	4.4668	Higher
TIMP4	0.367169	0.22102	0.513319	-0.149948	4.93598	1.08935e-06	2.23269e-06	4.32514	Higher
LGALS7_LGALS7B	0.491932	0.295878	0.687986	0.0788689	4.92987	1.12301e-06	2.29761e-06	4.30256	Higher
JAM2	0.248128	0.148954	0.347303	0.271198	4.91564	1.20293e-06	2.45679e-06	4.22968	Not significant
CEACAM21	0.826801	0.493561	1.16004	0.266778	4.87475	1.46858e-06	2.99405e-06	4.04724	Higher
FCRL3	0.563071	0.336025	0.790117	-0.077701	4.87256	1.4842e-06	3.02056e-06	4.03707	Higher
HS3ST3B1	0.394858	0.235439	0.554277	0.146348	4.86642	1.52888e-06	3.10604e-06	4.00855	Higher
PFDN2	0.66464	0.394933	0.934346	0.0829086	4.84175	1.72173e-06	3.49171e-06	3.89434	Higher
CLSPN	0.276372	0.164088	0.388656	0.0074161	4.83597	1.77024e-06	3.58382e-06	3.86763	Higher
CD28	0.394752	0.232528	0.556975	0.157108	4.78099	2.30206e-06	4.65233e-06	3.61525	Higher
NTF4	0.492583	0.289755	0.695412	0.188131	4.77154	2.40781e-06	4.85756e-06	3.57213	Higher
SERPINB8	0.520712	0.305153	0.73627	0.261569	4.74609	2.71342e-06	5.4646e-06	3.44787	Higher
PI3	0.418047	0.244558	0.591537	0.0358453	4.73431	2.86864e-06	5.76716e-06	3.39448	Higher
PAEP	1.30047	0.757495	1.84344	0.250511	4.70574	3.28303e-06	6.58882e-06	3.2677	Higher
PTPRN2	0.371296	0.215864	0.526727	0.156316	4.69339	3.4787e-06	6.96943e-06	3.21217	Higher
GFER	0.483612	0.280838	0.686387	0.0613103	4.6859	3.60467e-06	7.20934e-06	3.18492	Higher
KLB	0.654219	0.379875	0.928562	0.382296	4.68529	3.61484e-06	7.21722e-06	3.18222	Higher
GALNT7	-0.267468	-0.379809	-0.155127	0.0127989	-4.67781	3.74346e-06	7.46115e-06	3.1487	Lower
LTBP2	0.32303	0.18681	0.45925	-0.0346571	4.65914	4.07986e-06	8.11767e-06	3.05665	Higher
TIE1	0.386721	0.223585	0.549856	0.0325382	4.6575	4.11105e-06	8.16569e-06	3.04935	Higher
ADAMTS15	-0.626734	-0.891846	-0.361622	-0.0876345	-4.64475	4.36624e-06	8.65772e-06	3.00118	Lower
KLRD1	0.458412	0.264065	0.65276	-0.0668825	4.63428	4.57916e-06	9.0644e-06	2.946	Higher
EGFR	-0.162576	-0.231762	-0.0933907	0.198415	-4.61685	4.96355e-06	9.80851e-06	2.86878	Not significant
FCGR2A	0.502679	0.288605	0.716754	-0.0567764	4.6135	5.04105e-06	9.94469e-06	2.85394	Higher
CDH3	0.317328	0.181852	0.452804	0.149283	4.60204	5.31449e-06	1.04663e-05	2.80335	Higher
WFDC12	0.497103	0.284492	0.709714	0.257743	4.59375	5.52384e-06	1.08601e-05	2.77311	Higher
SIRT5	0.54511	0.310386	0.779835	0.101916	4.56282	6.3683e-06	1.2478e-05	2.63974	Higher
PRSS27	0.366019	0.208471	0.523568	0.245228	4.56451	6.31377e-06	1.23921e-05	2.6384	Higher
CDON	-0.249797	-0.357422	-0.142172	0.173412	-4.56012	6.44161e-06	1.26003e-05	2.61922	Not significant
IGFBP3	0.246026	0.140015	0.352036	0.224567	4.55969	6.45423e-06	1.26037e-05	2.61734	Not significant
CNTN4	-0.23915	-0.342347	-0.135954	0.0504534	-4.55313	6.65077e-06	1.29656e-05	2.58864	Not significant
CCN5	0.372323	0.210706	0.533939	0.248382	4.52624	7.51678e-06	1.46293e-05	2.47154	Higher
C19orf12	0.586808	0.330995	0.84262	0.314549	4.50695	8.21126e-06	1.59541e-05	2.39662	Higher
PTS	0.518079	0.292203	0.743955	-0.167036	4.50645	8.22986e-06	1.59634e-05	2.39446	Higher
TNFSF11	0.622837	0.35105	0.894624	0.787027	4.50251	8.37777e-06	1.62232e-05	2.37743	Higher
MME	0.710263	0.399773	1.02075	-0.0637329	4.49448	8.68708e-06	1.67941e-05	2.34277	Higher
MEGF9	0.186769	0.104794	0.268743	0.0788575	4.47641	9.41651e-06	1.81739e-05	2.25613	Not significant
KDR	0.230498	0.128793	0.332203	0.0261956	4.45277	1.04753e-05	2.01837e-05	2.16112	Not significant
WFIKKN1	-0.3696	-0.533972	-0.205228	-0.0485175	-4.41784	1.2243e-05	2.35504e-05	2.00813	Lower
CES1	0.548377	0.304036	0.792717	0.0631004	4.40948	1.27017e-05	2.43923e-05	1.97033	Higher
TPPP3	0.35185	0.194498	0.509202	0.0891537	4.39332	1.36566e-05	2.61393e-05	1.91077	Higher
ACOX1	0.491696	0.271807	0.711585	0.337404	4.39336	1.36435e-05	2.61393e-05	1.90208	Higher
FCER2	0.444287	0.245415	0.643159	0.225465	4.38928	1.3892e-05	2.65461e-05	1.88486	Higher
SLITRK2	-0.429676	-0.622336	-0.237015	0.138126	-4.38181	1.43645e-05	2.74037e-05	1.85975	Lower
ART3	0.304742	0.167887	0.441596	0.160761	4.37498	1.47987e-05	2.81856e-05	1.82455	Higher
CD300LG	0.364077	0.200371	0.527784	0.176845	4.3695	1.51609e-05	2.88281e-05	1.80148	Higher
KLK6	0.259655	0.142731	0.376579	0.184154	4.36314	1.55976e-05	2.96098e-05	1.7812	Higher
FCGR3B	0.405169	0.222477	0.58786	0.230544	4.35734	1.59951e-05	3.03148e-05	1.75041	Higher
LEP	0.784661	0.429349	1.13997	0.0546651	4.33886	1.73465e-05	3.28223e-05	1.67309	Higher
AMY2B	0.410768	0.223635	0.597901	0.278602	4.31271	1.94476e-05	3.67379e-05	1.56415	Higher
ACP5	0.269038	0.146332	0.391744	-0.0304204	4.30775	1.98727e-05	3.74798e-05	1.54355	Higher
TNFRSF19	0.384624	0.20858	0.560668	0.18751	4.2926	2.12346e-05	3.99832e-05	1.48723	Higher
CPB1	0.448759	0.242677	0.654841	0.0283961	4.27835	2.25804e-05	4.24483e-05	1.42192	Higher
GUCA2A	0.365737	0.197464	0.53401	0.0853673	4.2703	2.33816e-05	4.38832e-05	1.38873	Higher
KIR2DL3	0.722376	0.3897	1.05505	0.140049	4.26628	2.38077e-05	4.45385e-05	1.38117	Higher
ROBO1	0.201374	0.108654	0.294094	0.131479	4.26712	2.37048e-05	4.44178e-05	1.37566	Not significant
GSAP	0.746978	0.402681	1.09127	0.34802	4.26268	2.41807e-05	4.51634e-05	1.36637	Higher
CES2	0.434593	0.233957	0.635229	-0.0333426	4.25581	2.49086e-05	4.64478e-05	1.33816	Higher
FOXO3	0.904597	0.486911	1.32228	-0.139529	4.25513	2.49817e-05	4.65094e-05	1.33536	Higher
TIGAR	0.463192	0.248905	0.677479	-0.102734	4.24691	2.58823e-05	4.81087e-05	1.30167	Higher
AKR1C4	0.425326	0.227694	0.622957	-0.0478385	4.22837	2.80289e-05	5.20152e-05	1.22589	Higher
CCL13	0.480525	0.256844	0.704206	0.0420488	4.22076	2.89377e-05	5.36157e-05	1.18592	Higher
OMG	-0.549425	-0.807068	-0.291782	0.411403	-4.18985	3.30419e-05	6.11222e-05	1.06949	Lower
TNFSF10	0.236444	0.125223	0.347665	0.232518	4.17683	3.48988e-05	6.44542e-05	1.00791	Not significant
AMY2A	0.385619	0.203189	0.568049	0.226408	4.15304	3.85988e-05	7.11743e-05	0.912209	Higher
PTPRS	0.191925	0.101062	0.282788	0.191249	4.14998	3.91002e-05	7.19842e-05	0.899956	Not significant
GPC5	-0.459606	-0.677268	-0.241945	0.14642	-4.14869	3.93271e-05	7.2287e-05	0.897165	Lower
NOS1	0.458429	0.240352	0.676507	0.0422133	4.13019	4.25282e-05	7.80471e-05	0.82984	Higher
CRIP2	0.300809	0.157275	0.444344	-0.265971	4.11758	4.48254e-05	8.21327e-05	0.772979	Higher
SPINK4	0.489198	0.255463	0.722932	-0.03095	4.11215	4.58723e-05	8.3918e-05	0.758031	Higher
SLIT2	0.429279	0.22347	0.635088	-0.0167963	4.09811	4.86481e-05	8.88556e-05	0.702313	Higher
MATN2	0.238773	0.124241	0.353305	0.136505	4.09603	4.90418e-05	8.94337e-05	0.685013	Not significant
CASP1	0.602634	0.312993	0.892275	-0.229071	4.08791	5.0763e-05	9.22818e-05	0.661967	Higher
S100A11	0.264437	0.137354	0.39152	-0.0055513	4.08826	5.06587e-05	9.22371e-05	0.654258	Higher
NTRK2	-0.205169	-0.303794	-0.106543	0.048589	-4.0872	5.08822e-05	9.23536e-05	0.650084	Not significant
PBLD	0.442227	0.229159	0.655296	0.117542	4.07788	5.29273e-05	9.59151e-05	0.622392	Higher
SLC16A1	0.460261	0.238053	0.682469	-0.105708	4.06962	5.4777e-05	9.91122e-05	0.589836	Higher
C1QA	0.194577	0.100581	0.288574	0.0122328	4.06711	5.53176e-05	9.99342e-05	0.570869	Not significant
CLSTN2	-0.322616	-0.478488	-0.166745	0.0368009	-4.06653	5.54516e-05	0.00010002	0.568577	Lower
ROR1	0.259603	0.133707	0.3855	0.0825842	4.05136	5.90475e-05	0.000106341	0.50905	Higher
CDHR2	0.621425	0.319244	0.923606	-0.718116	4.04044	6.18095e-05	0.00011097	0.475421	Higher
SEMA7A	0.209198	0.107518	0.310878	0.0274012	4.04229	6.13058e-05	0.000110236	0.473502	Not significant
COPE	0.370423	0.189791	0.551056	-0.0146106	4.02912	6.47633e-05	0.000116093	0.431222	Higher
FOLR3	1.46716	0.748749	2.18557	-2.09447	4.01246	6.93339e-05	0.000124094	0.363846	Higher
NDRG1	0.562407	0.286945	0.837869	0.126687	4.01142	6.96523e-05	0.000124471	0.362339	Higher
MOG	0.306966	0.15528	0.458652	0.20099	3.97603	8.047e-05	0.000143581	0.222954	Higher
PTX3	0.36507	0.184496	0.545644	-0.356864	3.97218	8.17617e-05	0.000145662	0.210729	Higher
LRIG1	0.378661	0.190684	0.566637	-0.00880823	3.95779	8.66625e-05	0.000154155	0.152875	Higher
IL1R1	0.190967	0.0961381	0.285795	0.0378135	3.9566	8.7058e-05	0.000154621	0.141722	Not significant
STC2	-0.291768	-0.437416	-0.146119	-0.011812	-3.93582	9.46976e-05	0.000167932	0.06225	Lower
SH2D1A	0.660504	0.32856	0.992448	0.471793	3.90948	0.000105348	0.000186534	-0.0286993	Higher
GLRX	0.362438	0.179676	0.545199	0.0674793	3.89631	0.000111005	0.000196251	-0.0877549	Higher
PLA2G7	0.214523	0.106281	0.322766	0.1074	3.89386	0.0001121	0.000197883	-0.0970125	Not significant
NTproBNP	0.783976	0.38683	1.18112	-0.25435	3.87843	0.000119225	0.00021014	-0.155141	Higher
IL17RA	0.336082	0.165692	0.506472	-0.0536341	3.8753	0.000120722	0.000212457	-0.166915	Higher
NELL1	-0.30497	-0.459926	-0.150015	0.06004	-3.86684	0.000124891	0.00021946	-0.192069	Lower
LAIR2	0.906918	0.445118	1.36872	-0.0313661	3.85851	0.000129092	0.000226498	-0.227407	Higher
SELPLG	-0.185913	-0.280758	-0.0910672	-0.125254	-3.85124	0.000132905	0.000232835	-0.247856	Not significant
REG4	0.32004	0.156645	0.483436	0.0352291	3.8483	0.000134401	0.0002351	-0.268103	Higher
IDI2	0.356845	0.174353	0.539337	0.0909544	3.84188	0.000137925	0.000240901	-0.282796	Higher
ANGPT1	0.695746	0.339407	1.05209	-0.17958	3.83611	0.000141042	0.000245974	-0.313551	Higher
IGFBPL1	0.24104	0.116764	0.365316	0.0431823	3.81071	0.000155889	0.000271458	-0.407809	Not significant
SCLY	0.439437	0.212436	0.666438	-0.037556	3.80343	0.00016045	0.000278981	-0.428086	Higher
IL11	0.448506	0.216214	0.680798	0.16281	3.79352	0.000166841	0.000289658	-0.462007	Higher
RARRES1	0.27621	0.132728	0.419691	0.00318471	3.78226	0.000174349	0.00030224	-0.50342	Higher
IL1RAP	-0.320779	-0.48751	-0.154047	0.288722	-3.78	0.000175817	0.000304329	-0.521016	Lower
TCL1B	0.581914	0.279023	0.884805	0.115809	3.77469	0.000179582	0.000310382	-0.531234	Higher
CEACAM5	0.480255	0.229688	0.730823	-0.170086	3.76578	0.000185918	0.000320853	-0.563838	Higher
LTO1	0.399734	0.190569	0.608899	-0.0744798	3.75483	0.000194003	0.000334309	-0.603858	Higher
PSMD9	0.315147	0.150025	0.48027	-0.278448	3.74986	0.000197778	0.000340307	-0.621968	Higher
MILR1	0.417293	0.19838	0.636206	0.20609	3.74522	0.000201364	0.000345964	-0.638857	Higher
NPPC	0.322801	0.153317	0.492285	0.0871098	3.7421	0.000203818	0.000349144	-0.650237	Higher
HAO1	0.980319	0.465704	1.49493	0.0434635	3.74275	0.000203258	0.000348701	-0.650491	Higher
IL20RA	0.312492	0.148118	0.476866	-0.0443602	3.73521	0.000209322	0.000358042	-0.675268	Higher
IL1A	0.446081	0.211257	0.680904	0.00733934	3.73233	0.00021166	0.000361508	-0.685705	Higher
UXS1	-0.49631	-0.757708	-0.234911	-0.463316	-3.73043	0.000213223	0.000363641	-0.692615	Lower
XPNPEP2	-0.661726	-1.01108	-0.312367	-0.108595	-3.72145	0.000220684	0.000375813	-0.727757	Lower
JCHAIN	0.49528	0.23356	0.757	-0.0933818	3.71811	0.000223594	0.000380208	-0.737215	Higher
ARHGAP25	0.400254	0.188486	0.612023	-0.0801685	3.7135	0.000227591	0.000386437	-0.75385	Higher
IFNG	0.840553	0.39555	1.28556	0.266882	3.71116	0.000229647	0.000389357	-0.762292	Higher
ST3GAL1	0.336137	0.158159	0.514115	0.136934	3.71072	0.000230034	0.000389443	-0.763873	Higher
PSMA1	0.40525	0.19038	0.62012	-0.117155	3.70557	0.000234631	0.000396069	-0.782449	Higher
AGXT	0.586582	0.275756	0.897409	0.12215	3.70779	0.000232546	0.000393121	-0.78379	Higher
UBAC1	0.26604	0.124702	0.407377	-0.276058	3.69825	0.000241312	0.000406752	-0.808795	Higher
GHRL	0.505635	0.236787	0.774482	0.483083	3.69517	0.000244079	0.000410818	-0.829216	Higher
TNXB	-0.215716	-0.330463	-0.100969	0.180241	-3.69356	0.000245591	0.000412763	-0.83501	Not significant
SPINT1	0.176874	0.0826206	0.271127	0.0308564	3.68698	0.000251844	0.000422659	-0.858599	Not significant
ITGB1	0.151617	0.0705879	0.232646	0.117596	3.6763	0.000262327	0.000439617	-0.896853	Not significant
TANK	0.423551	0.19555	0.651553	0.119474	3.64986	0.00029019	0.000485607	-0.98175	Higher
KIRREL2	0.286774	0.131793	0.441756	0.148302	3.63555	0.000306343	0.000511897	-1.03249	Higher
KYNU	0.381459	0.174909	0.58801	-0.0830221	3.62849	0.000314491	0.000524757	-1.06681	Higher
TSLP	0.405332	0.185409	0.625255	0.13051	3.62117	0.000323412	0.000538865	-1.08327	Higher
ENPP7	0.622471	0.283913	0.96103	-0.110874	3.61235	0.000334194	0.000556029	-1.1237	Higher
CHIT1	1.00876	0.459935	1.55758	-0.405228	3.61125	0.000335573	0.000557523	-1.12755	Higher
DCXR	0.465794	0.210931	0.720656	-0.0107683	3.59082	0.000362357	0.00060116	-1.19251	Higher
MEGF10	-0.289528	-0.448119	-0.130937	0.164145	-3.58686	0.000367684	0.000609125	-1.21305	Lower
CA11	-0.225846	-0.349909	-0.101783	-0.0109387	-3.57666	0.000382096	0.000632096	-1.23926	Not significant
EGFL7	0.272861	0.12264	0.423083	0.194991	3.56876	0.000393504	0.00065004	-1.26676	Higher
LYPD1	0.437818	0.193047	0.68259	0.257833	3.51432	0.000481223	0.000793812	-1.45467	Higher
FGF5	0.224928	0.0972077	0.352648	-0.070869	3.46012	0.000586455	0.000966024	-1.63899	Not significant
CDH17	-0.458445	-0.719204	-0.197686	0.107111	-3.45423	0.000598917	0.00098515	-1.66833	Lower
SORCS2	0.285683	0.122961	0.448404	0.0109727	3.44943	0.000609606	0.000999892	-1.67504	Higher
LDLR	0.345276	0.148696	0.541855	0.00605772	3.4509	0.000606179	0.000995681	-1.67955	Higher
PRELP	-0.177931	-0.279356	-0.0765069	0.0392453	-3.44678	0.000615277	0.00100777	-1.69342	Not significant
TRAF2	0.414718	0.177793	0.651643	0.196975	3.43914	0.000632681	0.00103481	-1.70962	Higher
SCGB1A1	0.346065	0.147851	0.544279	0.22972	3.43026	0.000653047	0.00106661	-1.74886	Higher
IL17C	-0.485722	-0.765251	-0.206193	0.30182	-3.41405	0.000692449	0.00112937	-1.79357	Lower
MIA	0.224944	0.0951351	0.354753	0.208736	3.40467	0.000715971	0.00116502	-1.82747	Not significant
MMP9	0.439194	0.185735	0.692653	-0.550194	3.4045	0.000716316	0.00116502	-1.83483	Higher
ANXA10	0.649566	0.27407	1.02506	0.0596589	3.39881	0.00073126	0.00118766	-1.84425	Higher
IL19	0.474126	0.199595	0.748657	-0.171892	3.39317	0.000745892	0.00120972	-1.87243	Higher
GSTA3	0.538605	0.225963	0.851247	0.186659	3.38479	0.000768755	0.00124332	-1.8907	Higher
ITGAM	0.223911	0.0939524	0.35387	0.130635	3.38512	0.00076761	0.00124321	-1.89909	Not significant
ENAH	0.288753	0.120564	0.456943	0.186724	3.37315	0.000801206	0.001294	-1.92909	Higher
SERPINB5	0.355216	0.148056	0.562376	0.159512	3.36895	0.000813251	0.00131162	-1.94294	Higher
GALNT3	0.283912	0.11824	0.449584	-0.0367026	3.367	0.000818885	0.00131887	-1.94934	Higher
CALB1	0.362529	0.150757	0.574301	-0.0307815	3.36343	0.000829313	0.00133381	-1.96109	Higher
PLXDC1	-0.285619	-0.452847	-0.118391	0.154157	-3.35572	0.000852232	0.00136877	-1.98638	Lower
MVK	0.426535	0.176634	0.676435	-0.0825762	3.35347	0.000859039	0.00137589	-1.99376	Higher
CCN3	0.240772	0.0997183	0.381825	0.165388	3.35371	0.00085806	0.00137589	-2.00247	Not significant
PAPPA	-0.344872	-0.547365	-0.142379	-0.163722	-3.34624	0.000881267	0.00140866	-2.01745	Lower
ESM1	0.259138	0.106972	0.411303	0.382418	3.34594	0.000881934	0.00140866	-2.02793	Higher
ENTPD6	0.183857	0.0754961	0.292217	0.0269452	3.33363	0.000921275	0.00146947	-2.05861	Not significant
EDIL3	-0.248416	-0.394912	-0.101919	0.00387716	-3.33165	0.000927678	0.00147765	-2.06503	Not significant
FCN2	0.277012	0.113355	0.440668	-0.104027	3.32559	0.000947373	0.00150695	-2.09427	Higher
SCARF2	-0.440385	-0.700627	-0.180143	-0.0765988	-3.32475	0.000950176	0.00150933	-2.09701	Lower
GBP4	0.305373	0.123241	0.487505	0.226962	3.29422	0.00105745	0.00167744	-2.18628	Higher
ADA	0.23186	0.0933874	0.370333	0.0459958	3.28977	0.00107364	0.00170078	-2.21012	Not significant
SEZ6L	0.195131	0.0785153	0.311747	0.231972	3.28757	0.00108204	0.00171175	-2.2104	Not significant
SCP2	0.511536	0.205742	0.81733	0.237766	3.28666	0.0010856	0.00171504	-2.21059	Higher
MNDA	-0.758972	-1.21275	-0.305198	0.600081	-3.28617	0.00108717	0.00171518	-2.22171	Lower
PHOSPHO1	0.213475	0.0857605	0.34119	-0.0728954	3.28407	0.00109527	0.0017256	-2.22584	Not significant
NINJ1	0.361678	0.143808	0.579547	0.0192824	3.26162	0.00118395	0.00186279	-2.29078	Higher
FGFBP1	0.340738	0.13331	0.548165	0.224389	3.22745	0.00133138	0.0020919	-2.40202	Higher
FABP9	-0.354594	-0.571051	-0.138137	0.275494	-3.21861	0.00137237	0.0021534	-2.42715	Lower
TNC	0.302623	0.11764	0.487606	0.23381	3.2142	0.00139282	0.00218253	-2.45059	Higher
PDCD6	0.399296	0.155062	0.64353	0.0710615	3.21213	0.00140274	0.00219509	-2.45713	Higher
CD164	0.186037	0.0718836	0.300191	0.0835101	3.20195	0.00145222	0.00226945	-2.48909	Not significant
RNASE3	0.587565	0.224492	0.950638	0.199646	3.17955	0.0015668	0.00244523	-2.55908	Higher
CCL26	0.486394	0.185311	0.787478	0.0283422	3.17402	0.00159672	0.00248856	-2.5667	Higher
LIFR	0.151351	0.0576333	0.245068	-0.0492307	3.17301	0.00160215	0.00249367	-2.56982	Not significant
MMP10	0.356441	0.135518	0.577363	0.155623	3.16994	0.00161846	0.00251567	-2.58894	Higher
CA2	0.393502	0.147444	0.63956	-0.580267	3.14206	0.00177746	0.00275912	-2.67517	Higher
UMOD	-0.334188	-0.543483	-0.124894	0.148469	-3.13717	0.00180679	0.00280089	-2.69022	Lower
SCG2	0.234869	0.0873166	0.382421	-0.0963122	3.12742	0.00186679	0.00289004	-2.7133	Not significant
NRP1	0.161716	0.060073	0.263358	-0.00927906	3.12594	0.00187582	0.00290014	-2.72468	Not significant
OPTC	0.299498	0.110651	0.488344	0.163261	3.11596	0.00193959	0.00299472	-2.74558	Higher
IL32	0.309998	0.114497	0.505499	0.324711	3.11543	0.00194303	0.00299604	-2.7472	Higher
RCOR1	0.273785	0.0994374	0.448132	0.0430357	3.08533	0.00214668	0.00330566	-2.83868	Higher
HMOX1	0.331612	0.119679	0.543544	0.0144133	3.07423	0.00222616	0.0034235	-2.88183	Higher
OGFR	0.309803	0.111367	0.508239	0.030007	3.06742	0.00227704	0.0034971	-2.89272	Higher
ERBB4	-0.14363	-0.235906	-0.0513538	0.0386094	-3.05817	0.00234687	0.00359958	-2.92326	Not significant
MATN3	0.289397	0.102683	0.47611	0.0589367	3.04526	0.00244808	0.00374984	-2.96613	Higher
FRZB	-0.21882	-0.360436	-0.0772032	-0.0870432	-3.03584	0.00252441	0.00386165	-2.99423	Not significant
FGF19	0.447198	0.15639	0.738007	-0.2477	3.02132	0.00264608	0.00404242	-3.04002	Higher
TP53INP1	0.196241	0.0680934	0.324388	0.0563305	3.00876	0.0027564	0.00420542	-3.06754	Not significant
ADH4	0.536721	0.185747	0.887695	0.248412	3.00456	0.00279402	0.00425721	-3.07992	Higher
CFC1	0.310678	0.10733	0.514025	0.0716932	3.00179	0.00281918	0.0042899	-3.08811	Higher
LY75	-0.242636	-0.40185	-0.0834216	0.157296	-2.9942	0.00288892	0.00439025	-3.11043	Not significant
CRNN	0.458146	0.157411	0.758882	0.149804	2.99313	0.00289862	0.00439922	-3.11635	Higher
AMFR	0.380707	0.129943	0.63147	0.120497	2.98287	0.00299612	0.00454124	-3.14369	Higher
RAB37	0.517917	0.176663	0.859171	0.394411	2.98188	0.00300561	0.00454968	-3.14657	Higher
AARSD1	0.317806	0.107552	0.528061	-0.361217	2.96979	0.00312428	0.00472312	-3.18189	Higher
FABP2	0.401366	0.135513	0.667219	0.668567	2.96622	0.00315957	0.00477026	-3.20196	Higher
KRT14	0.163335	0.0544865	0.272184	0.0983963	2.94825	0.00334633	0.00503578	-3.24447	Not significant
SPARC	0.404638	0.134962	0.674314	0.169654	2.94802	0.00334849	0.00503578	-3.24792	Higher
PECAM1	0.168228	0.0561235	0.280333	0.282218	2.94835	0.0033447	0.00503578	-3.25386	Not significant
PTH1R	0.222592	0.0740677	0.371116	0.0552353	2.94456	0.0033858	0.00508529	-3.25515	Not significant
TMPRSS15	0.454996	0.150844	0.759148	-0.555601	2.93918	0.00344415	0.00516623	-3.27071	Higher
PODXL	-0.140276	-0.234349	-0.0462029	0.029407	-2.92972	0.00354884	0.00531637	-3.29797	Not significant
GGH	0.248906	0.081776	0.416037	0.0705768	2.92607	0.0035894	0.00537018	-3.31814	Not significant
TAFA5	0.209947	0.0683623	0.351532	0.116096	2.91341	0.00373625	0.00558268	-3.34478	Not significant
FUT8	0.295416	0.0961317	0.494701	-0.0103779	2.91251	0.00374655	0.00559086	-3.35437	Higher
GPC1	-0.217431	-0.364443	-0.0704191	0.0322237	-2.90586	0.00382568	0.00570159	-3.36914	Not significant
IL24	-0.283504	-0.476025	-0.0909829	-0.028893	-2.89327	0.0039801	0.0059241	-3.40223	Lower
GZMB	-0.570289	-0.958166	-0.182411	0.817757	-2.88874	0.00403691	0.00599812	-3.4151	Lower
CDH15	0.300796	0.0961917	0.5054	0.0366971	2.88843	0.00404018	0.00599812	-3.42567	Higher
FCRLB	0.388061	0.123481	0.65264	-0.152696	2.88172	0.00412639	0.00611826	-3.435	Higher
GNLY	0.307735	0.097446	0.518025	0.280542	2.87517	0.00421077	0.00623539	-3.46321	Higher
THBS4	0.268174	0.0847988	0.451549	-0.0548382	2.87329	0.0042355	0.006264	-3.46852	Higher
TPT1	0.364756	0.114691	0.614821	0.121461	2.86588	0.00433504	0.00639488	-3.47976	Higher
L1CAM	-0.161767	-0.272667	-0.0508671	0.00902329	-2.86593	0.00433402	0.00639488	-3.48241	Not significant
GGT5	0.15979	0.049867	0.269713	0.0358203	2.85606	0.00446876	0.00657537	-3.51439	Not significant
CDHR5	0.21239	0.066293	0.358487	-0.0682341	2.85625	0.00446568	0.00657537	-3.51651	Not significant
SIGLEC6	-0.362365	-0.612478	-0.112253	-0.0252024	-2.84654	0.00460231	0.00676329	-3.53685	Lower
KITLG	-0.201115	-0.3401	-0.0621303	0.130993	-2.84303	0.00465208	0.00682777	-3.55356	Not significant
FLRT2	0.179497	0.0550954	0.3039	-0.0547942	2.83489	0.00477065	0.00699292	-3.57361	Not significant
DSG3	-0.235528	-0.400568	-0.0704888	0.227422	-2.80389	0.00524635	0.00767196	-3.65535	Not significant
ARG1	-0.250494	-0.426024	-0.0749646	-0.273266	-2.80384	0.00524715	0.00767196	-3.65549	Lower
IL17RB	0.277122	0.0814294	0.472815	0.0180719	2.7823	0.00560295	0.00818186	-3.71186	Higher
CDH5	0.163977	0.0481222	0.279832	0.198376	2.78082	0.00562742	0.00820724	-3.72564	Not significant
FUCA1	0.450178	0.131696	0.76866	-0.0529238	2.77718	0.00568988	0.0082879	-3.7356	Higher
OBP2B	-0.399709	-0.68337	-0.116048	0.0400948	-2.76854	0.00584098	0.00848147	-3.7565	Lower
COMP	-0.20105	-0.343709	-0.0583898	0.116749	-2.76889	0.00583437	0.00848147	-3.75822	Not significant
DPT	0.14181	0.0411637	0.242456	0.115851	2.7683	0.00584474	0.00848147	-3.75983	Not significant
CLEC4C	-0.272815	-0.466702	-0.0789284	0.206503	-2.76458	0.00591172	0.00855722	-3.76025	Lower
FASLG	0.240873	0.069772	0.411975	0.291368	2.76592	0.00588696	0.00853204	-3.76631	Not significant
LHB	0.413712	0.117892	0.709531	0.117756	2.74776	0.00621868	0.0089903	-3.80586	Higher
FOSB	0.220434	0.0627748	0.378094	0.0895029	2.74705	0.00623189	0.00899817	-3.80777	Not significant
IL5RA	0.291912	0.0829076	0.500916	-0.242463	2.74413	0.0062868	0.00906615	-3.81567	Higher
CA14	-0.241471	-0.414625	-0.068318	0.383358	-2.73994	0.00636588	0.00916877	-3.82979	Not significant
CPM	0.185115	0.0523418	0.317887	0.0198165	2.73927	0.00637811	0.00917496	-3.8385	Not significant
NPTN	-0.415432	-0.714072	-0.116792	0.153816	-2.73313	0.00649745	0.00933505	-3.84533	Lower
IL17A	0.227804	0.0632197	0.392387	-0.00798934	2.71945	0.00676812	0.00971187	-3.88204	Not significant
TSPAN1	0.261364	0.0722941	0.450434	-0.0788549	2.71601	0.00683783	0.00978765	-3.89125	Higher
PLA2G1B	0.215397	0.0596713	0.371123	0.417861	2.71759	0.00680491	0.00975257	-3.89677	Not significant
IKZF2	0.494803	0.135522	0.854083	0.182478	2.70587	0.00704702	0.0100622	-3.91833	Not significant
TMPRSS5	-0.230683	-0.398143	-0.0632234	0.0433245	-2.70652	0.0070329	0.0100544	-3.92363	Not significant
WNT9A	0.154675	0.0422761	0.267073	-0.092524	2.70375	0.0070914	0.0101007	-3.92396	Not significant
MYOC	-0.285421	-0.492771	-0.0780719	0.230293	-2.7045	0.00707464	0.0100892	-3.9317	Not significant
BPIFB1	-0.320727	-0.554711	-0.0867421	0.254779	-2.69309	0.00731767	0.0104101	-3.96202	Not significant
CARHSP1	0.258131	0.0695493	0.446712	-0.302871	2.68936	0.00739982	0.0104884	-3.96218	Not significant
INHBC	0.257541	0.0695283	0.445554	-0.138634	2.69131	0.00735645	0.0104525	-3.96676	Not significant
KLRB1	0.209632	0.0565371	0.362727	0.0778342	2.6903	0.00737836	0.0104708	-3.96943	Not significant
GAS6	0.139672	0.0368111	0.242532	0.154968	2.66786	0.00788209	0.0111583	-4.02865	Not significant
MMP13	0.185191	0.0483941	0.321988	0.204676	2.65982	0.00807111	0.0114119	-4.04002	Not significant
CRX	0.539721	0.138907	0.940534	0.322014	2.64567	0.00841161	0.0118788	-4.077	Not significant
LTA	0.229002	0.0584403	0.399565	0.215922	2.63794	0.00860282	0.0121341	-4.0971	Not significant
CELA3A	0.282159	0.0702122	0.494106	0.09341	2.6156	0.00917714	0.0129284	-4.16471	Not significant
SLC39A5	0.288441	0.0710768	0.505805	-0.148272	2.60722	0.00940281	0.0132302	-4.17653	Not significant
ATF2	0.387468	0.0929659	0.68197	0.474127	2.58497	0.0100228	0.0140855	-4.23346	Not significant
ODAM	0.27823	0.0661367	0.490323	0.322123	2.57742	0.0102415	0.0143753	-4.25268	Not significant
KLK12	0.723883	0.168549	1.27922	-0.411561	2.56108	0.0107293	0.0150418	-4.29409	Not significant
SLITRK6	0.180548	0.0415055	0.31959	0.168995	2.55125	0.0110324	0.0154481	-4.31886	Not significant
CCN4	0.213965	0.0485941	0.379335	0.0794677	2.54208	0.0113215	0.0158338	-4.34472	Not significant
SIT1	-0.200898	-0.356545	-0.0452523	-0.0616322	-2.53598	0.0115187	0.01609	-4.35717	Not significant
NPPB	0.773333	0.1732	1.37346	-0.158939	2.53179	0.0116556	0.0162616	-4.36765	Not significant
SERPINA11	0.200004	0.0446952	0.355313	-0.0393457	2.53015	0.0117082	0.0163154	-4.38153	Not significant
CD207	-0.202295	-0.359764	-0.044825	-0.0369421	-2.52404	0.0119123	0.0165799	-4.38699	Not significant
VNN2	0.268589	0.059316	0.477862	-0.284474	2.52164	0.0119927	0.0166718	-4.39295	Not significant
ATP6V1D	0.143428	0.0315304	0.255326	-0.0799754	2.51838	0.0121029	0.0167846	-4.40106	Not significant
CD8A	-0.342839	-0.610017	-0.0756615	0.132748	-2.52112	0.0120089	0.0166742	-4.40402	Not significant
NCAM2	-0.167228	-0.298332	-0.0361236	0.183805	-2.50609	0.0125251	0.0173494	-4.44132	Not significant
ACTN4	0.176439	0.0377543	0.315123	-0.0426857	2.49962	0.0127543	0.0176246	-4.4475	Not significant
SCGN	0.234727	0.0500665	0.419388	0.0589796	2.49745	0.0128316	0.0177104	-4.45285	Not significant
GPNMB	0.132681	0.0284101	0.236952	0.0213938	2.50005	0.0127377	0.0176227	-4.45622	Not significant
ADAM23	-0.175464	-0.314032	-0.036895	0.0233036	-2.48786	0.0131771	0.0181656	-4.48624	Not significant
GDNF	0.202589	0.042186	0.362992	-0.0647371	2.48148	0.0134135	0.0184695	-4.49208	Not significant
ANGPT2	0.24549	0.0509255	0.440054	-0.037354	2.479	0.0135055	0.0185741	-4.501	Not significant
ACAN	0.145378	0.0291644	0.261592	0.0696636	2.4578	0.0143186	0.0196689	-4.55963	Not significant
CNTNAP2	-0.192753	-0.34763	-0.0378769	0.184089	-2.44526	0.0148213	0.0203353	-4.58018	Not significant
MB	-0.240221	-0.434559	-0.0458833	0.225926	-2.42861	0.0155095	0.0212545	-4.63005	Not significant
COL1A1	-0.127343	-0.230484	-0.0242016	0.146818	-2.42575	0.0156308	0.0213953	-4.6369	Not significant
LAMP2	0.087904	0.0166427	0.159165	0.0365774	2.42359	0.015723	0.0214962	-4.64208	Not significant
SFRP1	0.319187	0.059828	0.578547	0.106027	2.41796	0.0159659	0.0218025	-4.65281	Not significant
TNFRSF10C	0.231464	0.0430753	0.419853	-0.0866977	2.41397	0.016139	0.0220129	-4.66505	Not significant
TNFRSF11B	0.126695	0.0233088	0.23008	-0.0688508	2.40769	0.0164159	0.0223643	-4.68	Not significant
GSTA1	0.439345	0.080218	0.798471	-0.00978677	2.4036	0.0165989	0.0225869	-4.68974	Not significant
KCNIP4	-0.327883	-0.59693	-0.0588361	0.242328	-2.39441	0.0170169	0.0231015	-4.70169	Not significant
CRLF1	0.117505	0.0212057	0.213804	0.00469649	2.39738	0.0168798	0.0229422	-4.70448	Not significant
FST	0.192914	0.0343513	0.351476	-0.0599566	2.39038	0.0172013	0.0233245	-4.72104	Not significant
GKN1	0.13452	0.0233119	0.245729	0.0686072	2.37661	0.0178506	0.0241766	-4.74364	Not significant
WIF1	-0.202739	-0.371462	-0.0340157	0.257265	-2.36085	0.0186179	0.0251863	-4.78338	Not significant
APLP1	-0.243517	-0.44751	-0.039523	0.913577	-2.34539	0.0193981	0.0262113	-4.8263	Not significant
CD209	0.174524	0.028006	0.321042	0.338654	2.34028	0.0196628	0.0265379	-4.83814	Not significant
FCRL1	0.240379	0.0383784	0.442379	0.199851	2.33802	0.0197809	0.0266662	-4.84337	Not significant
CNTN3	-0.157586	-0.290555	-0.0246173	-0.0583666	-2.32848	0.0202858	0.0273127	-4.86538	Not significant
CCL24	0.370858	0.0578787	0.683837	-0.0199284	2.32807	0.0203076	0.0273127	-4.86632	Not significant
APOH	0.208868	0.0317827	0.385954	0.266731	2.31736	0.0208884	0.0280612	-4.89091	Not significant
RSPO1	0.219678	0.0328746	0.406481	-0.0327317	2.31051	0.0212681	0.0285382	-4.90386	Not significant
CNTN2	-0.235869	-0.436909	-0.0348287	0.124302	-2.30512	0.0215705	0.0289104	-4.91189	Not significant
CD6	0.232076	0.0342245	0.429927	0.164385	2.3046	0.0215993	0.0289156	-4.92007	Not significant
IL13	0.208455	0.0301182	0.386792	0.123888	2.29657	0.0220589	0.0294967	-4.9285	Not significant
MTPN	0.146471	0.02067	0.272272	-0.0458957	2.28758	0.0225819	0.0301436	-4.94888	Not significant
LYAR	-0.440294	-0.81849	-0.0620983	0.34563	-2.28736	0.0225947	0.0301436	-4.94937	Not significant
SFTPA1	0.30437	0.0405356	0.568204	-0.0654318	2.26662	0.0238429	0.0317357	-4.99607	Not significant
RAB6B	0.240541	0.0319396	0.449142	0.0357257	2.26558	0.0239068	0.0317842	-4.99839	Not significant
PRCP	0.146519	0.0196583	0.27338	-0.0721331	2.26919	0.0236834	0.0315597	-5.00015	Not significant
XCL1	0.315723	0.0413777	0.590069	0.0234761	2.26107	0.0241858	0.0321184	-5.01134	Not significant
IFNGR2	0.238418	0.0311197	0.445717	0.0149689	2.25969	0.0242722	0.0321961	-5.01869	Not significant
ING1	0.26463	0.0298698	0.499391	0.037831	2.21474	0.0272312	0.0360798	-5.11107	Not significant
CXCL17	-0.233661	-0.441603	-0.0257177	-0.25288	-2.20773	0.027718	0.0366828	-5.13627	Not significant
LPO	0.249862	0.0270129	0.47271	0.206882	2.2029	0.0280593	0.0370921	-5.14406	Not significant
IL7R	0.225369	0.0231007	0.427637	0.349354	2.18912	0.0290509	0.0383592	-5.17675	Not significant
METAP1	0.143506	0.0141884	0.272824	-0.0324654	2.18032	0.0297025	0.0391749	-5.18592	Not significant
CLMP	0.157931	0.0148441	0.301019	0.0416618	2.16857	0.0305886	0.0402518	-5.21408	Not significant
PCDH17	0.154097	0.014677	0.293517	-0.0421952	2.17157	0.0303593	0.0399956	-5.21464	Not significant
GALNT2	-0.150379	-0.286895	-0.0138626	0.11529	-2.16426	0.0309198	0.0405954	-5.22333	Not significant
EIF5A	0.138248	0.012659	0.263838	-0.0775278	2.16279	0.0310337	0.0406988	-5.2236	Not significant
CD177	0.558256	0.0521785	1.06433	-0.378368	2.16731	0.0306843	0.0403319	-5.22379	Not significant
FCGR2B	-0.255464	-0.487867	-0.0230603	-0.314313	-2.15971	0.0312734	0.040909	-5.2302	Not significant
COL9A1	-0.26729	-0.510491	-0.0240895	0.100359	-2.15937	0.0313	0.040909	-5.23093	Not significant
RSPO3	0.160775	0.0145445	0.307005	-0.0401869	2.16016	0.031237	0.040909	-5.23209	Not significant
SOST	-0.165693	-0.317043	-0.0143436	-5.16032e-05	-2.15094	0.0319613	0.0417262	-5.25878	Not significant
CDH6	0.158926	0.0137059	0.304145	0.13703	2.15017	0.0320224	0.0417589	-5.26042	Not significant
RBKS	0.219012	0.0184718	0.419552	-0.259414	2.14572	0.0323788	0.0421762	-5.26715	Not significant
ACP6	0.310675	0.0258558	0.595495	-0.126703	2.1431	0.0325893	0.0424027	-5.26843	Not significant
CD160	0.214643	0.0172204	0.412066	0.167219	2.13611	0.0331569	0.0430928	-5.29025	Not significant
TNNI3	0.403979	0.0312053	0.776752	-0.146832	2.12923	0.033727	0.0437847	-5.29492	Not significant
ICOSLG	0.139399	0.0102681	0.26853	0.083055	2.12099	0.034418	0.0446316	-5.31226	Not significant
MUC13	0.208979	0.013095	0.404862	-0.194978	2.0961	0.036579	0.0473809	-5.36423	Not significant
PKLR	-0.207166	-0.401678	-0.0126542	-0.307532	-2.09255	0.0368942	0.0477357	-5.38146	Not significant
LYPD8	0.211283	0.0113437	0.411223	0.205466	2.07623	0.0383871	0.0496119	-5.4053	Not significant
NGF	0.0498047	0.00261026	0.0969991	-0.00243072	2.07341	0.0386481	0.0498935	-5.41822	Not significant
PPM1A	0.121804	0.00546864	0.238139	0.111884	2.05711	0.0401973	0.0518357	-5.44444	Not significant
CKMT1A_CKMT1B	-0.337199	-0.661246	-0.0131514	1.01882	-2.04447	0.0414317	0.053368	-5.48	Not significant
ADCYAP1R1	0.106421	0.00353979	0.209303	0.105213	2.03235	0.0426496	0.0548758	-5.4946	Not significant
FCRL5	0.338373	0.0101285	0.666617	-0.115778	2.02536	0.0433628	0.0557315	-5.51855	Not significant
LEFTY2	-0.23877	-0.472897	-0.00464413	-0.167007	-2.00372	0.0456422	0.0585312	-5.55475	Not significant
DRAXIN	-0.216018	-0.427768	-0.00426753	0.0235454	-2.00434	0.0455751	0.0585099	-5.55779	Not significant
LRP1	-0.134328	-0.266314	-0.00234168	0.0332762	-1.99961	0.0460866	0.0590357	-5.56003	Not significant
MSTN	-0.233149	-0.465117	-0.00118109	0.305342	-1.97476	0.0488493	0.0624365	-5.60899	Not significant
NMNAT1	-0.322058	-0.642145	-0.00197083	0.207317	-1.97684	0.0486113	0.062201	-5.61206	Not significant
VEGFD	0.158513	-0.000278746	0.317305	0.130215	1.96129	0.050402	0.06435	-5.64517	Not significant
GZMA	0.200832	-0.00250695	0.404172	0.500405	1.94051	0.052881	0.0674408	-5.68537	Not significant
DPP10	0.137578	-0.0029349	0.27809	0.0980203	1.92372	0.0549617	0.0700172	-5.70766	Not significant
ANXA5	0.117499	-0.00278187	0.237779	0.127943	1.91931	0.0555177	0.0706478	-5.71605	Not significant
CLEC10A	0.161655	-0.00466909	0.32798	0.111215	1.90959	0.056761	0.0721506	-5.74167	Not significant
FCRL6	0.272488	-0.00946547	0.554442	-0.238937	1.8988	0.0581709	0.0738618	-5.7549	Not significant
ECE1	-0.134808	-0.275135	0.00551965	0.227846	-1.88747	0.0596799	0.0756119	-5.77617	Not significant
IL5	0.585508	-0.0246888	1.19571	0.63244	1.88526	0.0599786	0.0759073	-5.78031	Not significant
ROBO2	-0.0848279	-0.173087	0.00343155	0.122711	-1.88835	0.0595601	0.0755428	-5.78444	Not significant
PARP1	0.263304	-0.0123103	0.538918	-0.0101903	1.877	0.0611046	0.0772479	-5.79573	Not significant
FLT1	0.115515	-0.0059327	0.236963	0.129561	1.86878	0.0622426	0.0785152	-5.81101	Not significant
NFATC3	0.239483	-0.0124882	0.491454	0.0648646	1.86738	0.062438	0.0786344	-5.81361	Not significant
NPTXR	0.118034	-0.00591195	0.24198	0.234808	1.87102	0.0619278	0.0782033	-5.81675	Not significant
TSHB	0.262705	-0.0137359	0.539145	0.16548	1.86711	0.062473	0.0786344	-5.82401	Not significant
AMBN	-0.100963	-0.207544	0.00561788	0.0982985	-1.86119	0.063308	0.079599	-5.82505	Not significant
IL33	0.151225	-0.00853611	0.310987	0.0697126	1.85978	0.0635084	0.0797644	-5.82766	Not significant
CEBPB	0.110028	-0.00640588	0.226462	0.0427606	1.85666	0.0639519	0.0802344	-5.83341	Not significant
IGSF3	0.127561	-0.0089985	0.264121	-0.150391	1.83529	0.0670611	0.084044	-5.87256	Not significant
ADM	0.178715	-0.0132003	0.370631	-0.193572	1.82961	0.0679072	0.0850125	-5.88577	Not significant
SCGB3A2	-0.290424	-0.602475	0.0216262	0.59693	-1.82857	0.0680612	0.0851132	-5.89469	Not significant
IL4R	0.137605	-0.0107771	0.285987	0.0284167	1.82205	0.0690485	0.0862548	-5.89659	Not significant
AGR2	0.40835	-0.0331879	0.849888	-0.213154	1.81707	0.0698085	0.0871102	-5.90558	Not significant
GZMH	0.442452	-0.0365183	0.921423	0.743602	1.81495	0.0701342	0.0874224	-5.9094	Not significant
LGALS4	0.160191	-0.013315	0.333697	0.295885	1.81396	0.0702851	0.0875163	-5.92111	Not significant
QPCT	-0.102233	-0.213438	0.00897282	0.0715815	-1.80621	0.0714892	0.0889199	-5.93504	Not significant
DTX3	0.104865	-0.00969162	0.219421	0.0476754	1.79853	0.0726999	0.0903288	-5.93885	Not significant
PLTP	-0.125494	-0.26633	0.0153419	0.18749	-1.75071	0.0806114	0.100051	-6.03305	Not significant
EPHA10	0.208729	-0.0275938	0.445052	0.148491	1.73534	0.0833007	0.103279	-6.04973	Not significant
IGF1R	0.0993088	-0.0147165	0.213334	0.0382785	1.71118	0.0876733	0.108584	-6.0911	Not significant
SCARB1	0.162315	-0.0257413	0.350371	0.0568839	1.69582	0.0905475	0.112023	-6.11709	Not significant
HSP90B1	0.242558	-0.0389434	0.524059	0.210665	1.69295	0.091093	0.112578	-6.12192	Not significant
CD22	0.164776	-0.0266743	0.356227	0.0653431	1.69099	0.0914631	0.112815	-6.13513	Not significant
CLC	0.181811	-0.0294426	0.393065	-0.0174942	1.69091	0.0914795	0.112815	-6.13528	Not significant
KLK14	-0.169796	-0.368139	0.0285462	0.504142	-1.68197	0.0932021	0.114817	-6.14321	Not significant
ADAM22	0.137084	-0.0233126	0.297481	0.0884285	1.67918	0.0937445	0.115363	-6.15215	Not significant
PRKCQ	0.150525	-0.0269249	0.327975	0.0598107	1.66664	0.0962173	0.11828	-6.16583	Not significant
SMOC2	0.121565	-0.0232772	0.266407	0.191859	1.64899	0.0997803	0.12253	-6.20485	Not significant
CDNF	0.116189	-0.0248034	0.257181	0.200991	1.61911	0.106058	0.130101	-6.24343	Not significant
TDGF1	0.456321	-0.0995735	1.01222	0.972317	1.61282	0.107419	0.131631	-6.25354	Not significant
CLSTN1	0.176288	-0.0416703	0.394245	0.0138735	1.58912	0.112669	0.137773	-6.29126	Not significant
TCL1A	-0.351238	-0.784785	0.0823094	0.347845	-1.59174	0.112079	0.137197	-6.29431	Not significant
FUS	0.17217	-0.0425916	0.386931	0.154142	1.5751	0.11587	0.141537	-6.31331	Not significant
ARID4B	-0.146574	-0.330988	0.0378393	0.22014	-1.56161	0.119017	0.145228	-6.33435	Not significant
LAMA4	0.0825236	-0.021676	0.186723	0.258698	1.55602	0.120337	0.146685	-6.35296	Not significant
HSPB6	0.146448	-0.0393439	0.332239	-0.199246	1.54868	0.122094	0.14867	-6.35723	Not significant
MICB_MICA	0.426492	-0.115344	0.968329	-0.570387	1.54651	0.12262	0.149153	-6.3577	Not significant
CD200R1	0.117925	-0.032062	0.267913	0.0793667	1.54476	0.123042	0.149509	-6.36038	Not significant
TPSAB1	-0.155257	-0.35439	0.0438768	0.0609541	-1.53183	0.126199	0.153185	-6.39011	Not significant
APEX1	-0.28085	-0.642763	0.0810634	0.165092	-1.52467	0.127977	0.155181	-6.39394	Not significant
IL20	0.151453	-0.0448644	0.34777	0.0530558	1.51575	0.130219	0.157734	-6.40454	Not significant
FMNL1	0.209778	-0.0626682	0.482224	0.125823	1.51282	0.130962	0.158468	-6.40895	Not significant
RTBDN	0.1033	-0.0311711	0.23777	0.0499194	1.50931	0.131855	0.159382	-6.41422	Not significant
GFRA2	0.0696337	-0.0213841	0.160651	-0.0218015	1.50315	0.133437	0.160959	-6.42346	Not significant
MFAP3	0.148556	-0.0459214	0.343033	0.0456469	1.50082	0.134038	0.161515	-6.42693	Not significant
SELE	0.147014	-0.0448986	0.338926	-0.0647344	1.50508	0.132937	0.160523	-6.43052	Not significant
BLVRB	0.13113	-0.0428061	0.305065	-0.246382	1.48121	0.139183	0.16754	-6.46597	Not significant
SRP14	0.275335	-0.0917502	0.642421	0.360687	1.47368	0.141202	0.169618	-6.46709	Not significant
PSG1	0.377166	-0.124065	0.878397	-0.319385	1.47843	0.139926	0.16826	-6.4673	Not significant
ELOA	0.257439	-0.0863995	0.601278	0.394164	1.47105	0.14191	0.170292	-6.47094	Not significant
GH2	0.473047	-0.166321	1.11242	0.833251	1.45365	0.146674	0.175826	-6.49625	Not significant
GHRHR	0.169055	-0.0598605	0.397971	0.105748	1.45098	0.147417	0.176535	-6.50012	Not significant
DCN	0.0879798	-0.031552	0.207512	0.193529	1.44613	0.148771	0.17797	-6.50711	Not significant
NCAN	-0.13127	-0.309683	0.0471432	0.333541	-1.44558	0.148923	0.17797	-6.51785	Not significant
GDF2	0.126598	-0.0463419	0.299538	0.250905	1.43826	0.150989	0.180253	-6.52837	Not significant
CD58	-0.0526271	-0.12508	0.0198261	0.105245	-1.42711	0.154176	0.183868	-6.54426	Not significant
ITGB6	0.0910629	-0.0356517	0.217778	-0.00161932	1.41196	0.158588	0.188935	-6.5557	Not significant
AHSP	-0.196882	-0.471535	0.0777722	-0.303703	-1.40839	0.159639	0.189991	-6.57067	Not significant
DDC	-0.139975	-0.336012	0.0560613	0.166784	-1.40287	0.161278	0.191745	-6.57839	Not significant
ARNT	0.103368	-0.0429139	0.249649	-0.0258646	1.38836	0.165649	0.19674	-6.58859	Not significant
EPS8L2	0.106061	-0.044317	0.256439	0.00779277	1.38573	0.166451	0.197288	-6.59512	Not significant
CA1	-0.159477	-0.385404	0.0664492	-0.320453	-1.38687	0.166101	0.197075	-6.60061	Not significant
CD109	0.0936142	-0.0393493	0.226578	0.0938085	1.38329	0.167195	0.197967	-6.60555	Not significant
TGM2	-0.166316	-0.406231	0.0736	0.0932253	-1.362	0.173812	0.205591	-6.63464	Not significant
CPVL	0.145155	-0.0654428	0.355752	0.0801803	1.3542	0.176286	0.208306	-6.63812	Not significant
ALDH3A1	-0.178189	-0.438375	0.0819984	-0.0853624	-1.34556	0.179059	0.211367	-6.64684	Not significant
C1QTNF1	-0.118799	-0.292721	0.0551229	0.292986	-1.34203	0.180197	0.212493	-6.66152	Not significant
SFTPD	0.174572	-0.0811126	0.430257	0.138489	1.34145	0.180385	0.212499	-6.6623	Not significant
IVD	0.128699	-0.0613531	0.318751	-0.0263088	1.33049	0.183968	0.21606	-6.66692	Not significant
NOTCH3	0.0884926	-0.0417547	0.21874	0.160564	1.33488	0.182525	0.214801	-6.67106	Not significant
C2	0.127753	-0.0604857	0.315991	-0.0793373	1.33342	0.183004	0.215146	-6.673	Not significant
PSIP1	0.274983	-0.133893	0.683859	0.45937	1.32137	0.186988	0.219384	-6.67896	Not significant
FAM3B	0.103933	-0.0507774	0.258644	-0.215809	1.3199	0.187476	0.219733	-6.68089	Not significant
NCS1	0.11347	-0.0571135	0.284053	-0.0519018	1.30692	0.191843	0.224625	-6.70076	Not significant
SERPINA9	0.193553	-0.0991952	0.486302	0.133363	1.29902	0.194542	0.227555	-6.70813	Not significant
MCAM	-0.0913678	-0.231137	0.0484015	0.056703	-1.28436	0.199614	0.233252	-6.73695	Not significant
SMPDL3A	0.163312	-0.0867982	0.413422	0.0676893	1.28289	0.200126	0.233615	-6.73882	Not significant
FLT3	0.0754208	-0.041953	0.192795	-0.049449	1.26249	0.207365	0.241578	-6.75472	Not significant
PLAT	0.162921	-0.0905625	0.416404	0.244022	1.26279	0.207255	0.241578	-6.76431	Not significant
CSF2RA	-0.167434	-0.430314	0.0954455	-0.0959161	-1.25139	0.21138	0.245958	-6.77581	Not significant
NFASC	0.0726276	-0.0414433	0.186698	-0.114207	1.25092	0.211549	0.245958	-6.77917	Not significant
NTF3	-0.0956796	-0.248431	0.0570714	0.460513	-1.23068	0.219027	0.253887	-6.79422	Not significant
SPINK5	-0.0863048	-0.223342	0.0507324	0.249096	-1.23737	0.216532	0.251498	-6.79596	Not significant
AFP	-0.178084	-0.461811	0.105643	-0.132217	-1.23319	0.218087	0.253051	-6.79834	Not significant
NCAM1	0.0680907	-0.0423654	0.178547	0.170127	1.21116	0.226407	0.26218	-6.82793	Not significant
PSPN	0.232071	-0.148802	0.612944	-0.0716447	1.19715	0.231819	0.267684	-6.83477	Not significant
NCF2	-0.1665	-0.43978	0.106779	0.259887	-1.19706	0.231854	0.267684	-6.83488	Not significant
CCDC80	-0.104696	-0.275518	0.0661258	-0.0972045	-1.20418	0.229092	0.265024	-6.83634	Not significant
SIGLEC15	0.194111	-0.124865	0.513088	0.228142	1.19564	0.232409	0.268057	-6.83657	Not significant
CHRDL1	0.074151	-0.050167	0.198469	0.206645	1.17189	0.241801	0.278613	-6.87456	Not significant
AGER	0.0979455	-0.0680291	0.26392	0.337038	1.15944	0.246834	0.284128	-6.88903	Not significant
CGA	0.195304	-0.137333	0.527941	0.265749	1.15357	0.249229	0.286601	-6.89579	Not significant
RUVBL1	0.245193	-0.175931	0.666317	0.0900109	1.14395	0.253197	0.290587	-6.89683	Not significant
APOM	-0.0598508	-0.162457	0.0427549	0.170834	-1.14605	0.252326	0.289874	-6.90442	Not significant
PM20D1	-0.408293	-1.11233	0.295747	-0.406866	-1.13941	0.255081	0.292459	-6.91198	Not significant
PADI4	0.132238	-0.0978016	0.362277	-0.220192	1.12944	0.25926	0.296956	-6.91327	Not significant
PTK7	0.0959679	-0.0710798	0.263016	-0.115355	1.12874	0.259553	0.296999	-6.91406	Not significant
PNPT1	0.270563	-0.202085	0.743211	0.546494	1.12471	0.261257	0.298653	-6.91859	Not significant
IL2	0.0684067	-0.0537098	0.190523	0.0105933	1.10061	0.271601	0.309866	-6.94531	Not significant
IDUA	-0.108376	-0.302495	0.0857423	-0.212607	-1.09692	0.273209	0.311394	-6.95226	Not significant
SSC4D	-0.240182	-0.668437	0.188073	-0.129768	-1.1019	0.271037	0.309527	-6.95388	Not significant
CHEK2	-0.0741949	-0.208371	0.0599815	0.0956688	-1.08644	0.277811	0.315707	-6.96076	Not significant
WFIKKN2	-0.0754305	-0.211671	0.0608099	0.29635	-1.08779	0.277213	0.31549	-6.96928	Not significant
MEP1B	-0.249938	-0.701494	0.201619	-0.106059	-1.08749	0.277348	0.31549	-6.96961	Not significant
MAPT	-0.11564	-0.327706	0.0964259	-0.150642	-1.07138	0.284517	0.322491	-6.97695	Not significant
CST6	-0.102143	-0.288164	0.0838787	0.302868	-1.07882	0.28119	0.319234	-6.97897	Not significant
GAL	-0.135561	-0.384208	0.113087	0.469321	-1.07116	0.284617	0.322491	-6.98718	Not significant
ITGB7	-0.10708	-0.307383	0.0932238	0.119542	-1.05033	0.294078	0.33256	-7.00213	Not significant
WARS	-0.0851527	-0.244322	0.0740161	0.329733	-1.0511	0.293722	0.332483	-7.0084	Not significant
BMP6	-0.116585	-0.337977	0.104807	-0.137019	-1.03464	0.301343	0.340444	-7.01554	Not significant
THOP1	0.0607727	-0.0551252	0.176671	0.135644	1.03024	0.303399	0.342432	-7.03005	Not significant
CHL1	0.0603392	-0.0549643	0.175643	0.121665	1.02816	0.304373	0.343198	-7.03218	Not significant
VSTM2L	0.133604	-0.126985	0.394193	0.102009	1.00733	0.314268	0.35401	-7.04334	Not significant
NCLN	0.113332	-0.115429	0.342093	0.0811394	0.973373	0.330842	0.372318	-7.07688	Not significant
GPA33	-0.26574	-0.817859	0.286379	0.266169	-0.945653	0.344785	0.387257	-7.10341	Not significant
BOC	-0.0503387	-0.155318	0.0546402	0.133802	-0.942124	0.346587	0.388903	-7.10673	Not significant
PLAU	-0.0504651	-0.154996	0.0540654	0.223167	-0.948532	0.343318	0.385983	-7.11067	Not significant
ANGPTL7	-0.0772745	-0.240178	0.0856286	-0.0889016	-0.931994	0.351792	0.39398	-7.1191	Not significant
SPP1	0.109404	-0.11973	0.338539	-0.0402926	0.938097	0.348649	0.390838	-7.12049	Not significant
RASSF2	0.117987	-0.133573	0.369547	-0.0148569	0.92151	0.357232	0.3993	-7.12589	Not significant
LILRB5	0.138299	-0.153641	0.430238	-0.151213	0.93074	0.352439	0.394323	-7.12735	Not significant
TP53	0.0784145	-0.0895459	0.246375	-0.0147082	0.917271	0.359446	0.401387	-7.12978	Not significant
IL3RA	-0.0661894	-0.209948	0.0775687	-0.019526	-0.904616	0.366108	0.408039	-7.14128	Not significant
TGFBR3	0.0824324	-0.0946384	0.259503	0.10177	0.91465	0.360818	0.402531	-7.14216	Not significant
SETMAR	0.0744004	-0.0886601	0.237461	0.0483815	0.896463	0.370439	0.41247	-7.15582	Not significant
IL17F	-0.128001	-0.413848	0.157847	0.184889	-0.879803	0.379392	0.422032	-7.16337	Not significant
ARTN	0.104136	-0.129148	0.33742	0.116503	0.877049	0.380884	0.423286	-7.16578	Not significant
NBN	-0.13188	-0.431024	0.167263	0.305426	-0.86618	0.38681	0.429047	-7.17523	Not significant
PROK1	0.111016	-0.141178	0.36321	-0.272703	0.864888	0.387518	0.429422	-7.17635	Not significant
IL1R2	0.0343133	-0.0426449	0.111271	0.015735	0.876015	0.381444	0.423502	-7.17668	Not significant
PQBP1	0.133425	-0.171057	0.437906	0.138446	0.86096	0.389675	0.430577	-7.17973	Not significant
CA9	0.0857419	-0.109898	0.281382	-0.0436271	0.861074	0.389612	0.430577	-7.18253	Not significant
NXPH1	-0.0612891	-0.202097	0.0795192	0.327586	-0.855191	0.392858	0.433679	-7.18467	Not significant
NME3	0.0396891	-0.0506678	0.130046	0.197126	0.863006	0.388549	0.430153	-7.18796	Not significant
IL1RL2	0.0642493	-0.0842817	0.21278	0.084323	0.849884	0.3958	0.436095	-7.18918	Not significant
F3	0.0677565	-0.0883444	0.223857	0.0652659	0.852809	0.394176	0.43472	-7.1896	Not significant
CD200	0.0471403	-0.0624267	0.156707	0.0140152	0.845319	0.39834	0.438477	-7.19304	Not significant
S100A16	0.0993452	-0.132235	0.330925	0.353653	0.842857	0.399714	0.439572	-7.19512	Not significant
DKKL1	0.150892	-0.202005	0.503789	-0.064101	0.84009	0.401262	0.440856	-7.19744	Not significant
GH1	0.268101	-0.362292	0.898494	1.04015	0.835585	0.403789	0.443211	-7.2112	Not significant
RGMA	0.0571273	-0.0822396	0.196494	0.170647	0.805356	0.420998	0.461663	-7.23595	Not significant
GLO1	-0.0723782	-0.256009	0.111252	-0.000680181	-0.774411	0.439056	0.480555	-7.25035	Not significant
ENG	-0.0268069	-0.0945829	0.0409691	0.132745	-0.777095	0.437471	0.479273	-7.25827	Not significant
VTCN1	0.0461613	-0.0743978	0.166721	-0.0101026	0.752292	0.452232	0.494509	-7.26721	Not significant
HSD11B1	0.0594044	-0.0962278	0.215037	0.0713514	0.749942	0.453645	0.495586	-7.26897	Not significant
KLK10	-0.0529387	-0.1945	0.0886223	0.372068	-0.734743	0.462842	0.504206	-7.28314	Not significant
PLA2G10	0.082114	-0.136381	0.300609	-0.266657	0.738383	0.46063	0.502742	-7.28478	Not significant
DSG2	-0.038625	-0.141852	0.0646021	0.245472	-0.735155	0.462591	0.504206	-7.28993	Not significant
KLK1	-0.176881	-0.671	0.317239	0.567799	-0.703322	0.482184	0.524783	-7.30569	Not significant
PCDH1	0.0286627	-0.0520645	0.10939	0.0419433	0.697592	0.485758	0.527849	-7.31679	Not significant
SPINT2	-0.0604493	-0.230762	0.109864	0.0316305	-0.697343	0.485913	0.527849	-7.31696	Not significant
CDHR1	0.0509386	-0.0960367	0.197914	0.223543	0.680943	0.496225	0.538041	-7.31825	Not significant
DPEP1	0.0722284	-0.135127	0.279584	0.00812952	0.684381	0.494053	0.536189	-7.32313	Not significant
IL18RAP	-0.207812	-0.8081	0.392475	0.274416	-0.680172	0.496712	0.538066	-7.32599	Not significant
HS6ST1	0.0545273	-0.106604	0.215659	0.0707064	0.664874	0.506439	0.54809	-7.33195	Not significant
ASAH2	-0.0766227	-0.303611	0.150365	0.0110633	-0.663225	0.507494	0.548719	-7.33736	Not significant
BAG3	-0.0697271	-0.277945	0.13849	-0.0613181	-0.657946	0.510877	0.551862	-7.34084	Not significant
RGS8	-0.088121	-0.356523	0.180281	0.140946	-0.645063	0.519184	0.559791	-7.342	Not significant
BST1	0.068549	-0.13769	0.274788	-0.0434221	0.653033	0.514036	0.554757	-7.34683	Not significant
SUSD2	-0.0366516	-0.14848	0.0751767	0.000712425	-0.64394	0.519911	0.560053	-7.35272	Not significant
CTRC	-0.0755801	-0.307368	0.156207	0.200556	-0.640651	0.522044	0.561828	-7.35483	Not significant
EPCAM	-0.120965	-0.496461	0.25453	0.352724	-0.632936	0.527065	0.566705	-7.35974	Not significant
CD244	0.0355087	-0.0750795	0.146097	0.340671	0.630855	0.528424	0.567639	-7.36105	Not significant
AMIGO2	-0.0372222	-0.163665	0.089221	0.0696212	-0.578381	0.563269	0.603949	-7.38273	Not significant
PAMR1	0.032175	-0.0765001	0.14085	-0.0480977	0.581691	0.561038	0.602115	-7.39081	Not significant
RTN4R	0.0475236	-0.11656	0.211607	-0.0732998	0.569051	0.569579	0.61015	-7.39098	Not significant
KLK8	0.0378448	-0.093481	0.169171	0.349068	0.56619	0.57152	0.611664	-7.3926	Not significant
GLT8D2	-0.0604366	-0.277198	0.156325	0.191774	-0.547805	0.584072	0.62452	-7.39992	Not significant
GP2	-0.0949614	-0.437214	0.247291	-0.0394798	-0.54514	0.585902	0.625899	-7.40138	Not significant
ICAM4	-0.0546964	-0.253585	0.144193	0.0162449	-0.540326	0.589215	0.628858	-7.40399	Not significant
SFTPA2	0.0570373	-0.153961	0.268036	0.0348056	0.531114	0.595577	0.635063	-7.40892	Not significant
KIR3DL1	-0.114306	-0.56041	0.331799	0.359698	-0.50343	0.614885	0.655048	-7.42322	Not significant
DPP6	-0.0377262	-0.18669	0.111238	0.144448	-0.497588	0.618995	0.65882	-7.42614	Not significant
EGLN1	0.0533782	-0.162016	0.268772	-0.139314	0.486898	0.626546	0.666244	-7.43139	Not significant
ALPP	0.115472	-0.352875	0.58382	-0.354199	0.484414	0.628305	0.667503	-7.4326	Not significant
CRH	-0.0799937	-0.411605	0.251618	0.566529	-0.473952	0.635742	0.674166	-7.43761	Not significant
ERBB2	0.024354	-0.0755551	0.124263	0.0041994	0.478929	0.6322	0.671024	-7.43815	Not significant
KRT5	0.0399631	-0.1311	0.211026	0.270514	0.458998	0.646436	0.68488	-7.44457	Not significant
RANGAP1	-0.0454372	-0.242419	0.151545	0.164988	-0.453202	0.650601	0.688377	-7.44721	Not significant
IL4	0.10055	-0.338026	0.539125	-0.0312232	0.450447	0.652585	0.688872	-7.44846	Not significant
CRISP2	-0.0611849	-0.326702	0.204332	-0.0548315	-0.45275	0.650926	0.688377	-7.45033	Not significant
CEP164	0.052641	-0.181634	0.286916	0.295763	0.441475	0.659062	0.694444	-7.45246	Not significant
GFOD2	0.107459	-0.378472	0.593389	0.608529	0.434485	0.664125	0.698907	-7.45551	Not significant
NPTX1	0.0357602	-0.11985	0.191371	0.0623182	0.451508	0.65182	0.688693	-7.45799	Not significant
MMP12	-0.0536181	-0.297229	0.189993	-0.316878	-0.432435	0.665613	0.699437	-7.45931	Not significant
CBLIF	-0.0639551	-0.344122	0.216212	-0.0619617	-0.4485	0.653987	0.689724	-7.45934	Not significant
KEL	-0.0331621	-0.187651	0.121327	0.0122504	-0.421748	0.673391	0.706329	-7.46096	Not significant
CRHR1	-0.0509376	-0.289495	0.18762	0.10302	-0.41952	0.675017	0.707394	-7.4619	Not significant
SIGLEC9	-0.0306456	-0.174886	0.113595	-0.0150936	-0.417434	0.676541	0.708349	-7.46568	Not significant
FUT3_FUT5	-0.0399862	-0.221022	0.14105	-0.288515	-0.43396	0.664505	0.698907	-7.46575	Not significant
ICAM5	-0.0370997	-0.206373	0.132174	0.0656385	-0.430611	0.666938	0.700194	-7.46719	Not significant
LPL	-0.0378921	-0.217775	0.141991	0.235118	-0.413868	0.679149	0.710438	-7.47426	Not significant
RASA1	-0.0269834	-0.169422	0.115455	0.118243	-0.372201	0.709902	0.741268	-7.48061	Not significant
CHRDL2	-0.0467901	-0.285951	0.19237	-0.0577583	-0.384387	0.700856	0.732483	-7.48601	Not significant
FEN1	0.0503496	-0.233081	0.333781	0.20114	0.349025	0.727218	0.757301	-7.48896	Not significant
PTPRM	0.0186979	-0.0885737	0.125969	0.104115	0.342465	0.732146	0.761748	-7.49122	Not significant
ACY1	0.0411471	-0.182706	0.265	-0.127727	0.361145	0.718144	0.749199	-7.49467	Not significant
NT5E	0.0400666	-0.193993	0.274126	0.170716	0.336327	0.736766	0.765866	-7.49621	Not significant
CDSN	-0.0298235	-0.196503	0.136856	0.192941	-0.351545	0.725328	0.756013	-7.49808	Not significant
ENTPD2	0.0268747	-0.137902	0.191651	0.133865	0.320447	0.748764	0.77764	-7.49852	Not significant
ANGPTL4	0.0266086	-0.137864	0.191081	-0.00775311	0.317859	0.750725	0.778978	-7.50935	Not significant
VIM	0.0864338	-0.511926	0.684793	0.170578	0.283811	0.776673	0.803025	-7.50957	Not significant
CPA2	0.0382437	-0.205621	0.282109	-0.264704	0.308116	0.758122	0.78595	-7.5124	Not significant
VWF	0.0418678	-0.234447	0.318183	1.06847	0.2977	0.766056	0.793464	-7.51555	Not significant
ISM1	0.0246201	-0.162697	0.211937	-0.12349	0.258239	0.79633	0.820418	-7.5165	Not significant
MET	0.0115869	-0.0683805	0.0915544	0.136754	0.284681	0.776007	0.803025	-7.51934	Not significant
TLR3	-0.0324764	-0.261418	0.196465	-0.0453658	-0.278707	0.780585	0.806349	-7.52102	Not significant
NAAA	0.0316267	-0.201679	0.264932	0.0576618	0.26634	0.790088	0.814712	-7.52161	Not significant
OXT	0.0691264	-0.436554	0.574806	-0.0451751	0.268579	0.788365	0.81366	-7.52379	Not significant
DSG4	-0.0220529	-0.221318	0.177213	0.278279	-0.217441	0.827954	0.850728	-7.52619	Not significant
AOC1	0.0259491	-0.21833	0.270228	0.0631214	0.20871	0.83476	0.855444	-7.52805	Not significant
CD33	0.0348995	-0.280194	0.349993	-0.0630775	0.217614	0.827819	0.850728	-7.52907	Not significant
CCL22	0.0239217	-0.170727	0.21857	0.235666	0.24146	0.809298	0.833037	-7.5307	Not significant
TACSTD2	-0.0136306	-0.145852	0.118591	0.0202538	-0.202543	0.839575	0.859618	-7.53223	Not significant
LSP1	0.020667	-0.195829	0.237163	-0.0541243	0.187558	0.8513	0.869317	-7.53224	Not significant
DLK1	0.0219356	-0.180323	0.224194	0.27237	0.213082	0.83135	0.852763	-7.53714	Not significant
NELL2	-0.0117965	-0.120605	0.0970115	0.124133	-0.213009	0.831407	0.852763	-7.53716	Not significant
ADGRB3	-0.0153513	-0.177357	0.146654	0.079899	-0.186175	0.852383	0.869656	-7.53973	Not significant
LEPR	0.0115079	-0.103596	0.126612	0.130274	0.196431	0.844353	0.863746	-7.54055	Not significant
HBQ1	0.0149556	-0.173855	0.203767	-0.360161	0.155626	0.876391	0.892577	-7.54062	Not significant
CR2	0.0207646	-0.191975	0.233504	0.0978222	0.191769	0.848001	0.866712	-7.54145	Not significant
ADAMTS16	-0.00645173	-0.10637	0.0934665	-0.0627124	-0.126864	0.899099	0.914097	-7.54178	Not significant
SPOCK1	-0.0115506	-0.143005	0.119904	0.111977	-0.172637	0.863007	0.87972	-7.54216	Not significant
DUOX2	-0.0163603	-0.287769	0.255049	0.0228826	-0.118433	0.905772	0.918743	-7.54281	Not significant
IL17D	0.00724444	-0.144578	0.159066	0.185546	0.0937515	0.925344	0.934219	-7.54543	Not significant
CXCL14	0.0108661	-0.22864	0.250372	0.124759	0.0891388	0.929008	0.9371	-7.54585	Not significant
LYPD3	-0.00727073	-0.134163	0.119622	0.0822687	-0.112577	0.910412	0.922359	-7.54639	Not significant
BCL2L11	-0.0060571	-0.193417	0.181302	0.0296585	-0.0635181	0.949379	0.955984	-7.5478	Not significant
HK2	0.00181445	-0.102495	0.106123	-0.0148343	0.0341769	0.97275	0.976968	-7.54923	Not significant
IL34	0.00222212	-0.135386	0.13983	0.225864	0.0317273	0.974702	0.978081	-7.54931	Not significant
KAZALD1	0.00334749	-0.211671	0.218365	0.199433	0.0305881	0.97561	0.978144	-7.54935	Not significant
VWC2	0.0111875	-0.168484	0.190859	-0.0917114	0.122338	0.902681	0.916934	-7.54957	Not significant
CA3	0.0151803	-0.195791	0.226151	-0.250781	0.141372	0.887633	0.903233	-7.54984	Not significant
SPINK6	0.000308202	-0.214156	0.214772	0.00884699	0.00282349	0.997748	0.997748	-7.55272	Not significant
AOC3	-0.00659228	-0.116278	0.103094	0.116492	-0.118083	0.906049	0.918743	-7.55286	Not significant
CD34	-0.00518821	-0.0967941	0.0864177	0.139961	-0.111275	0.911443	0.922597	-7.55364	Not significant
COL4A1	0.00810387	-0.15204	0.168247	0.288516	0.0994231	0.920842	0.931297	-7.55489	Not significant
CLUL1	0.00862024	-0.163556	0.180797	0.0929918	0.0983669	0.92168	0.931332	-7.55499	Not significant
CST5	-0.000969521	-0.229054	0.227115	-0.0214691	-0.00835155	0.99334	0.994718	-7.55701	Not significant
TNFSF12	-0.0038144	-0.113456	0.105827	0.137038	-0.0683525	0.945532	0.952939	-7.55749	Not significant
PDGFRB	0.0042292	-0.129593	0.138051	0.0246618	0.0620919	0.950515	0.956295	-7.5579	Not significant
CTSB	0.00541351	-0.219353	0.23018	0.166315	0.0473207	0.962277	0.967288	-7.55871	Not significant
PNLIPRP2	-0.00466414	-1.19469	1.18536	-1.03158	-0.00770049	0.993859	0.994718	-7.5598	Not significant

## Sheet: SSc_vs_healthy
protein	logFC	CI.L	CI.R	AveExpr	t	P.Value	adj.P.Val	B	regulation
LTA4H	2.68668	2.58395	2.7894	-0.360582	51.3856	1.72924e-201	2.00246e-198	450.163	Higher
AGRP	1.68262	1.5641	1.80114	-0.539276	27.8928	6.60229e-104	3.82273e-101	226.537	Higher
DPEP2	1.03431	0.960175	1.10845	-0.0613196	27.41	1.29821e-101	5.01109e-99	221.271	Higher
GDF15	1.56221	1.44242	1.68199	-0.020798	25.623	4.66649e-93	1.35095e-90	201.629	Higher
TNFRSF4	1.36132	1.25643	1.46621	0.257945	25.4989	1.84784e-92	4.27959e-90	200.256	Higher
CXCL13	1.99517	1.83405	2.15628	-0.00828607	24.3299	9.25424e-87	1.78607e-84	187.171	Higher
KLK4	1.96828	1.80597	2.13059	0.0292746	23.8257	2.27828e-84	3.76893e-82	181.679	Higher
TNFRSF10B	0.975482	0.893345	1.05762	-0.0578634	23.3338	5.56039e-82	8.04867e-80	176.198	Higher
PRDX6	1.18475	1.08453	1.28497	-0.860876	23.2261	1.85472e-81	2.3864e-79	174.997	Higher
CD93	1.0734	0.980029	1.16677	0.259129	22.5865	2.37974e-78	2.75574e-76	167.86	Higher
CSF1	0.822601	0.750796	0.894406	0.0031564	22.5081	5.72549e-78	6.02738e-76	166.985	Higher
COL6A3	1.01421	0.923162	1.10527	0.204452	21.8847	6.14809e-75	5.93291e-73	160.026	Higher
CCN1	2.21842	2.01408	2.42276	-0.428611	21.3301	3.04589e-72	2.71318e-70	153.839	Higher
CST3	0.709308	0.643337	0.775279	0.0091938	21.1244	3.03761e-71	2.51254e-69	151.546	Higher
BMP4	1.41325	1.2787	1.5478	-0.183729	20.6366	7.06632e-69	5.41977e-67	146.113	Higher
PGF	0.697492	0.63107	0.763914	0.022558	20.6314	7.48846e-69	5.41977e-67	146.055	Higher
PTGDS	0.753805	0.681947	0.825663	0.116906	20.6103	9.48384e-69	6.46017e-67	145.819	Higher
CTSC	1.19303	1.07902	1.30704	-0.0719038	20.559	1.68127e-68	1.08162e-66	145.249	Higher
EPHA2	0.896376	0.810378	0.982374	0.0118582	20.4789	4.10954e-68	2.50466e-66	144.357	Higher
TIMP1	0.672063	0.607299	0.736826	0.0706132	20.3884	1.12728e-67	6.52697e-66	143.351	Higher
CNDP1	-1.12934	-1.24181	-1.01686	0.264491	-19.7271	1.77784e-64	9.80349e-63	136.011	Lower
CASP8	1.58437	1.425	1.74375	-0.212176	19.532	1.55198e-63	8.16908e-62	133.851	Higher
EDA2R	1.00593	0.904039	1.10782	0.0329548	19.3968	6.95452e-63	3.50145e-61	132.356	Higher
SEZ6L2	0.574234	0.516012	0.632457	0.0750052	19.3775	8.614e-63	4.15626e-61	132.143	Higher
IGFBP4	1.08438	0.970098	1.19866	0.0114278	18.6429	2.90577e-59	1.34595e-57	124.045	Higher
CKAP4	0.698522	0.623875	0.77317	0.0472002	18.3852	4.95841e-58	2.2084e-56	121.218	Higher
CX3CL1	0.913257	0.815151	1.01136	0.183775	18.2893	1.42267e-57	6.10166e-56	120.167	Higher
CD27	0.94595	0.843409	1.04849	0.0676108	18.1247	8.66389e-57	3.58314e-55	118.367	Higher
PON3	-0.544829	-0.604131	-0.485527	0.226128	-18.0506	1.95045e-56	7.78837e-55	117.558	Lower
ACTA2	1.13142	1.0081	1.25473	0.0380366	18.026	2.55439e-56	9.85996e-55	117.289	Higher
SCRN1	1.33546	1.18812	1.4828	-0.155105	17.8077	2.78029e-55	1.03857e-53	114.91	Higher
ABHD14B	1.41176	1.25404	1.56947	-0.0564384	17.5868	3.09801e-54	1.12109e-52	112.508	Higher
TNFRSF1A	0.724186	0.64241	0.805962	0.037241	17.3991	2.38797e-53	8.3796e-52	110.473	Higher
THY1	0.670497	0.594787	0.746208	0.209805	17.3998	2.48768e-53	8.47274e-52	110.433	Higher
WFDC2	0.88793	0.787449	0.988412	-0.054141	17.3617	3.58239e-53	1.18526e-51	110.069	Higher
NPDC1	0.726929	0.644401	0.809456	0.0968046	17.3059	6.5657e-53	2.11197e-51	109.465	Higher
CD302	0.709592	0.629017	0.790167	-0.130132	17.3026	6.80924e-53	2.13111e-51	109.429	Higher
IL2RA	0.879386	0.779072	0.9797	-0.0338874	17.2234	1.60743e-52	4.89842e-51	108.573	Higher
IDS	0.260161	0.230412	0.289911	0.0179316	17.1816	2.52816e-52	7.50669e-51	108.122	Higher
FES	1.12621	0.995868	1.25656	-0.0899562	16.9755	2.34879e-51	6.79974e-50	105.901	Higher
CCN3	0.894653	0.790806	0.9985	0.365156	16.9263	3.99517e-51	1.12839e-49	105.372	Higher
CLEC14A	0.838661	0.740656	0.936666	0.186241	16.8128	1.35917e-50	3.74743e-49	104.152	Higher
HAGH	1.46335	1.29145	1.63524	-1.33664	16.7257	3.46962e-50	9.34377e-49	103.218	Higher
VCAM1	0.546783	0.48253	0.611036	0.0312	16.7195	3.71167e-50	9.76845e-49	103.151	Higher
KLK13	-0.898753	-1.00443	-0.793071	0.557528	-16.7087	4.16911e-50	1.07285e-48	103.036	Lower
PLAUR	0.643892	0.568142	0.719641	-0.103029	16.7008	4.53763e-50	1.1423e-48	102.951	Higher
ITGA5	0.545039	0.48091	0.609168	0.0014356	16.6984	4.65567e-50	1.14708e-48	102.926	Higher
ST6GAL1	0.684325	0.603468	0.765183	0.124345	16.6282	9.89522e-50	2.38722e-48	102.174	Higher
CRIM1	0.45375	0.400057	0.507444	0.209987	16.6035	1.29057e-49	3.04996e-48	101.91	Higher
HSPG2	0.591485	0.520858	0.662111	0.286145	16.4542	6.39485e-49	1.48105e-47	100.316	Higher
IL18BP	0.634818	0.558756	0.71088	0.0086484	16.3978	1.17038e-48	2.65745e-47	99.7136	Higher
ESAM	0.642472	0.565198	0.719746	0.205464	16.3351	2.28588e-48	5.09047e-47	99.0468	Higher
PLA2G15	0.516315	0.45377	0.57886	0.0053414	16.2191	7.88613e-48	1.72304e-46	97.8133	Higher
LILRA5	0.64225	0.564286	0.720213	-0.093045	16.185	1.13402e-47	2.43184e-46	97.4515	Higher
AREG	0.93646	0.822522	1.0504	-0.187269	16.1482	1.67964e-47	3.5364e-46	97.0602	Higher
GCG	2.10729	1.85083	2.36375	-1.22747	16.1439	1.75751e-47	3.63428e-46	97.0151	Higher
LRRC25	0.827995	0.726539	0.92945	0.0003676	16.0345	5.62923e-47	1.14362e-45	95.8557	Higher
HGF	0.683883	0.599646	0.76812	-0.296947	15.9507	1.36919e-46	2.73366e-45	94.9705	Higher
COL18A1	0.43332	0.379835	0.486805	0.041816	15.9176	1.94542e-46	3.81831e-45	94.6206	Higher
EPHB4	0.519803	0.455134	0.584472	0.064427	15.7923	7.33304e-46	1.41113e-44	93.2992	Higher
AGRN	0.74329	0.65081	0.835771	0.171843	15.791	7.43339e-46	1.41113e-44	93.2856	Higher
EFNA4	0.593245	0.5191	0.667391	0.0628898	15.72	1.57377e-45	2.93939e-44	92.5387	Higher
IL10RB	0.619964	0.541923	0.698005	-0.0305998	15.6079	5.13379e-45	9.4364e-44	91.3613	Higher
TNFSF13B	0.636294	0.556111	0.716477	0.139099	15.5911	6.12737e-45	1.10867e-43	91.1851	Higher
TNFRSF11A	0.836422	0.730494	0.94235	0.018509	15.5138	1.38184e-44	2.4618e-43	90.3753	Higher
BID	1.52614	1.33257	1.7197	-0.109684	15.4906	1.76324e-44	3.09368e-43	90.1326	Higher
ICAM1	0.584982	0.510646	0.659319	0.026777	15.4612	2.40054e-44	4.149e-43	89.8254	Higher
TNFRSF12A	0.756428	0.660218	0.852638	0.151485	15.4472	2.78082e-44	4.73557e-43	89.6789	Higher
GPR37	1.35013	1.17712	1.52315	-0.240374	15.3319	9.31566e-44	1.56341e-42	88.4752	Higher
TNFRSF9	0.804674	0.701237	0.908111	0.132393	15.2843	1.53149e-43	2.53352e-42	87.9802	Higher
LAYN	0.762627	0.6645	0.860754	0.271345	15.2696	1.78703e-43	2.91461e-42	87.8266	Higher
NRCAM	0.482366	0.420258	0.544475	0.005714	15.259	1.99607e-43	3.21035e-42	87.7164	Higher
HAVCR2	0.749714	0.653129	0.846299	-0.0262504	15.2507	2.17692e-43	3.45325e-42	87.6301	Higher
CA4	-0.471712	-0.532553	-0.410871	0.0283896	-15.2329	2.6221e-43	4.10324e-42	87.4448	Lower
FOLR1	0.565422	0.491949	0.638896	0.19133	15.1197	8.53301e-43	1.3175e-41	86.27	Higher
C2CD2L	0.894718	0.77826	1.01118	0.126569	15.0944	1.11112e-42	1.69299e-41	86.0072	Higher
DLL1	0.572821	0.498221	0.647421	0.190757	15.0862	1.20962e-42	1.81914e-41	85.9226	Higher
SEMA4C	0.465522	0.404888	0.526157	-0.096416	15.0842	1.23491e-42	1.83337e-41	85.902	Higher
FOLR2	0.591211	0.514019	0.668402	0.0297454	15.048	1.85841e-42	2.7241e-41	85.4962	Higher
CES3	1.4565	1.26474	1.64827	0.108368	14.9223	6.63591e-42	9.60548e-41	84.2281	Higher
FBP1	1.42494	1.23637	1.61351	-0.287021	14.8464	1.45686e-41	2.08277e-40	83.4453	Higher
DEFB4A_DEFB4B	2.06121	1.78836	2.33406	-0.684752	14.8422	1.52165e-41	2.14886e-40	83.402	Higher
CD300E	0.839749	0.728215	0.951282	0.131096	14.7926	2.54043e-41	3.54436e-40	82.8918	Higher
FABP5	0.993836	0.861392	1.12628	-0.0822421	14.743	4.36654e-41	6.01959e-40	82.3537	Higher
ITGB2	0.642187	0.556551	0.727823	0.0323104	14.7336	4.6746e-41	6.36846e-40	82.2848	Higher
CTSZ	0.550358	0.476831	0.623884	-0.0993092	14.7062	6.19507e-41	8.34173e-40	82.0045	Higher
OSCAR	0.566766	0.490939	0.642593	0.0164494	14.6853	7.69057e-41	1.02364e-39	81.7892	Higher
AMBP	0.382209	0.330837	0.433581	-0.0484024	14.6176	1.54314e-40	2.03063e-39	81.0961	Higher
CD83	0.651458	0.56363	0.739285	0.118656	14.5733	2.43262e-40	3.16513e-39	80.643	Higher
HLA-E	0.585041	0.505779	0.664303	0.0959342	14.5019	5.06477e-40	6.51667e-39	79.9132	Higher
ITIH3	0.66089	0.571328	0.750453	0.015316	14.4979	5.27511e-40	6.71273e-39	79.8727	Higher
LTBR	0.544118	0.470345	0.61789	0.0967246	14.4911	5.65521e-40	7.08784e-39	79.8034	Higher
TNFRSF1B	0.796058	0.688122	0.903993	0.104378	14.4905	5.69231e-40	7.08784e-39	79.7969	Higher
RNASET2	0.490443	0.423901	0.556985	-0.0038294	14.4809	6.27849e-40	7.73456e-39	79.6994	Higher
SDC1	0.703889	0.608106	0.799672	-0.0561724	14.4384	9.70304e-40	1.18275e-38	79.2661	Higher
TNFRSF14	0.576351	0.497763	0.65494	0.149302	14.4089	1.31258e-39	1.5833e-38	78.9654	Higher
TNFSF13	0.558957	0.48271	0.635204	0.0092088	14.4031	1.39175e-39	1.6615e-38	78.9071	Higher
ADAM15	0.580177	0.500802	0.659551	0.112265	14.3609	2.14338e-39	2.53269e-38	78.4774	Higher
CCL15	0.839009	0.724098	0.953919	0.026068	14.3452	2.51414e-39	2.94078e-38	78.3186	Higher
S100P	0.93154	0.803617	1.05946	-0.137925	14.3071	3.70816e-39	4.29405e-38	77.9319	Higher
LXN	0.673456	0.580759	0.766152	-0.272087	14.274	5.19683e-39	5.95834e-38	77.596	Higher
RELT	0.545532	0.469937	0.621127	0.020224	14.1785	1.37392e-38	1.55981e-37	76.6286	Higher
DTX3	0.460966	0.397077	0.524854	0.158014	14.1759	1.41016e-38	1.58541e-37	76.6027	Higher
PPP3R1	0.642074	0.552921	0.731226	0.155847	14.1499	1.83617e-38	2.0445e-37	76.34	Higher
THBS4	0.948237	0.816403	1.08007	0.150618	14.1317	2.2092e-38	2.43043e-37	76.156	Higher
CRIP2	0.714829	0.615441	0.814216	-0.131772	14.131	2.22474e-38	2.43043e-37	76.149	Higher
SPON2	0.545488	0.469509	0.621466	0.228193	14.1058	2.87243e-38	3.10866e-37	75.8947	Higher
INPP1	0.825904	0.710156	0.941651	-0.275264	14.0191	6.90768e-38	7.40656e-37	75.0217	Higher
GBP2	1.28382	1.10323	1.46441	-0.197815	13.9676	1.16266e-37	1.23519e-36	74.5036	Higher
HMOX2	0.869068	0.746705	0.991431	0.085315	13.9542	1.33062e-37	1.40078e-36	74.3694	Higher
NECTIN2	0.541492	0.465234	0.61775	0.0715492	13.9511	1.37218e-37	1.43152e-36	74.3388	Higher
CLEC1A	0.628379	0.539405	0.717353	0.0723004	13.8758	2.93045e-37	3.02987e-36	73.5839	Higher
IL6	1.43082	1.22808	1.63355	-0.130068	13.8663	3.22615e-37	3.30609e-36	73.4882	Higher
LGALS9	0.616016	0.528474	0.703557	0.0445486	13.8255	4.86281e-37	4.93959e-36	73.08	Higher
CD74	0.667516	0.572614	0.762417	0.0795647	13.8195	5.2899e-37	5.3267e-36	72.9973	Higher
TFRC	0.729669	0.625721	0.833617	-0.166033	13.7915	6.8414e-37	6.8296e-36	72.7404	Higher
CCL2	0.659241	0.565297	0.753185	0.0639766	13.7872	7.14282e-37	7.06956e-36	72.6975	Higher
CLTA	0.837851	0.717156	0.958545	-0.0646538	13.639	3.15174e-36	3.09298e-35	71.2208	Higher
SIGLEC1	0.775857	0.663856	0.887858	-0.022804	13.6101	4.20224e-36	4.08924e-35	70.9347	Higher
HLA-DRA	0.808658	0.691846	0.925471	0.0561694	13.6012	4.594e-36	4.43321e-35	70.846	Higher
NRP2	0.532757	0.45574	0.609775	0.0504668	13.5908	5.09865e-36	4.87954e-35	70.7423	Higher
CEACAM8	0.762949	0.65262	0.873278	-0.0830584	13.5865	5.31882e-36	5.04852e-35	70.7003	Higher
GCNT1	0.672954	0.575362	0.770546	-0.0054454	13.5479	7.81441e-36	7.35698e-35	70.3176	Higher
ACVRL1	0.500581	0.427943	0.57322	0.101487	13.5397	8.47982e-36	7.91906e-35	70.2363	Higher
TGFA	0.483652	0.413421	0.553884	-0.109613	13.5302	9.32211e-36	8.636e-35	70.1421	Higher
C2	0.495583	0.423598	0.567569	0.0301158	13.5262	9.69968e-36	8.91447e-35	70.1027	Higher
CXCL10	1.27495	1.0892	1.46069	0.425007	13.4857	1.45129e-35	1.3233e-34	69.7019	Higher
CTSS	0.371281	0.317191	0.425372	0.0209464	13.486	1.47855e-35	1.33763e-34	69.6844	Higher
TGFBR2	0.607399	0.518772	0.696026	0.0855024	13.4651	1.78162e-35	1.59932e-34	69.4979	Higher
PDCD1	0.812365	0.693696	0.931034	0.138623	13.4498	2.0725e-35	1.84612e-34	69.3475	Higher
VSIG4	0.736488	0.628835	0.84414	-0.078482	13.4414	2.25365e-35	1.99216e-34	69.2641	Higher
ANG	0.498605	0.425699	0.571511	0.0162554	13.4368	2.35897e-35	2.06946e-34	69.2187	Higher
TNFRSF8	0.819949	0.699782	0.940117	0.114183	13.4061	3.26658e-35	2.84414e-34	68.896	Higher
MZB1	0.919552	0.784648	1.05446	-0.0629086	13.3923	3.66751e-35	3.16939e-34	68.7798	Higher
TNFRSF13B	0.578231	0.493218	0.663244	0.0743918	13.3635	4.87796e-35	4.1842e-34	68.4962	Higher
CCL18	1.05418	0.898936	1.20942	0.141456	13.3417	6.05208e-35	5.15317e-34	68.2817	Higher
PEAR1	0.36446	0.310775	0.418144	0.205098	13.3384	6.25245e-35	5.28491e-34	68.2493	Higher
SCARF2	0.535085	0.45597	0.6142	0.214971	13.2883	1.04744e-34	8.78939e-34	67.7372	Higher
CXCL9	1.2471	1.06257	1.43162	0.137582	13.2782	1.13254e-34	9.43514e-34	67.6585	Higher
CD300C	0.566716	0.482488	0.650944	0.0308465	13.2195	2.06398e-34	1.7072e-33	67.0627	Higher
MCAM	0.565448	0.481292	0.649604	0.208424	13.2011	2.422e-34	1.98913e-33	66.9026	Higher
EFNA1	0.512652	0.436324	0.588981	0.161879	13.1959	2.55008e-34	2.07957e-33	66.8513	Higher
GRN	0.435061	0.370263	0.499859	0.054268	13.1914	2.66426e-34	2.15749e-33	66.8078	Higher
SORT1	0.516079	0.439182	0.592976	0.0764388	13.1858	2.81434e-34	2.2632e-33	66.7533	Higher
SULT2A1	1.31402	1.11815	1.50989	0.111608	13.1808	2.95814e-34	2.36243e-33	66.7037	Higher
COLEC12	0.437691	0.372288	0.503094	0.128346	13.1483	4.06835e-34	3.22681e-33	66.3868	Higher
CCL23	0.616178	0.523628	0.708728	-0.03203	13.0808	7.8944e-34	6.21886e-33	65.7277	Higher
PDCD1LG2	0.673919	0.572675	0.775163	-0.008378	13.078	8.11023e-34	6.34571e-33	65.7008	Higher
GALNT10	0.538978	0.457802	0.620155	-0.12894	13.045	1.12085e-33	8.71101e-33	65.3791	Higher
FSTL3	0.507171	0.430731	0.58361	-0.03869	13.0358	1.22566e-33	9.46213e-33	65.2903	Higher
CD46	0.399283	0.339051	0.459515	0.20448	13.0244	1.37111e-33	1.05149e-32	65.1788	Higher
CLEC5A	0.519949	0.441501	0.598398	0.0360266	13.022	1.40321e-33	1.06903e-32	65.1557	Higher
BCAM	0.421108	0.357243	0.484973	0.143507	12.9548	2.70403e-33	2.04658e-32	64.5035	Higher
TNFRSF6B	0.958521	0.812661	1.10438	-0.0601436	12.9113	4.13439e-33	3.10884e-32	64.0814	Higher
PON2	0.588947	0.499172	0.678722	-0.174572	12.8891	5.12835e-33	3.83137e-32	63.8672	Higher
DSC2	0.565191	0.47856	0.651822	-0.0284976	12.8181	1.02235e-32	7.58901e-32	63.1814	Higher
EPHB6	0.487124	0.412326	0.561922	0.0348818	12.7954	1.27467e-32	9.4017e-32	62.9621	Higher
ADAMTS13	-0.419946	-0.484498	-0.355395	0.297663	-12.7818	1.45418e-32	1.06578e-31	62.8311	Lower
S100A12	1.14401	0.967907	1.32012	-0.666775	12.7631	1.74305e-32	1.26947e-31	62.651	Higher
OLR1	0.7482	0.632656	0.863744	-0.199379	12.7225	2.58016e-32	1.86739e-31	62.2611	Higher
EFEMP1	0.508543	0.429966	0.58712	0.232287	12.7155	2.76174e-32	1.98639e-31	62.1935	Higher
CTSH	1.22342	1.03437	1.41248	-0.176099	12.7143	2.79354e-32	1.99686e-31	62.1821	Higher
CCL27	0.927918	0.784062	1.07177	-0.152644	12.6731	4.15897e-32	2.95465e-31	61.7866	Higher
LAMP3	0.934202	0.788468	1.07994	0.0446472	12.5946	8.85978e-32	6.25587e-31	61.0349	Higher
MMP8	1.05721	0.891995	1.22243	-0.471869	12.5723	1.1171e-31	7.84003e-31	60.8055	Higher
LAIR1	0.599423	0.505447	0.693399	0.083171	12.532	1.61659e-31	1.12772e-30	60.4372	Higher
CCL19	1.63214	1.37514	1.88914	0.351637	12.4776	2.76887e-31	1.91997e-30	59.9034	Higher
CD14	0.695417	0.58584	0.804994	0.133776	12.4689	2.95726e-31	2.0384e-30	59.8369	Higher
RBP5	0.875381	0.737289	1.01347	0.0077556	12.4547	3.38819e-31	2.32161e-30	59.7018	Higher
CTSL	0.363773	0.30637	0.421176	0.0767876	12.4508	3.5156e-31	2.39474e-30	59.6651	Higher
PILRA	0.638305	0.53743	0.739179	-0.0438132	12.4322	4.20147e-31	2.84521e-30	59.488	Higher
DDAH1	0.709346	0.596913	0.821778	-0.0823346	12.3956	5.95634e-31	4.01014e-30	59.1411	Higher
ULBP2	0.64055	0.538918	0.742182	0.13704	12.383	6.71837e-31	4.49703e-30	59.0215	Higher
SPINK1	0.696692	0.586014	0.80737	-0.017381	12.3675	7.78875e-31	5.18355e-30	58.8746	Higher
ITGB6	0.468265	0.393764	0.542766	0.0805356	12.349	9.29061e-31	6.14773e-30	58.6994	Higher
MAD1L1	0.871345	0.73268	1.01001	0.162625	12.346	9.56204e-31	6.29139e-30	58.6708	Higher
SMOC2	0.634919	0.533202	0.736635	0.325191	12.2639	2.08493e-30	1.36404e-29	57.8962	Higher
CCL28	0.7893	0.66264	0.91596	0.248224	12.2435	2.53027e-30	1.64609e-29	57.7038	Higher
CDH6	0.609463	0.511653	0.707274	0.25295	12.2423	2.55968e-30	1.65593e-29	57.6924	Higher
TFF1	1.1208	0.940488	1.30111	-0.0349234	12.2126	3.39216e-30	2.18229e-29	57.4126	Higher
PRSS8	0.620769	0.520847	0.720691	-0.111668	12.2059	3.61174e-30	2.31071e-29	57.3503	Higher
REG3A	1.02664	0.860679	1.1926	0.0673744	12.154	5.90039e-30	3.75421e-29	56.8626	Higher
CXCL11	1.12413	0.942141	1.30611	-0.00946874	12.1363	7.0851e-30	4.48336e-29	56.6818	Higher
LILRB4	0.731342	0.612875	0.849809	-0.14667	12.129	7.47116e-30	4.70196e-29	56.6281	Higher
RARRES2	0.752991	0.630516	0.875466	-0.047605	12.0794	1.19249e-29	7.46435e-29	56.1636	Higher
CCS	0.700247	0.586306	0.814188	-0.224248	12.0746	1.24719e-29	7.76474e-29	56.119	Higher
NRP1	0.39829	0.333445	0.463136	0.0455322	12.0676	1.33172e-29	8.2467e-29	56.0539	Higher
LPCAT2	0.527333	0.441124	0.613542	0.19875	12.018	2.12189e-29	1.307e-28	55.5911	Higher
NOMO1	0.36241	0.303019	0.4218	0.0141592	11.9891	2.78483e-29	1.70626e-28	55.3211	Higher
IL6ST	0.263131	0.219969	0.306294	0.0218024	11.9775	3.10301e-29	1.8912e-28	55.2136	Higher
TFPI	0.475445	0.397046	0.553845	-0.108672	11.9148	5.57752e-29	3.38155e-28	54.6312	Higher
PLIN1	0.466601	0.389316	0.543885	0.0813746	11.8619	9.13487e-29	5.50947e-28	54.1412	Higher
CD5	0.504295	0.420682	0.587907	0.0429346	11.8499	1.02215e-28	6.13291e-28	54.0295	Higher
LAMA4	0.474259	0.395599	0.55292	0.344601	11.8457	1.06242e-28	6.34168e-28	53.9912	Higher
MSLN	0.889865	0.741901	1.03783	0.0114062	11.816	1.4011e-28	8.32039e-28	53.7163	Higher
GFAP	0.549509	0.458106	0.640913	-0.074318	11.8118	1.4573e-28	8.60996e-28	53.6773	Higher
CCL21	0.726786	0.605469	0.848103	0.18625	11.7703	2.14278e-28	1.25957e-27	53.2944	Higher
TNFRSF19	0.536015	0.446497	0.625533	0.248245	11.7644	2.26307e-28	1.32355e-27	53.2402	Higher
TNFRSF10A	0.497025	0.413992	0.580059	-0.0862898	11.7606	2.34465e-28	1.36438e-27	53.205	Higher
WASF3	1.39213	1.15931	1.62495	-0.0443478	11.748	2.63468e-28	1.52548e-27	53.0892	Higher
TNFRSF13C	0.644516	0.536558	0.752474	0.207145	11.7296	3.1247e-28	1.8002e-27	52.9198	Higher
IGF2R	0.370925	0.308704	0.433147	0.017696	11.7124	3.66133e-28	2.09892e-27	52.7624	Higher
SPINT1	0.36522	0.303908	0.426532	0.0689444	11.7034	3.98077e-28	2.2708e-27	52.6793	Higher
LBP	0.868422	0.722618	1.01423	0.110878	11.7021	4.02877e-28	2.28692e-27	52.6674	Higher
NBL1	0.368497	0.306531	0.430463	0.0426844	11.6838	4.77306e-28	2.69619e-27	52.4991	Higher
SPON1	0.442446	0.367968	0.516924	0.0085892	11.6717	5.33469e-28	2.99882e-27	52.3886	Higher
PTN	0.716758	0.595965	0.837551	0.192938	11.6582	6.0421e-28	3.38007e-27	52.265	Higher
ACE2	0.64342	0.534906	0.751933	-0.137709	11.6497	6.53896e-28	3.64044e-27	52.1865	Higher
CCL14	0.527787	0.437928	0.617646	0.181876	11.5398	1.79687e-27	9.95589e-27	51.1828	Higher
NUCB2	0.525982	0.436198	0.615767	0.0146624	11.5099	2.3639e-27	1.30352e-26	50.9105	Higher
ATP6AP2	0.85576	0.709669	1.00185	0.0231802	11.5088	2.38838e-27	1.31078e-26	50.9003	Higher
PTPRN2	0.498817	0.41338	0.584255	0.163298	11.4708	3.38074e-27	1.84665e-26	50.5553	Higher
NPY	0.966174	0.8002	1.13215	-0.36358	11.4372	4.59768e-27	2.49958e-26	50.2501	Higher
NCS1	0.423881	0.350823	0.496939	0.0525758	11.3994	6.49281e-27	3.5134e-26	49.9075	Higher
VAT1	0.355375	0.29409	0.416661	0.0676048	11.3928	6.89287e-27	3.71253e-26	49.8482	Higher
FAM3C	0.417088	0.345134	0.489041	0.124437	11.3888	7.14864e-27	3.83247e-26	49.812	Higher
ZBTB17	0.644592	0.533076	0.756109	0.178936	11.3566	9.58374e-27	5.11427e-26	49.521	Higher
TNF	0.6158	0.508923	0.722678	0.0720174	11.3203	1.33314e-26	7.08156e-26	49.1934	Higher
PAM	0.387076	0.319819	0.454333	0.11566	11.3073	1.49911e-26	7.92679e-26	49.0769	Higher
GPKOW	0.440432	0.363498	0.517367	0.118087	11.2476	2.5756e-26	1.3557e-25	48.5398	Higher
ADA2	0.577581	0.47659	0.678571	0.0149244	11.2366	2.84511e-26	1.49078e-25	48.441	Higher
B4GALT1	0.388104	0.320238	0.45597	-0.0411616	11.2356	2.86986e-26	1.49698e-25	48.4324	Higher
TEK	0.284716	0.234798	0.334635	0.0426614	11.206	3.74833e-26	1.94644e-25	48.1674	Higher
VWA1	0.602008	0.496077	0.707939	-0.0922942	11.1656	5.39653e-26	2.78981e-25	47.8057	Higher
TNFRSF21	0.39452	0.325096	0.463943	0.0870476	11.1652	5.47912e-26	2.81992e-25	47.7916	Higher
SIRPB1	0.654046	0.53886	0.769233	0.0157588	11.156	5.8852e-26	3.01551e-25	47.7197	Higher
BRK1	0.604761	0.498165	0.711356	-0.132123	11.1467	6.39535e-26	3.26247e-25	47.6372	Higher
PRDX1	0.781306	0.643574	0.919037	-0.283608	11.1452	6.48257e-26	3.29246e-25	47.6237	Higher
ENPP2	0.367138	0.302103	0.432173	0.222818	11.0913	1.05242e-25	5.32187e-25	47.1429	Higher
MERTK	0.392036	0.322587	0.461486	-0.0636866	11.0907	1.05756e-25	5.32456e-25	47.1381	Higher
CD163	0.599305	0.49305	0.705561	-0.085291	11.0815	1.14874e-25	5.75863e-25	47.056	Higher
SELE	0.712264	0.585882	0.838645	0.040607	11.0729	1.24153e-25	6.19697e-25	46.9789	Higher
SCARB2	0.494623	0.406848	0.582399	0.0461442	11.0714	1.25794e-25	6.25192e-25	46.9659	Higher
MDK	0.568862	0.467536	0.670189	0.104351	11.0303	1.81711e-25	8.99239e-25	46.601	Higher
ANGPT2	0.580139	0.476786	0.683493	0.0204354	11.0283	1.85005e-25	9.1164e-25	46.5832	Higher
SMOC1	0.448239	0.36834	0.528138	-0.122408	11.0222	1.95325e-25	9.58418e-25	46.5293	Higher
APP	0.847831	0.69652	0.999143	-0.094738	11.0088	2.20224e-25	1.07603e-24	46.4103	Higher
CEACAM1	0.305186	0.250679	0.359693	0.0700328	11.0005	2.37135e-25	1.15379e-24	46.3369	Higher
DPY30	0.882181	0.724379	1.03998	0.121957	10.9837	2.75579e-25	1.33523e-24	46.1878	Higher
CDCP1	0.710459	0.583282	0.837637	-0.358875	10.9757	2.95954e-25	1.42798e-24	46.117	Higher
DEFA1_DEFA1B	0.747358	0.612864	0.881853	0.197191	10.9176	4.96281e-25	2.38462e-24	45.6042	Higher
BST2	0.829947	0.679608	0.980287	0.166033	10.8463	9.43803e-25	4.51622e-24	44.9676	Higher
GRPEL1	0.808628	0.662012	0.955244	-0.155178	10.836	1.02284e-24	4.87426e-24	44.8868	Higher
ALCAM	0.264587	0.216593	0.312581	0.094024	10.8314	1.06564e-24	5.03896e-24	44.8461	Higher
NEFL	0.716749	0.586736	0.846763	0.101451	10.8313	1.0661e-24	5.03896e-24	44.8457	Higher
CCL20	1.21482	0.994173	1.43546	-0.111789	10.8174	1.20558e-24	5.67502e-24	44.7237	Higher
ITGB1	0.265232	0.217011	0.313452	0.167811	10.8068	1.32402e-24	6.20736e-24	44.6308	Higher
OGN	0.602028	0.492324	0.711732	0.271754	10.782	1.64881e-24	7.69886e-24	44.4132	Higher
CTSF	0.566762	0.463125	0.670398	0.0043942	10.7446	2.2923e-24	1.06606e-23	44.0864	Higher
REN	0.832417	0.679693	0.985141	-0.263718	10.7086	3.14315e-24	1.45591e-23	43.7733	Higher
ITM2A	-0.823682	-0.975285	-0.67208	0.434357	-10.6747	4.23496e-24	1.95382e-23	43.4776	Lower
ADGRG1	0.791011	0.644959	0.937062	-0.376557	10.6409	5.69203e-24	2.61563e-23	43.1844	Higher
PTEN	0.41771	0.340576	0.494843	0.078895	10.6398	5.74766e-24	2.63075e-23	43.1748	Higher
IL12A_IL12B	1.19118	0.970773	1.41159	0.149579	10.6182	6.94334e-24	3.16551e-23	42.9874	Higher
PILRB	0.748292	0.6098	0.886784	-0.119757	10.6157	7.09599e-24	3.22241e-23	42.9658	Higher
FLRT2	0.404254	0.329349	0.479159	-0.0062858	10.6034	7.90088e-24	3.57391e-23	42.8593	Higher
CCL11	0.449419	0.365936	0.532902	-0.114255	10.5769	9.95739e-24	4.48664e-23	42.6299	Higher
IL1B	0.573163	0.466434	0.679892	-0.005716	10.5511	1.24633e-23	5.594e-23	42.4073	Higher
NOS3	0.77561	0.630919	0.920302	-0.0078344	10.5318	1.47425e-23	6.59142e-23	42.2408	Higher
GLB1	0.564126	0.458724	0.669528	-0.137121	10.5155	1.69847e-23	7.56474e-23	42.1004	Higher
ASGR1	0.404746	0.328937	0.480554	-0.0563642	10.4898	2.12354e-23	9.42169e-23	41.879	Higher
MEPE	-0.520811	-0.6184	-0.423223	0.0250032	-10.4854	2.2057e-23	9.74884e-23	41.8413	Lower
CRLF1	0.338483	0.275025	0.401941	0.021952	10.4798	2.31439e-23	1.01903e-22	41.7937	Higher
NOTCH1	0.196549	0.159307	0.233792	0.0856444	10.3689	6.03302e-23	2.6463e-22	40.8439	Not significant
CD59	0.309989	0.251219	0.368759	0.0724618	10.3632	6.33952e-23	2.77025e-22	40.7948	Higher
IQGAP2	0.856919	0.694173	1.01966	0.37705	10.3451	7.40637e-23	3.22428e-22	40.6406	Higher
ICAM2	0.395035	0.31995	0.470121	0.120177	10.3367	7.95841e-23	3.45163e-22	40.5694	Higher
CRTAM	0.678061	0.548847	0.807275	-0.108329	10.3101	1.00042e-22	4.32271e-22	40.3426	Higher
LILRB1	0.372291	0.301204	0.443379	0.0131672	10.2894	1.19413e-22	5.14054e-22	40.1672	Higher
LTBP2	0.462319	0.373868	0.55077	0.0805784	10.2693	1.41837e-22	6.08323e-22	39.9966	Higher
AXL	0.344764	0.278724	0.410805	0.106148	10.2568	1.57813e-22	6.74345e-22	39.8909	Higher
ADGRG2	-0.34374	-0.409599	-0.277881	0.200565	-10.2546	1.60821e-22	6.84673e-22	39.8721	Lower
GFRA1	0.378491	0.305942	0.451041	-0.0004142	10.25	1.67328e-22	7.09763e-22	39.8328	Higher
IL1R1	0.28893	0.233542	0.344318	0.0624094	10.2489	1.68875e-22	7.13712e-22	39.8237	Higher
PIK3IP1	0.375975	0.30387	0.44808	0.15727	10.2446	1.75163e-22	7.37597e-22	39.7875	Higher
NID1	0.46706	0.377458	0.556662	0.0117446	10.2413	1.80169e-22	7.55925e-22	39.7596	Higher
GGT5	0.301793	0.243855	0.359731	0.0697518	10.234	1.91752e-22	8.01621e-22	39.6978	Higher
CRHBP	0.350824	0.283463	0.418186	0.0929744	10.2325	1.94335e-22	8.09497e-22	39.6846	Higher
CDH5	0.393652	0.317981	0.469322	0.239	10.2209	2.1454e-22	8.90457e-22	39.5865	Higher
TGFBI	0.343454	0.277316	0.409591	0.0980268	10.2029	2.50091e-22	1.0343e-21	39.4346	Higher
CD4	0.385393	0.311126	0.45966	-0.052194	10.1955	2.66269e-22	1.09729e-21	39.3725	Higher
TFPI2	0.573704	0.462889	0.68452	0.0881952	10.1716	3.26406e-22	1.34035e-21	39.1707	Higher
CAPG	0.784799	0.633173	0.936425	-0.0252432	10.1692	3.33216e-22	1.36348e-21	39.1502	Higher
DKK4	0.57376	0.462801	0.684719	-0.0217016	10.1594	3.62049e-22	1.47624e-21	39.068	Higher
CR2	0.63905	0.514611	0.76349	0.164112	10.0897	6.538e-22	2.65649e-21	38.4824	Higher
TPP1	0.490745	0.395127	0.586362	0.0051746	10.0837	6.88076e-22	2.78599e-21	38.4318	Higher
FAS	0.346183	0.278313	0.414053	0.13879	10.0215	1.1635e-21	4.69454e-21	37.9114	Higher
CXCL16	0.321383	0.258359	0.384407	0.0846996	10.0188	1.18993e-21	4.78451e-21	37.8892	Higher
PPY	1.00751	0.809807	1.20522	-1.09063	10.0123	1.25638e-21	5.03422e-21	37.8353	Higher
CCL8	0.722712	0.580396	0.865027	0.0534854	9.97732	1.68672e-21	6.73526e-21	37.5436	Higher
SOD2	0.496886	0.398994	0.594778	0.249691	9.97266	1.7541e-21	6.98023e-21	37.5048	Higher
BAMBI	0.412165	0.330834	0.493496	0.143337	9.95676	2.00452e-21	7.94942e-21	37.3726	Higher
BTN2A1	0.347495	0.278354	0.416636	0.208776	9.87449	3.98972e-21	1.57682e-20	36.6909	Higher
CREG1	0.426304	0.341467	0.511142	-0.0602756	9.87267	4.05089e-21	1.59556e-20	36.6758	Higher
OSMR	0.241368	0.193273	0.289462	0.0452398	9.86016	4.49626e-21	1.76497e-20	36.5725	Not significant
IGFBP7	0.420622	0.335775	0.505469	0.171425	9.73998	1.21953e-20	4.77102e-20	35.5845	Higher
THBS2	0.474147	0.378155	0.570139	0.058173	9.70467	1.63254e-20	6.36526e-20	35.2957	Higher
LY96	0.446118	0.355626	0.536609	-0.0676442	9.686	1.90415e-20	7.39934e-20	35.1434	Higher
IGFBP2	0.691354	0.551111	0.831596	0.0464428	9.6855	1.91199e-20	7.40495e-20	35.1393	Higher
IL1RL1	0.572779	0.456539	0.68902	-0.0778736	9.68124	1.98019e-20	7.64355e-20	35.1046	Higher
MSR1	0.551445	0.439496	0.663395	-0.126985	9.67801	2.04827e-20	7.88004e-20	35.0721	Higher
ROBO2	0.269725	0.214901	0.324549	0.215173	9.66612	2.25878e-20	8.66114e-20	34.9753	Higher
DNMBP	0.648858	0.51691	0.780806	0.400033	9.66159	2.32793e-20	8.89684e-20	34.9444	Higher
APBB1IP	0.620273	0.494068	0.746478	-0.0260036	9.65626	2.43214e-20	9.26452e-20	34.9011	Higher
CTSO	0.358542	0.285456	0.431629	-0.11836	9.63841	2.81644e-20	1.06933e-19	34.7559	Higher
DGKZ	0.561232	0.446734	0.675729	0.0679198	9.63049	3.0056e-20	1.13741e-19	34.6915	Higher
CD276	0.451363	0.359208	0.543518	-0.046522	9.62298	3.19668e-20	1.20578e-19	34.6305	Higher
FLT4	0.422068	0.33573	0.508406	-0.0358168	9.60467	3.71439e-20	1.39354e-19	34.4819	Higher
SFTPD	0.825979	0.657015	0.994944	0.302158	9.60453	3.71851e-20	1.39354e-19	34.4808	Higher
LCN2	0.44766	0.355914	0.539405	0.113638	9.5866	4.30652e-20	1.60869e-19	34.3355	Higher
TIMP3	1.4256	1.13314	1.71806	0.126739	9.57712	4.65368e-20	1.73278e-19	34.2588	Higher
EBI3_IL27	0.370909	0.294801	0.447018	-0.088669	9.575	4.73521e-20	1.75749e-19	34.2416	Higher
JUN	0.726713	0.577584	0.875842	0.0965728	9.5742	4.76607e-20	1.76329e-19	34.2352	Higher
IL1RN	0.54522	0.433176	0.657263	-0.209693	9.56064	5.32471e-20	1.9637e-19	34.1255	Higher
ENPP5	-0.489356	-0.590658	-0.388054	0.24293	-9.49092	9.39747e-20	3.45469e-19	33.5633	Lower
OSM	0.994981	0.787841	1.20212	-0.971669	9.43742	1.45037e-19	5.31498e-19	33.1339	Higher
MASP1	0.348827	0.276042	0.421613	-0.0401994	9.41604	1.72422e-19	6.29857e-19	32.9627	Higher
ROBO1	0.278863	0.220435	0.33729	0.138862	9.37727	2.35794e-19	8.58648e-19	32.6531	Higher
VAMP5	0.840047	0.664	1.01609	0.272291	9.37512	2.39902e-19	8.70867e-19	32.636	Higher
IL13RA1	0.243723	0.192633	0.294812	0.091547	9.37274	2.44557e-19	8.8499e-19	32.617	Not significant
MMP9	0.776447	0.613577	0.939317	-0.461545	9.36641	2.57356e-19	9.28406e-19	32.5665	Higher
MPO	0.532333	0.420453	0.644213	0.119302	9.34829	2.97765e-19	1.07084e-18	32.4222	Higher
ACAA1	0.943342	0.74504	1.14164	0.0764158	9.34637	3.02401e-19	1.08415e-18	32.4069	Higher
LAP3	0.624483	0.493079	0.755887	-0.317139	9.33714	3.25703e-19	1.16409e-18	32.3335	Higher
ADAM22	0.406611	0.320976	0.492247	0.144545	9.32884	3.48166e-19	1.24054e-18	32.2675	Higher
IGSF8	0.356624	0.281455	0.431792	0.124661	9.32131	3.69872e-19	1.31384e-18	32.2077	Higher
NOS1	0.737555	0.581825	0.893286	0.142347	9.30513	4.21146e-19	1.4914e-18	32.0793	Higher
FABP1	0.990215	0.781036	1.19939	0.293474	9.30063	4.36603e-19	1.54142e-18	32.0436	Higher
SPARCL1	0.361154	0.284509	0.437799	0.128159	9.25786	6.14853e-19	2.16413e-18	31.705	Higher
PCSK9	0.48665	0.38325	0.59005	0.0440504	9.24697	6.70734e-19	2.35367e-18	31.619	Higher
TNFRSF10C	0.631997	0.497649	0.766344	-0.0014854	9.24248	6.95219e-19	2.43222e-18	31.5835	Higher
TYRO3	0.327428	0.257815	0.397041	-0.0138594	9.24116	7.0256e-19	2.4505e-18	31.5731	Higher
HYOU1	0.259079	0.20383	0.314327	0.0897266	9.21327	8.77543e-19	3.05164e-18	31.3532	Higher
CALB1	0.504149	0.396615	0.611683	-0.0149904	9.21117	8.92325e-19	3.09375e-18	31.3367	Higher
SEMA3F	0.293312	0.230589	0.356034	0.0690144	9.18778	1.07484e-18	3.71543e-18	31.1526	Higher
CRTAC1	-0.38176	-0.463741	-0.299779	0.218353	-9.14908	1.46135e-18	5.03645e-18	30.8489	Lower
POLR2F	0.500576	0.39292	0.608231	-0.0120634	9.13558	1.62633e-18	5.58839e-18	30.7431	Higher
IL18R1	0.400073	0.313928	0.486218	-0.129943	9.12458	1.77431e-18	6.07886e-18	30.657	Higher
PRTN3	0.523889	0.410495	0.637282	0.0226018	9.07722	2.5792e-18	8.81035e-18	30.2872	Higher
SETMAR	0.382314	0.299506	0.465121	0.102581	9.07091	2.71069e-18	9.23231e-18	30.238	Higher
LY6D	0.424585	0.332547	0.516623	0.204825	9.06356	2.87213e-18	9.75345e-18	30.1808	Higher
CDH3	0.417004	0.326412	0.507596	0.145102	9.04384	3.37331e-18	1.14219e-17	30.0228	Higher
JAM2	0.331992	0.25981	0.404173	0.314816	9.03662	3.57031e-18	1.20537e-17	29.9667	Higher
TFF2	0.682263	0.533563	0.830963	0.046656	9.01451	4.22336e-18	1.4217e-17	29.7997	Higher
NOTCH3	0.388904	0.304121	0.473687	0.238335	9.01234	4.296e-18	1.44196e-17	29.7828	Higher
DKK3	0.366752	0.286732	0.446772	0.207717	9.00485	4.55564e-18	1.52469e-17	29.7248	Higher
ANKRD54	0.653166	0.510448	0.795884	-0.0882792	8.99181	5.04588e-18	1.6839e-17	29.6238	Higher
LSM1	0.628309	0.490799	0.76582	-0.0202032	8.97719	5.65784e-18	1.8827e-17	29.5106	Higher
DDR1	0.252344	0.19693	0.307758	0.045519	8.94701	7.20126e-18	2.38942e-17	29.2732	Higher
KRT18	0.878001	0.68515	1.07085	-0.232102	8.94488	7.28251e-18	2.40947e-17	29.2611	Higher
VEGFA	0.488631	0.380923	0.59634	-0.0388858	8.91323	9.31945e-18	3.07462e-17	29.0174	Higher
MEGF9	0.227693	0.177329	0.278058	0.0977692	8.88233	1.185e-17	3.89839e-17	28.78	Not significant
ICOSLG	0.273071	0.212619	0.333522	0.102834	8.87507	1.25368e-17	4.11264e-17	28.7244	Higher
MAGED1	0.583783	0.453717	0.71385	-0.17187	8.81837	1.94471e-17	6.36152e-17	28.2906	Higher
HYAL1	0.221308	0.171825	0.270792	0.191705	8.78693	2.47855e-17	8.08496e-17	28.0509	Not significant
CD300LF	0.670545	0.520399	0.820692	-0.0355766	8.77438	2.73021e-17	8.88085e-17	27.9554	Higher
VMO1	0.841406	0.652467	1.03034	-0.161616	8.74958	3.30392e-17	1.07169e-16	27.767	Higher
CLEC7A	0.641633	0.497169	0.786098	0.0917128	8.72624	3.95191e-17	1.2783e-16	27.5901	Higher
CCL13	0.703968	0.545014	0.862922	0.184248	8.70128	4.78468e-17	1.54336e-16	27.4012	Higher
LGMN	0.358756	0.277537	0.439976	0.126512	8.67842	5.69868e-17	1.83307e-16	27.2286	Higher
REG1A	0.535692	0.41416	0.657224	0.114362	8.66019	6.54946e-17	2.10091e-16	27.0912	Higher
DCBLD2	0.356603	0.275653	0.437553	-0.0115116	8.6551	6.80848e-17	2.17796e-16	27.0529	Higher
AHCY	0.635637	0.490894	0.78038	0.102523	8.62806	8.36486e-17	2.66846e-16	26.8496	Higher
EPHA1	0.352639	0.272262	0.433016	0.0040302	8.61986	8.90344e-17	2.83247e-16	26.788	Higher
FAP	0.324201	0.250239	0.398163	0.262784	8.61203	9.44887e-17	2.99775e-16	26.7293	Higher
EPHX2	0.787617	0.607604	0.96763	-0.069462	8.59632	1.06458e-16	3.36826e-16	26.6115	Higher
RAB6A	0.679068	0.52319	0.834946	0.331657	8.55914	1.41085e-16	4.45167e-16	26.3335	Higher
LGALS7_LGALS7B	0.53196	0.40974	0.65418	0.0876532	8.55141	1.49579e-16	4.70276e-16	26.2757	Higher
CCL16	0.680316	0.524006	0.836627	-0.264772	8.55117	1.49855e-16	4.70276e-16	26.2739	Higher
ILKAP	0.711473	0.546528	0.876417	-0.118281	8.47467	2.66654e-16	8.34556e-16	25.7051	Higher
CD70	0.501983	0.38556	0.618407	0.0944732	8.47131	2.73471e-16	8.53582e-16	25.6802	Higher
SDC4	0.796108	0.611425	0.98079	-0.491809	8.4693	2.77619e-16	8.642e-16	25.6653	Higher
ICAM3	0.285218	0.219036	0.351399	0.0562848	8.46724	2.81945e-16	8.75316e-16	25.65	Higher
SLAMF8	0.644016	0.494197	0.793836	-0.0943832	8.44562	3.3157e-16	1.02663e-15	25.49	Higher
TREML2	0.371783	0.285171	0.458395	0.186193	8.43365	3.62658e-16	1.11989e-15	25.4016	Higher
CD79B	0.52275	0.400813	0.644686	-0.0573754	8.42293	3.92934e-16	1.21015e-15	25.3224	Higher
CANT1	0.213055	0.163301	0.262809	0.0449162	8.41325	4.22387e-16	1.29741e-15	25.2511	Not significant
ANGPTL3	0.327313	0.250838	0.403788	0.0467426	8.40905	4.35875e-16	1.3353e-15	25.2201	Higher
IL12B	0.627301	0.48065	0.773951	0.117374	8.40415	4.52105e-16	1.38137e-15	25.184	Higher
CCL7	0.803436	0.615583	0.99129	-0.0718134	8.40301	4.55977e-16	1.38953e-15	25.1756	Higher
CALCA	0.573895	0.439684	0.708107	-0.236478	8.40125	4.61984e-16	1.40414e-15	25.1627	Higher
PVR	0.37398	0.286275	0.461684	-0.0836223	8.37778	5.52665e-16	1.67536e-15	24.9868	Higher
TREM2	0.53338	0.407916	0.658844	-0.105923	8.35255	6.63912e-16	2.00734e-15	24.8049	Higher
SERPINE1	0.731343	0.559265	0.903421	-0.180398	8.35023	6.75473e-16	2.03697e-15	24.7879	Higher
IL2RB	0.414247	0.316647	0.511848	0.0027938	8.3389	7.34726e-16	2.2099e-15	24.7049	Higher
PLXNB2	0.239483	0.182964	0.296003	0.0464188	8.32487	8.15311e-16	2.44593e-15	24.6022	Not significant
LIFR	0.236887	0.180742	0.293032	-0.0349218	8.28952	1.05917e-15	3.16931e-15	24.3441	Not significant
PIGR	0.403251	0.307455	0.499047	-0.0208266	8.27045	1.21925e-15	3.6389e-15	24.2053	Higher
TIMD4	0.444181	0.338577	0.549785	-0.123814	8.26383	1.28026e-15	3.81115e-15	24.1571	Higher
NRTN	0.578112	0.440569	0.715655	0.209016	8.25804	1.33614e-15	3.9673e-15	24.115	Higher
CSTB	0.388482	0.295938	0.481025	-0.105748	8.24759	1.44303e-15	4.27373e-15	24.0391	Higher
KRT19	0.79531	0.60577	0.98485	0.001599	8.244	1.48162e-15	4.37681e-15	24.013	Higher
IL16	0.473894	0.360879	0.58691	0.00688	8.23847	1.54323e-15	4.54723e-15	23.9728	Higher
THBD	0.303159	0.230815	0.375502	0.106587	8.23329	1.60305e-15	4.71149e-15	23.9353	Higher
RP2	0.430003	0.327381	0.532626	0.29039	8.23249	1.61254e-15	4.72741e-15	23.9295	Higher
FGFR2	0.221494	0.168582	0.274406	0.04906	8.22454	1.70959e-15	4.99925e-15	23.8719	Not significant
CD300LG	0.434557	0.330622	0.538491	0.203815	8.21464	1.83845e-15	5.36252e-15	23.8002	Higher
PGLYRP1	0.43456	0.330462	0.538658	-0.0389146	8.20181	2.02001e-15	5.87731e-15	23.7073	Higher
LRP11	0.364645	0.277024	0.452266	-0.0204528	8.17646	2.43201e-15	7.05832e-15	23.5243	Higher
RGMB	0.278321	0.210823	0.345819	0.226934	8.10141	4.21934e-15	1.2215e-14	22.982	Higher
NPM1	-1.19209	-1.48124	-0.902942	0.734135	-8.10006	4.24484e-15	1.22582e-14	22.9751	Lower
HNMT	0.474298	0.359225	0.589371	0.0814534	8.09804	4.3077e-15	1.24087e-14	22.9607	Higher
LGALS1	0.358824	0.27153	0.446117	0.240791	8.0761	5.05095e-15	1.45136e-14	22.8037	Higher
CDH1	0.354164	0.267765	0.440562	0.127111	8.05376	5.93792e-15	1.70201e-14	22.6443	Higher
TFF3	0.568369	0.429062	0.707676	0.182461	8.01603	7.79789e-15	2.22962e-14	22.3757	Higher
CCL25	0.475931	0.359184	0.592679	0.0395314	8.00941	8.17895e-15	2.33281e-14	22.3287	Higher
CEACAM3	0.598959	0.451938	0.745979	-0.0430048	8.00425	8.48854e-15	2.41517e-14	22.2921	Higher
FCRL2	0.479515	0.36165	0.59738	0.0614776	7.99316	9.19362e-15	2.60937e-14	22.2134	Higher
CD48	0.31721	0.239218	0.395201	0.0728492	7.99104	9.33528e-15	2.64309e-14	22.1984	Higher
IGSF3	0.294345	0.221857	0.366832	-0.09533	7.978	1.02519e-14	2.88943e-14	22.1061	Higher
MARCO	0.294219	0.221762	0.366676	-0.0386918	7.97796	1.02552e-14	2.88943e-14	22.1058	Higher
CD99L2	0.300602	0.226555	0.374648	0.101663	7.97604	1.03972e-14	2.92232e-14	22.0922	Higher
TPPP3	0.417499	0.314507	0.520492	0.125871	7.96437	1.13059e-14	3.17002e-14	22.0097	Higher
CD38	0.350715	0.263403	0.438027	-0.008728	7.89191	1.8981e-14	5.30917e-14	21.4992	Higher
CLEC4A	-0.351552	-0.439244	-0.263861	0.300336	-7.87649	2.1183e-14	5.91081e-14	21.3911	Lower
MAEA	0.440266	0.330413	0.550119	0.230196	7.87417	2.15367e-14	5.99506e-14	21.3748	Higher
SEPTIN9	0.304135	0.228196	0.380074	0.0263346	7.86871	2.23885e-14	6.21724e-14	21.3366	Higher
SMPD1	0.473675	0.355259	0.592091	-0.117906	7.85912	2.40493e-14	6.66247e-14	21.267	Higher
DDX58	0.573766	0.430307	0.717225	-0.112592	7.85794	2.4169e-14	6.67964e-14	21.2612	Higher
LAG3	0.411373	0.308267	0.514478	0.138033	7.83889	2.7667e-14	7.62819e-14	21.1281	Higher
ADA	0.331928	0.248729	0.415126	0.0996494	7.83847	2.77511e-14	7.6332e-14	21.1251	Higher
PRSS2	0.479095	0.358758	0.599432	0.0917698	7.82212	3.11585e-14	8.55014e-14	21.011	Higher
MME	0.794363	0.594656	0.99407	0.0339696	7.81498	3.27716e-14	8.97151e-14	20.9613	Higher
ENAH	0.474334	0.354845	0.593822	0.280628	7.79938	3.65938e-14	9.97765e-14	20.8527	Higher
MATN2	0.297839	0.22281	0.372868	0.161478	7.79928	3.66192e-14	9.97765e-14	20.852	Higher
GLO1	-0.508768	-0.637332	-0.380203	-0.0332634	-7.77501	4.34579e-14	1.18132e-13	20.6834	Lower
MUC16	2.01796	1.50583	2.53008	-1.13243	7.74171	5.49269e-14	1.48959e-13	20.4528	Higher
HEBP1	0.555472	0.414259	0.696684	0.061358	7.72841	6.0301e-14	1.63151e-13	20.3609	Higher
SLAMF1	0.660974	0.492596	0.829352	-0.156289	7.71262	6.73606e-14	1.81827e-13	20.2519	Higher
BOC	0.2602	0.193539	0.326861	0.177759	7.66898	9.13791e-14	2.46086e-13	19.9517	Higher
AZU1	0.579637	0.43071	0.728563	0.154488	7.64692	1.06561e-13	2.86306e-13	19.8005	Higher
CCN4	0.333834	0.247947	0.41972	0.130009	7.63672	1.14388e-13	3.06623e-13	19.7307	Higher
GDF2	0.429099	0.318549	0.539649	0.308378	7.62606	1.23186e-13	3.29444e-13	19.6578	Higher
ATP5PO	0.385857	0.286409	0.485304	0.0565762	7.62315	1.25698e-13	3.35387e-13	19.6379	Higher
CEACAM5	0.65102	0.483087	0.818953	-0.0512564	7.61659	1.31554e-13	3.50205e-13	19.5931	Higher
PCDH17	0.342857	0.253891	0.431822	-0.001703	7.5717	1.79485e-13	4.76705e-13	19.2875	Higher
KLRB1	0.374769	0.277453	0.472084	0.121988	7.5663	1.86306e-13	4.9369e-13	19.2508	Higher
FETUB	0.307704	0.227754	0.387654	0.101903	7.56166	1.92365e-13	5.08581e-13	19.2193	Higher
CTSV	-0.36602	-0.46115	-0.27089	0.202712	-7.55945	1.95328e-13	5.15238e-13	19.2042	Lower
IL24	-0.447733	-0.564172	-0.331294	-0.0520922	-7.5548	2.01697e-13	5.30829e-13	19.1727	Lower
LDLR	0.475748	0.351915	0.599582	0.0778694	7.54816	2.11131e-13	5.544e-13	19.1277	Higher
CDHR2	0.745235	0.55036	0.94011	-0.583603	7.51345	2.68061e-13	7.02296e-13	18.8929	Higher
MOG	0.319889	0.236207	0.40357	0.245581	7.51057	2.73417e-13	7.14711e-13	18.8734	Higher
DSG2	-0.243907	-0.307735	-0.180078	0.212935	-7.50781	2.78644e-13	7.26734e-13	18.8548	Not significant
ARSA	0.422817	0.311768	0.533866	-0.0079272	7.48066	3.35615e-13	8.73354e-13	18.6718	Higher
FCER2	0.491229	0.361912	0.620547	0.226451	7.46325	3.78035e-13	9.81535e-13	18.5548	Higher
LY9	0.287251	0.211619	0.362884	0.043133	7.46203	3.81186e-13	9.87503e-13	18.5466	Higher
OMD	-0.465421	-0.588206	-0.342636	0.20398	-7.44738	4.21287e-13	1.08861e-12	18.4483	Lower
SCGB1A1	0.484606	0.356755	0.612457	0.280701	7.4471	4.22095e-13	1.08861e-12	18.4464	Higher
GZMB	-0.916347	-1.15916	-0.673533	0.765344	-7.41461	5.26559e-13	1.35501e-12	18.2289	Lower
EZR	0.222525	0.163551	0.281499	-0.0101644	7.4135	5.31996e-13	1.36597e-12	18.2198	Not significant
SFTPA2	0.515304	0.378712	0.651895	0.169042	7.4121	5.35614e-13	1.37221e-12	18.2122	Higher
IL15	0.264024	0.193989	0.334059	0.127535	7.40681	5.5521e-13	1.41928e-12	18.1769	Higher
IL15RA	0.415721	0.305313	0.526128	0.125458	7.39782	5.90163e-13	1.50531e-12	18.1168	Higher
ALDH1A1	0.429994	0.31542	0.544568	-0.176596	7.37357	6.95538e-13	1.77018e-12	17.9553	Higher
MANSC1	0.260146	0.190525	0.329767	0.054547	7.34141	8.64315e-13	2.19491e-12	17.7418	Higher
CLEC6A	0.499301	0.365492	0.63311	0.119655	7.33126	9.25544e-13	2.34525e-12	17.6745	Higher
DKK1	0.515865	0.377129	0.654601	-0.0730997	7.30551	1.10348e-12	2.79001e-12	17.5026	Higher
IL17RA	0.421663	0.308147	0.53518	-0.019405	7.29807	1.15704e-12	2.91907e-12	17.4551	Higher
SSC5D	0.406814	0.296875	0.516754	-0.0834834	7.27019	1.39481e-12	3.51127e-12	17.2715	Higher
LTBP3	0.496368	0.362099	0.630637	-0.0140512	7.26323	1.46131e-12	3.6707e-12	17.2258	Higher
KRT5	0.41153	0.299919	0.52314	0.332606	7.24433	1.658e-12	4.15576e-12	17.1017	Higher
CA5A	0.797218	0.580367	1.01407	-0.169453	7.22301	1.91126e-12	4.78022e-12	16.962	Higher
REG1B	0.501389	0.36479	0.637988	0.0138024	7.21157	2.06252e-12	5.1474e-12	16.8872	Higher
B4GAT1	0.216509	0.157434	0.275585	0.184385	7.20066	2.21762e-12	5.52258e-12	16.816	Not significant
LGALS3	0.265178	0.192801	0.337554	0.0242764	7.19851	2.24952e-12	5.59001e-12	16.802	Higher
PSME2	0.326206	0.236629	0.415782	-0.225209	7.15483	3.00475e-12	7.45075e-12	16.5177	Higher
IFNGR1	0.183445	0.132961	0.233928	0.141955	7.13932	3.329e-12	8.23715e-12	16.4171	Not significant
SERPINA9	0.60651	0.439494	0.773527	0.19501	7.13478	3.43008e-12	8.46915e-12	16.3877	Higher
GGA1	0.660119	0.477938	0.842301	0.178521	7.11902	3.80573e-12	9.37666e-12	16.2857	Higher
PREB	0.282597	0.204504	0.360691	0.0578038	7.10976	4.04474e-12	9.94439e-12	16.2259	Higher
MIA	0.307349	0.222385	0.392313	0.218646	7.10718	4.11404e-12	1.00933e-11	16.2092	Higher
GSTP1	0.546627	0.395215	0.698039	0.115508	7.09305	4.51429e-12	1.10519e-11	16.1181	Higher
NTproBNP	0.958187	0.692626	1.22375	-0.052719	7.08906	4.63434e-12	1.13219e-11	16.0923	Higher
TGFBR3	-0.39228	-0.501397	-0.283164	0.0391952	-7.06332	5.48583e-12	1.33637e-11	15.9267	Lower
FCRL5	0.523728	0.378044	0.669412	-0.0083568	7.06312	5.49318e-12	1.33637e-11	15.9254	Higher
BAIAP2	0.593248	0.428215	0.758281	-0.318999	7.06264	5.51021e-12	1.3377e-11	15.9224	Higher
ENG	0.151661	0.109431	0.193892	0.162294	7.05585	5.76068e-12	1.39558e-11	15.8787	Not significant
FGR	0.438342	0.316245	0.560439	0.175736	7.05359	5.84652e-12	1.41342e-11	15.8642	Higher
FCRL3	0.497347	0.358283	0.636411	-0.0930204	7.02662	6.97188e-12	1.68197e-11	15.6915	Higher
MLN	0.786639	0.566469	1.00681	-0.657389	7.01972	7.29263e-12	1.75569e-11	15.6473	Higher
F9	0.230402	0.165871	0.294934	-0.11224	7.01485	7.52773e-12	1.80853e-11	15.6162	Not significant
CCL3	0.502252	0.361485	0.64302	0.116315	7.01007	7.76562e-12	1.86182e-11	15.5857	Higher
SIGLEC10	0.30654	0.220547	0.392534	-0.0490396	7.00365	8.09636e-12	1.9371e-11	15.5447	Higher
KRT14	0.264683	0.190387	0.338979	0.126073	6.99944	8.32132e-12	1.98682e-11	15.5178	Higher
SKAP1	-0.884508	-1.1329	-0.636113	0.549368	-6.99619	8.49891e-12	2.02505e-11	15.4971	Lower
PXN	0.545878	0.392086	0.699669	0.041112	6.97374	9.83144e-12	2.33774e-11	15.3542	Higher
EPS8L2	0.271323	0.194858	0.347788	0.076343	6.97148	9.97669e-12	2.36742e-11	15.3398	Higher
NCR1	0.35594	0.255153	0.456727	0.099406	6.93862	1.23382e-11	2.92182e-11	15.1314	Higher
TBC1D17	0.334	0.239319	0.428681	-0.0851072	6.93083	1.29742e-11	3.06616e-11	15.0821	Higher
SLAMF7	0.534988	0.382776	0.6872	-0.0826672	6.90553	1.52705e-11	3.60147e-11	14.9223	Higher
CD109	0.307173	0.219497	0.394849	0.143046	6.88345	1.75968e-11	4.14168e-11	14.7833	Higher
SFTPA1	0.557251	0.397865	0.716637	0.0062498	6.86913	1.92872e-11	4.53034e-11	14.6933	Higher
IL6R	0.303396	0.21637	0.390422	0.117894	6.84957	2.18583e-11	5.12386e-11	14.5706	Higher
CD99	0.192121	0.136937	0.247306	0.172358	6.84005	2.32277e-11	5.43387e-11	14.5111	Not significant
MSMB	0.58255	0.415165	0.749935	-0.163047	6.83784	2.35577e-11	5.49996e-11	14.4972	Higher
LILRB2	0.315864	0.2249	0.406827	0.0200162	6.82238	2.59981e-11	6.05752e-11	14.4006	Higher
KLRD1	0.421096	0.299657	0.542534	-0.0362714	6.8128	2.76329e-11	6.42549e-11	14.3408	Higher
CPE	-0.36248	-0.467293	-0.257667	0.156466	-6.79469	3.10031e-11	7.1947e-11	14.228	Lower
CLEC4D	0.501655	0.35531	0.648001	-0.255184	6.73485	4.52722e-11	1.0485e-10	13.857	Higher
SEMA7A	0.270553	0.191137	0.349968	0.053951	6.69344	5.87386e-11	1.35767e-10	13.6019	Higher
IGFBP1	0.734206	0.518647	0.949765	0.938821	6.69197	5.92832e-11	1.36753e-10	13.5929	Higher
FGF23	0.47984	0.337895	0.621786	0.0469374	6.64165	8.12034e-11	1.86945e-10	13.2848	Higher
S100A11	0.273064	0.191818	0.354309	0.0070246	6.60339	1.03022e-10	2.36706e-10	13.0517	Higher
CXADR	0.490462	0.34409	0.636834	0.20762	6.58339	1.16625e-10	2.67428e-10	12.9303	Higher
SCG2	0.260798	0.18296	0.338636	-0.0825658	6.58284	1.17018e-10	2.67801e-10	12.927	Higher
CES2	0.417955	0.292757	0.543152	-0.0102372	6.55897	1.35628e-10	3.09778e-10	12.7826	Higher
KLK11	0.258112	0.180787	0.335438	0.132075	6.55823	1.36248e-10	3.10582e-10	12.7781	Higher
IL18	0.399101	0.27945	0.518751	0.0543538	6.55346	1.40312e-10	3.19218e-10	12.7494	Higher
TXNDC15	0.210831	0.147315	0.274348	0.0055378	6.52155	1.70771e-10	3.87751e-10	12.5571	Not significant
LHPP	0.425354	0.296961	0.553746	-0.320785	6.50897	1.84493e-10	4.18088e-10	12.4815	Higher
LAIR2	0.892534	0.622788	1.16228	0.0170166	6.50088	1.93868e-10	4.38476e-10	12.433	Higher
NAMPT	0.399851	0.278932	0.52077	-0.143983	6.4969	1.98653e-10	4.48421e-10	12.4092	Higher
GGH	0.337122	0.234794	0.43945	0.0836986	6.47282	2.30191e-10	5.18601e-10	12.265	Higher
ANXA10	0.794827	0.553052	1.0366	0.144734	6.45897	2.50486e-10	5.6323e-10	12.1824	Higher
EREG	0.467842	0.325448	0.610236	-0.0252158	6.45521	2.56295e-10	5.75173e-10	12.1599	Higher
ADGRE2	0.244122	0.169794	0.318449	0.161557	6.45294	2.59863e-10	5.82052e-10	12.1464	Not significant
IL32	0.382937	0.266279	0.499595	0.367799	6.44935	2.65612e-10	5.93782e-10	12.125	Higher
RBP2	0.528161	0.366717	0.689605	0.48289	6.42756	3.03247e-10	6.7661e-10	11.9954	Higher
TGFB1	0.268409	0.18616	0.350659	-0.0256948	6.41161	3.34059e-10	7.43924e-10	11.9008	Higher
VSTM1	0.420388	0.290882	0.549895	0.0334044	6.37766	4.10213e-10	9.11759e-10	11.7	Higher
ROR1	0.261129	0.180558	0.341699	0.106871	6.36769	4.35625e-10	9.66387e-10	11.6413	Higher
GP1BA	0.233099	0.160965	0.305232	0.298679	6.34901	4.87485e-10	1.07936e-09	11.5314	Not significant
L1CAM	0.225423	0.155573	0.295273	0.099032	6.34067	5.12543e-10	1.13268e-09	11.4824	Not significant
CLEC4G	0.275453	0.190029	0.360877	-0.103418	6.33534	5.29222e-10	1.16731e-09	11.4511	Higher
IL10	0.621434	0.428292	0.814576	-0.192593	6.3215	5.75014e-10	1.26591e-09	11.37	Higher
STC1	0.360691	0.248023	0.473358	-0.012644	6.28986	6.95831e-10	1.52898e-09	11.1845	Higher
ACTN4	0.256438	0.176203	0.336674	-0.0309534	6.27943	7.39367e-10	1.62157e-09	11.1244	Higher
CHGB	0.331082	0.227339	0.434826	0.0223932	6.27015	7.82556e-10	1.71304e-09	11.0698	Higher
ADAMTS15	-0.529414	-0.695411	-0.363417	-0.0319976	-6.26611	8.00438e-10	1.74888e-09	11.0468	Lower
LRIG1	0.285486	0.195952	0.375021	-0.0305214	6.26467	8.07294e-10	1.76054e-09	11.0385	Higher
CCL26	0.663697	0.455373	0.872021	0.0971326	6.25941	8.32941e-10	1.81305e-09	11.008	Higher
BTN3A2	0.322137	0.220837	0.423437	-0.0441154	6.24789	8.91929e-10	1.93781e-09	10.9411	Higher
FABP4	0.446695	0.305637	0.587752	0.0145262	6.22179	1.04115e-09	2.25778e-09	10.7901	Higher
CEACAM21	0.667837	0.456666	0.879009	0.241275	6.21353	1.09329e-09	2.36641e-09	10.7423	Higher
CD28	0.31455	0.214997	0.414103	0.145179	6.20781	1.13082e-09	2.44307e-09	10.7094	Higher
VASN	0.188702	0.128964	0.24844	0.0831108	6.20622	1.14153e-09	2.46162e-09	10.7002	Not significant
COL4A1	0.352897	0.241053	0.464741	0.338764	6.19922	1.18967e-09	2.56066e-09	10.6599	Higher
LYAR	-0.771461	-1.0165	-0.526419	0.318439	-6.18551	1.28976e-09	2.77096e-09	10.581	Lower
FABP6	0.439948	0.29837	0.581526	0.479571	6.10533	2.06283e-09	4.42362e-09	10.1227	Higher
NECTIN4	0.254946	0.172867	0.337024	0.0940112	6.10268	2.09482e-09	4.48393e-09	10.1077	Higher
VNN2	0.380897	0.258228	0.503566	-0.250563	6.10064	2.11987e-09	4.52917e-09	10.0961	Higher
CHL1	0.227969	0.154358	0.301581	0.161045	6.08462	2.32694e-09	4.96242e-09	10.0052	Not significant
AOC3	0.21505	0.145398	0.284702	0.178568	6.06609	2.59099e-09	5.51538e-09	9.90033	Not significant
SLC16A1	0.476797	0.321868	0.631727	-0.0839576	6.04647	2.90264e-09	6.16744e-09	9.78957	Higher
CXCL12	0.304002	0.205176	0.402827	0.235542	6.04378	2.9481e-09	6.25257e-09	9.77441	Higher
GHRL	0.554601	0.374094	0.735107	0.590924	6.03657	3.0734e-09	6.5064e-09	9.73382	Higher
PODXL2	0.211062	0.142285	0.27984	0.116548	6.02933	3.20449e-09	6.77025e-09	9.6931	Not significant
PAEP	0.956731	0.644955	1.26851	0.0045126	6.02905	3.20973e-09	6.77025e-09	9.69151	Higher
LIF	0.432799	0.291675	0.573922	-0.0035838	6.02542	3.27756e-09	6.90076e-09	9.67112	Higher
TACSTD2	0.21787	0.146537	0.289204	0.0685146	6.00079	3.77666e-09	7.93715e-09	9.53294	Not significant
AIF1	0.433407	0.290872	0.575941	0.066143	5.97417	4.39932e-09	9.22902e-09	9.38419	Higher
CST7	0.51353	0.344541	0.682519	-0.187025	5.97048	4.49334e-09	9.40921e-09	9.36358	Higher
F3	0.21795	0.146206	0.289694	0.124213	5.96859	4.54213e-09	9.49419e-09	9.35306	Not significant
ISLR2	-0.295005	-0.392174	-0.197835	0.287457	-5.96488	4.6395e-09	9.68026e-09	9.33239	Lower
FURIN	0.275916	0.184635	0.367198	-0.239227	5.93876	5.38523e-09	1.1216e-08	9.18715	Higher
FCRL1	0.366778	0.245384	0.488172	0.182828	5.93621	5.46389e-09	1.13594e-08	9.17302	Higher
SMAD5	-0.206222	-0.274574	-0.137871	0.0162598	-5.92776	5.73325e-09	1.1898e-08	9.12614	Not significant
CD200R1	0.286348	0.191031	0.381665	0.100018	5.90238	6.62169e-09	1.37172e-08	8.9858	Higher
FST	0.330484	0.220452	0.440517	0.0042048	5.90108	6.67073e-09	1.37941e-08	8.97862	Higher
SERPINB5	0.413059	0.275315	0.550804	0.143422	5.89168	7.03514e-09	1.45217e-08	8.92681	Higher
CTSD	0.365624	0.24352	0.487728	-0.0901682	5.8831	7.38494e-09	1.52167e-08	8.87956	Higher
UBAC1	0.246919	0.164314	0.329524	-0.235217	5.8729	7.82303e-09	1.60907e-08	8.82344	Not significant
FCGR2A	0.39857	0.265164	0.531977	-0.048891	5.86988	7.95733e-09	1.63379e-08	8.80687	Higher
NGF	0.0867343	0.0576395	0.115829	0.0063314	5.85703	8.55539e-09	1.75348e-08	8.73631	Not significant
COMP	0.276865	0.183715	0.370016	0.262294	5.83962	9.43552e-09	1.93045e-08	8.64098	Higher
PSMD9	0.319492	0.211449	0.427535	-0.242002	5.80985	1.11491e-08	2.27702e-08	8.47855	Higher
TIE1	0.300674	0.198908	0.402439	0.023826	5.80493	1.14602e-08	2.33643e-08	8.45177	Higher
CLPS	0.458647	0.303071	0.614222	0.161247	5.79214	1.23085e-08	2.50497e-08	8.38227	Higher
TNFRSF11B	0.197806	0.130234	0.265378	-0.0085012	5.75143	1.54379e-08	3.13634e-08	8.16188	Not significant
PTPRF	0.218633	0.143654	0.293613	0.0719414	5.72896	1.74838e-08	3.54575e-08	8.04085	Not significant
KLK6	0.213801	0.140467	0.287136	0.187625	5.72801	1.7576e-08	3.55822e-08	8.03573	Not significant
ANGPTL4	0.294735	0.193555	0.395914	0.0739318	5.72322	1.80478e-08	3.64735e-08	8.00997	Higher
PTX3	0.337707	0.221756	0.453657	-0.352107	5.72229	1.81404e-08	3.65969e-08	8.00499	Higher
IGFBP3	0.193798	0.127056	0.260539	0.200647	5.705	1.99562e-08	4.01901e-08	7.91223	Not significant
TCN2	0.228362	0.149575	0.307149	0.0620432	5.6947	2.1121e-08	4.2462e-08	7.85708	Not significant
RETN	0.292366	0.190751	0.39398	0.0876574	5.6529	2.65653e-08	5.33148e-08	7.63417	Higher
PAG1	0.360187	0.234967	0.485407	0.0333218	5.65141	2.67824e-08	5.36574e-08	7.62626	Higher
RNASE3	0.662323	0.432007	0.892638	0.275326	5.65	2.69898e-08	5.39795e-08	7.61876	Higher
ANGPTL1	0.192013	0.12504	0.258986	0.0442476	5.6329	2.96321e-08	5.91619e-08	7.52801	Not significant
SIGLEC5	0.96187	0.624864	1.29888	-0.380522	5.60764	3.39984e-08	6.77628e-08	7.39447	Higher
IFNL1	0.316885	0.205017	0.428752	0.0875906	5.56543	4.27331e-08	8.50258e-08	7.1724	Higher
PSRC1	0.390402	0.252406	0.528398	0.174993	5.55838	4.43911e-08	8.8173e-08	7.13544	Higher
LILRA2	0.260191	0.167975	0.352408	0.0520488	5.54355	4.80825e-08	9.53416e-08	7.05789	Higher
GALNT3	0.300601	0.193777	0.407424	-0.02079	5.52874	5.20668e-08	1.03066e-07	6.98062	Higher
IL33	0.294669	0.189869	0.399468	0.119654	5.52431	5.33199e-08	1.05366e-07	6.95754	Higher
ERBB2	0.157544	0.101411	0.213677	0.0577986	5.51422	5.62843e-08	1.11034e-07	6.90503	Not significant
F7	0.207184	0.133294	0.281075	0.141948	5.50897	5.78905e-08	1.14009e-07	6.87772	Not significant
NINJ1	0.391742	0.251922	0.531561	0.0797266	5.50471	5.92246e-08	1.16438e-07	6.85561	Higher
CLC	0.349773	0.224434	0.475113	0.096502	5.48278	6.65864e-08	1.3069e-07	6.74193	Higher
IL1R2	0.130816	0.0839261	0.177707	0.045954	5.48127	6.71244e-08	1.31523e-07	6.73412	Not significant
LPO	0.39432	0.252917	0.535723	0.208014	5.47889	6.79815e-08	1.32977e-07	6.72182	Higher
CASP1	0.512361	0.328445	0.696278	-0.243609	5.4734	6.99988e-08	1.36692e-07	6.69345	Higher
TSPAN1	0.322938	0.206929	0.438948	-0.0470682	5.46924	7.15652e-08	1.39516e-07	6.67198	Higher
HAO1	0.87665	0.561573	1.19173	0.0669736	5.46653	7.26058e-08	1.41307e-07	6.65798	Higher
SIGLEC7	0.188738	0.120895	0.256581	0.0124864	5.46582	7.28807e-08	1.41604e-07	6.65431	Not significant
DNAJB8	0.40199	0.256794	0.547186	0.249861	5.43955	8.37849e-08	1.62518e-07	6.51909	Higher
CDHR5	0.24828	0.158385	0.338175	-0.0703954	5.42635	8.98517e-08	1.73994e-07	6.4513	Not significant
STX6	0.505154	0.321983	0.688325	0.154669	5.41837	9.37199e-08	1.81181e-07	6.41044	Higher
HS3ST3B1	0.273619	0.174309	0.372928	0.141243	5.41325	9.62861e-08	1.85832e-07	6.38425	Higher
CD274	0.221119	0.140858	0.301379	0.353978	5.41284	9.64948e-08	1.85925e-07	6.38215	Not significant
RTBDN	0.218461	0.138821	0.298102	0.0912266	5.38943	1.0916e-07	2.09979e-07	6.26261	Not significant
PI3	0.295686	0.187758	0.403615	0.0460188	5.38268	1.131e-07	2.17196e-07	6.22825	Higher
CCL24	0.585873	0.371155	0.800591	0.041137	5.36089	1.26791e-07	2.43086e-07	6.11752	Higher
ATP6V1D	0.196631	0.124557	0.268704	-0.068519	5.36018	1.27261e-07	2.43584e-07	6.11394	Not significant
LTO1	0.326257	0.206169	0.446345	-0.0855062	5.33781	1.43037e-07	2.73328e-07	6.00073	Higher
SSB	0.463617	0.292955	0.634279	-0.0622666	5.33733	1.43395e-07	2.73562e-07	5.9983	Higher
THPO	0.239664	0.151418	0.32791	0.081172	5.33592	1.44453e-07	2.75126e-07	5.99119	Not significant
CD22	0.338008	0.213137	0.462878	0.0654648	5.31827	1.58364e-07	3.01126e-07	5.90214	Higher
PADI2	0.406452	0.256237	0.556667	0.18107	5.31615	1.60112e-07	3.03951e-07	5.89151	Higher
ANPEP	0.20095	0.126655	0.275246	0.076493	5.31407	1.61855e-07	3.06757e-07	5.88102	Not significant
SERPINB8	0.366861	0.230577	0.503145	0.213154	5.28882	1.84495e-07	3.49094e-07	5.75426	Higher
TIMP4	0.266535	0.167512	0.365558	-0.112499	5.28835	1.84951e-07	3.49385e-07	5.75188	Higher
TNFSF14	0.341175	0.214375	0.467975	-0.223532	5.28639	1.86836e-07	3.52372e-07	5.74206	Higher
CDH2	0.307602	0.19314	0.422065	-0.188186	5.27993	1.93184e-07	3.63751e-07	5.70971	Higher
C19orf12	0.488085	0.306279	0.669891	0.302335	5.27459	1.98582e-07	3.73308e-07	5.68304	Higher
RRM2	0.378374	0.237409	0.519339	0.142075	5.27366	1.9954e-07	3.74502e-07	5.67838	Higher
PDGFC	0.215462	0.134943	0.295981	-0.161646	5.25747	2.1692e-07	4.06462e-07	5.59755	Not significant
DCTPP1	0.2164	0.135345	0.297455	0.0331702	5.24542	2.30792e-07	4.31756e-07	5.53757	Not significant
CPB1	0.337256	0.210621	0.46389	0.0980368	5.23249	2.46639e-07	4.60657e-07	5.47332	Higher
CRACR2A	0.540407	0.337462	0.743352	0.904272	5.23172	2.47615e-07	4.61737e-07	5.4695	Higher
SNCG	0.489181	0.305048	0.673315	-0.202009	5.21963	2.63434e-07	4.90445e-07	5.40959	Higher
ADCYAP1R1	0.195155	0.121626	0.268684	0.124755	5.21465	2.70237e-07	5.02303e-07	5.38493	Not significant
AMIGO2	0.161936	0.100885	0.222988	0.0901104	5.21136	2.74823e-07	5.10008e-07	5.36865	Not significant
REG4	0.294726	0.183326	0.406126	0.0944812	5.19797	2.94263e-07	5.45211e-07	5.30255	Higher
PDP1	0.35197	0.218684	0.485257	0.132366	5.18828	3.09174e-07	5.71083e-07	5.25475	Higher
PODXL	0.110737	0.0688023	0.152672	0.0687014	5.18825	3.09213e-07	5.71083e-07	5.25463	Not significant
GGT1	0.333738	0.207303	0.460173	-0.183006	5.18609	3.12637e-07	5.76486e-07	5.24398	Higher
IL20RA	0.303154	0.187924	0.418385	-0.0485916	5.16891	3.41181e-07	6.28121e-07	5.15951	Higher
SFRP1	0.282917	0.175316	0.390518	0.168291	5.16587	3.46476e-07	6.36855e-07	5.14463	Higher
KYNU	0.296726	0.183554	0.409899	-0.072429	5.1513	3.73044e-07	6.84603e-07	5.07321	Higher
RCOR1	0.308283	0.190165	0.4264	0.0547328	5.12786	4.19958e-07	7.69481e-07	4.95874	Higher
GOLM2	0.190067	0.117227	0.262906	0.070479	5.12677	4.2256e-07	7.73024e-07	4.95365	Not significant
AKR1C4	0.33176	0.204189	0.459331	-0.0682532	5.10944	4.60785e-07	8.41623e-07	4.86911	Higher
VCAN	0.192878	0.118648	0.267107	0.0267624	5.10517	4.71094e-07	8.59097e-07	4.84862	Not significant
HAVCR1	0.399182	0.245447	0.552917	-0.45825	5.10153	4.79463e-07	8.72985e-07	4.83072	Higher
UXS1	-0.457249	-0.633452	-0.281047	-0.447448	-5.09851	4.868e-07	8.84952e-07	4.81606	Lower
ENTPD6	0.175796	0.108036	0.243556	0.0250156	5.09728	4.89796e-07	8.89003e-07	4.81013	Not significant
ITGAV	-0.110036	-0.152453	-0.0676189	0.140511	-5.09678	4.91027e-07	8.89843e-07	4.80771	Not significant
SLITRK2	0.268917	0.165028	0.372805	0.250855	5.08572	5.19049e-07	9.39153e-07	4.75411	Higher
IL12RB1	0.271886	0.166795	0.376977	-0.072702	5.08305	5.26029e-07	9.50299e-07	4.74121	Higher
GSTA3	0.509689	0.31254	0.706838	0.210355	5.07941	5.35688e-07	9.66241e-07	4.72364	Higher
CCL22	0.283189	0.173619	0.39276	0.320909	5.07791	5.39735e-07	9.72027e-07	4.71637	Higher
HSPB6	0.277517	0.169897	0.385138	-0.11042	5.06639	5.71726e-07	1.02804e-06	4.66077	Higher
CARHSP1	0.327201	0.200272	0.454131	-0.261864	5.06472	5.76516e-07	1.03505e-06	4.65272	Higher
SIRPA	0.329407	0.2013	0.457514	-0.0552386	5.05199	6.14298e-07	1.10117e-06	4.59144	Higher
GUSB	0.368544	0.224893	0.512196	-0.292676	5.04059	6.50156e-07	1.16365e-06	4.53668	Higher
SELPLG	-0.159004	-0.220993	-0.0970147	-0.0921386	-5.03956	6.53473e-07	1.16778e-06	4.53177	Not significant
TMPRSS15	0.499743	0.304801	0.694685	-0.491862	5.03667	6.62948e-07	1.18284e-06	4.51788	Higher
NPPC	0.292887	0.178629	0.407144	0.0680446	5.03637	6.63941e-07	1.18284e-06	4.51643	Higher
PCDH1	0.135124	0.0823983	0.187851	0.075451	5.03512	6.68052e-07	1.18833e-06	4.51048	Not significant
LPL	-0.307259	-0.427686	-0.186833	0.218916	-5.01285	7.46084e-07	1.3251e-06	4.40388	Lower
MTPN	0.214902	0.130344	0.29946	-0.028493	4.9933	8.2175e-07	1.45725e-06	4.3107	Not significant
HK2	-0.174886	-0.243766	-0.106007	-0.0393512	-4.98845	8.41609e-07	1.49019e-06	4.28766	Not significant
FUT8	0.317835	0.192434	0.443235	0.0119282	4.97971	8.78637e-07	1.55338e-06	4.24614	Higher
BLMH	0.184556	0.111599	0.257512	0.0368766	4.9701	9.21172e-07	1.62609e-06	4.20055	Not significant
CD8A	-0.441541	-0.616318	-0.266764	0.0921292	-4.96353	9.51963e-07	1.67789e-06	4.16973	Lower
FGF21	0.755552	0.456098	1.05501	-0.223772	4.95721	9.81339e-07	1.72704e-06	4.13955	Higher
CCL4	0.425809	0.256625	0.594993	0.192344	4.94491	1.04228e-06	1.83151e-06	4.08147	Higher
COPE	0.287315	0.171745	0.402884	-0.0229152	4.88447	1.39883e-06	2.4543e-06	3.798	Higher
SLITRK6	0.21525	0.128525	0.301974	0.177055	4.87642	1.45433e-06	2.54783e-06	3.76052	Not significant
WFDC12	0.334575	0.199671	0.469478	0.266185	4.87272	1.48058e-06	2.58991e-06	3.7433	Higher
SORD	0.443117	0.2643	0.621935	-0.766255	4.86867	1.50985e-06	2.63711e-06	3.72445	Higher
CD55	0.155931	0.0929557	0.218906	0.127453	4.86481	1.53829e-06	2.68273e-06	3.70648	Not significant
MNDA	-0.753623	-1.06001	-0.447235	0.607609	-4.83265	1.79579e-06	3.1271e-06	3.5575	Lower
KLK14	0.26571	0.157507	0.373914	0.567044	4.82468	1.86576e-06	3.24406e-06	3.52072	Higher
APEX1	-0.574319	-0.808317	-0.340321	0.153848	-4.82218	1.88829e-06	3.27832e-06	3.50917	Lower
SEZ6L	0.17194	0.101749	0.242131	0.212339	4.81279	1.97507e-06	3.42384e-06	3.46594	Not significant
PTPRS	0.144034	0.0852099	0.202858	0.163481	4.81073	1.99462e-06	3.45258e-06	3.45646	Not significant
BLVRB	0.283282	0.167056	0.399508	-0.187033	4.78871	2.21565e-06	3.82943e-06	3.35538	Higher
SLIT2	0.298599	0.17596	0.421239	-0.007621	4.78368	2.26933e-06	3.91636e-06	3.33236	Higher
CA12	0.189564	0.111432	0.267696	1.34e-05	4.76681	2.45871e-06	4.23171e-06	3.25529	Not significant
AGER	0.289532	0.170195	0.408869	0.360324	4.76676	2.45936e-06	4.23171e-06	3.25503	Higher
CNPY2	0.364486	0.214086	0.514886	-0.0551036	4.7614	2.5226e-06	4.33409e-06	3.23063	Higher
NPTXR	0.191264	0.112177	0.270351	0.236202	4.7515	2.64378e-06	4.53555e-06	3.18553	Not significant
ANGPTL2	0.233087	0.136043	0.330131	0.311109	4.719	3.08188e-06	5.27931e-06	3.03819	Not significant
THOP1	-0.180183	-0.255294	-0.105073	0.0991316	-4.71319	3.16715e-06	5.41737e-06	3.01197	Not significant
PARP1	0.441762	0.257497	0.626026	0.0675876	4.71031	3.21043e-06	5.4833e-06	2.99893	Higher
CST5	0.324876	0.189133	0.460619	0.0715398	4.70222	3.33466e-06	5.6871e-06	2.96246	Higher
ADAMTS16	0.166735	0.0965467	0.236923	0.0448772	4.66729	3.92621e-06	6.6861e-06	2.80567	Not significant
FMR1	0.200116	0.115744	0.284488	-0.123853	4.66001	4.06176e-06	6.90679e-06	2.77309	Not significant
LYPD8	0.30205	0.17462	0.429481	0.237004	4.65701	4.11874e-06	6.99341e-06	2.75972	Higher
IL3RA	0.217139	0.125494	0.308785	0.0195846	4.65512	4.15518e-06	7.04494e-06	2.75127	Not significant
CD160	0.287768	0.164473	0.411063	0.202636	4.58563	5.72888e-06	9.69889e-06	2.44322	Higher
MMP3	0.280972	0.16054	0.401403	0.0992456	4.58379	5.77749e-06	9.76691e-06	2.43512	Higher
ARID4B	-0.274543	-0.392849	-0.156238	0.217501	-4.5594	6.46048e-06	1.09056e-05	2.32804	Lower
ALDH3A1	-0.367561	-0.52673	-0.208392	-0.114555	-4.53704	7.15399e-06	1.20587e-05	2.23036	Lower
AMY2A	0.256984	0.145645	0.368322	0.229402	4.53486	7.22549e-06	1.21615e-05	2.22083	Higher
RABEPK	0.369185	0.208929	0.529441	-0.033966	4.52618	7.51624e-06	1.26325e-05	2.18305	Higher
CLMP	0.123914	0.0699724	0.177856	0.0586326	4.51333	7.96735e-06	1.33713e-05	2.12724	Not significant
ERBB3	0.0987349	0.0552076	0.142262	0.124162	4.45668	1.02855e-05	1.72368e-05	1.88286	Not significant
PIK3AP1	0.333127	0.185413	0.48084	-0.581802	4.4309	1.15423e-05	1.9315e-05	1.77263	Higher
HBQ1	0.2772	0.154131	0.400269	-0.292661	4.42534	1.1832e-05	1.97712e-05	1.74893	Higher
LHB	0.464723	0.258344	0.671101	0.181614	4.42416	1.18946e-05	1.98471e-05	1.74389	Higher
CD164	0.184826	0.102413	0.26724	0.103597	4.40624	1.28818e-05	2.14634e-05	1.66769	Not significant
EPHA10	0.350203	0.193794	0.506613	0.135614	4.39906	1.32984e-05	2.21259e-05	1.63728	Higher
JCHAIN	0.373347	0.206363	0.540331	-0.0884818	4.39278	1.36738e-05	2.27177e-05	1.61069	Higher
XG	0.187196	0.103237	0.271156	0.346149	4.38058	1.44323e-05	2.39436e-05	1.55912	Not significant
EGFL7	0.212231	0.116944	0.307518	0.226173	4.37601	1.47268e-05	2.43971e-05	1.53983	Not significant
AGR3	0.292695	0.161104	0.424286	-0.308036	4.3701	1.51157e-05	2.50057e-05	1.51494	Higher
SCP2	0.470916	0.258983	0.68285	0.248948	4.36562	1.54172e-05	2.5468e-05	1.49608	Higher
DPP10	0.203254	0.111228	0.29528	0.150422	4.33942	1.72992e-05	2.85363e-05	1.38614	Not significant
ENTPD2	0.223386	0.12191	0.324862	0.169856	4.32507	1.84208e-05	3.03432e-05	1.3262	Not significant
DPP6	0.188704	0.102804	0.274603	0.194798	4.3161	1.91568e-05	3.15108e-05	1.28882	Not significant
XRCC4	0.24247	0.132062	0.352878	-0.194064	4.31478	1.92673e-05	3.16475e-05	1.28334	Not significant
BGN	-0.634009	-0.924403	-0.343615	0.469884	-4.28953	2.15057e-05	3.52742e-05	1.17853	Lower
NELL2	0.157356	0.085229	0.229482	0.146371	4.28636	2.18033e-05	3.57118e-05	1.16543	Not significant
AMY2B	0.244525	0.132151	0.3569	0.272449	4.27521	2.28832e-05	3.74276e-05	1.11935	Not significant
HMBS	-0.297242	-0.434121	-0.160364	-0.3641	-4.26655	2.37561e-05	3.88004e-05	1.08368	Lower
TINAGL1	0.116137	0.0625901	0.169684	0.162324	4.26126	2.43055e-05	3.9642e-05	1.06189	Not significant
MMP12	0.287419	0.154839	0.419999	-0.148405	4.25931	2.45106e-05	3.99202e-05	1.05388	Higher
IL17A	0.22898	0.123242	0.334717	-0.0042774	4.25472	2.50017e-05	4.06629e-05	1.03498	Not significant
TSHB	0.373827	0.200662	0.546993	0.141425	4.24142	2.64746e-05	4.29981e-05	0.980458	Higher
IL11	0.329594	0.176605	0.482583	0.155849	4.23274	2.74815e-05	4.45708e-05	0.944913	Higher
SCLY	0.259547	0.138956	0.380139	-0.0555738	4.22866	2.79662e-05	4.52934e-05	0.928265	Higher
MAPT	-0.315591	-0.462797	-0.168384	-0.162936	-4.2121	3.00214e-05	4.85541e-05	0.860756	Lower
PHOSPHO1	0.166644	0.0880234	0.245264	-0.0641728	4.16444	3.67712e-05	5.93878e-05	0.66782	Not significant
ENTPD5	0.112413	0.0593404	0.165485	-0.0201394	4.16149	3.72342e-05	6.00517e-05	0.655924	Not significant
CALB2	0.157724	0.0830868	0.23236	-0.0399294	4.15189	3.8776e-05	6.24515e-05	0.61735	Not significant
GPNMB	0.139038	0.0731448	0.204931	0.0514576	4.14567	3.98078e-05	6.40242e-05	0.592388	Not significant
MUC13	0.265083	0.138631	0.391536	-0.146228	4.11868	4.45954e-05	7.16249e-05	0.48448	Higher
KCNIP4	-0.313157	-0.462671	-0.163643	0.228987	-4.11511	4.52668e-05	7.25296e-05	0.470288	Lower
PRSS27	0.212974	0.111289	0.314658	0.223887	4.11502	4.5284e-05	7.25296e-05	0.469926	Not significant
MSTN	-0.278455	-0.41158	-0.14533	0.258046	-4.10958	4.63287e-05	7.41003e-05	0.448265	Lower
MFAP5	0.222404	0.115986	0.328822	0.205121	4.10609	4.70094e-05	7.50854e-05	0.434413	Not significant
SIGLEC6	0.185318	0.0964848	0.274152	0.0764634	4.09867	4.84911e-05	7.73454e-05	0.404946	Not significant
DPP4	-0.144322	-0.213712	-0.0749311	0.230492	-4.08633	5.10549e-05	8.13226e-05	0.356039	Not significant
CHI3L1	0.341424	0.177245	0.505603	-0.142573	4.08582	5.11639e-05	8.13843e-05	0.354014	Higher
EGFR	-0.0852716	-0.126298	-0.044245	0.207536	-4.08358	5.16426e-05	8.20331e-05	0.345174	Not significant
IDI2	0.253143	0.13131	0.374976	0.0979674	4.08228	5.1924e-05	8.23672e-05	0.340016	Higher
SLAMF6	0.198983	0.103021	0.294945	0.177256	4.07397	5.37494e-05	8.51462e-05	0.307227	Not significant
CLSTN1	0.293602	0.151984	0.435221	0.0418754	4.07324	5.39125e-05	8.52877e-05	0.304353	Higher
PRL	0.357727	0.184638	0.530815	0.236948	4.06057	5.68426e-05	8.98005e-05	0.255009	Higher
STX16	0.28465	0.145917	0.423383	0.358002	4.03119	6.41603e-05	0.000101223	0.139305	Higher
PAMR1	0.142012	0.0727733	0.211251	-0.0024784	4.02975	6.45426e-05	0.000101688	0.133674	Not significant
NCAN	-0.220251	-0.327761	-0.112742	0.28252	-4.0251	6.58092e-05	0.000103542	0.116121	Not significant
SIRT5	0.307232	0.157102	0.457362	0.0743108	4.02069	6.69956e-05	0.000105266	0.0983199	Higher
TIGAR	0.274866	0.140336	0.409396	-0.104909	4.01425	6.87924e-05	0.000107943	0.0732385	Higher
PROC	0.176327	0.0896018	0.263053	0.169281	3.99461	7.45556e-05	0.000116827	-0.00297706	Not significant
ADGRE5	0.167327	0.0847572	0.249897	0.145058	3.9815	7.86574e-05	0.000123088	-0.0536929	Not significant
BSG	0.102775	0.0520376	0.153512	-0.006594	3.97981	7.91995e-05	0.000123769	-0.060196	Not significant
GKN1	0.147963	0.0747968	0.221128	0.0930804	3.97325	8.13442e-05	0.00012695	-0.085491	Not significant
ACY1	-0.289875	-0.433627	-0.146123	-0.15079	-3.96185	8.52034e-05	0.000132793	-0.129362	Lower
IL10RA	0.313072	0.157713	0.468431	-0.0171854	3.95922	8.61179e-05	0.000134038	-0.139466	Higher
CLSPN	0.177762	0.0894925	0.266031	0.0049104	3.95669	8.70093e-05	0.000135244	-0.14921	Not significant
MFGE8	0.195306	0.0977624	0.29285	-0.169233	3.93385	9.54313e-05	0.000148136	-0.236608	Not significant
SERPINA12	0.458113	0.229277	0.68695	0.461827	3.93323	9.56705e-05	0.000148309	-0.238976	Higher
CGREF1	0.214273	0.106752	0.321794	0.029166	3.91541	0.000102793	0.000159137	-0.306867	Not significant
FCAR	0.247609	0.123349	0.37187	-0.214802	3.91503	0.000102949	0.000159165	-0.308298	Not significant
RAB37	0.459439	0.227157	0.691721	0.396447	3.88611	0.000115603	0.000178491	-0.417838	Higher
IL19	0.338566	0.166676	0.510455	-0.220267	3.86986	0.000123341	0.000190185	-0.47902	Higher
NCAM1	0.126771	0.062314	0.191228	0.184808	3.86413	0.000126186	0.000194313	-0.500549	Not significant
FGF19	0.383527	0.188423	0.57863	-0.214586	3.86217	0.000127172	0.000195571	-0.507896	Higher
CPVL	0.251749	0.123636	0.379863	0.0760948	3.86079	0.000127872	0.000196387	-0.513076	Higher
GPC5	-0.262651	-0.396631	-0.128671	0.180084	-3.85161	0.000132619	0.000203408	-0.547479	Lower
ITGAM	0.152972	0.0743982	0.231546	0.122777	3.82503	0.000147315	0.000225649	-0.646613	Not significant
SORCS2	0.231119	0.112235	0.350003	0.052537	3.81956	0.000150525	0.000230262	-0.666941	Not significant
PLAT	-0.312998	-0.474735	-0.151262	0.261164	-3.80221	0.000161152	0.000246193	-0.731245	Lower
TP53INP1	0.149698	0.0723349	0.227062	0.0551068	3.80175	0.000161445	0.000246315	-0.732954	Not significant
SCGN	0.236628	0.114157	0.3591	0.0933608	3.79608	0.000165072	0.000251517	-0.753889	Not significant
ANGPT1	0.465456	0.224129	0.706783	-0.148942	3.78944	0.000169415	0.000257795	-0.778356	Higher
DDC	-0.230568	-0.350127	-0.11101	0.16694	-3.78897	0.000169729	0.000257935	-0.780103	Not significant
VEGFD	0.203097	0.097351	0.308843	0.135916	3.77347	0.000180317	0.000273665	-0.837094	Not significant
CTRB1	0.233624	0.111745	0.355502	0.183626	3.7661	0.00018557	0.00028127	-0.864135	Not significant
DPT	0.117938	0.0562423	0.179633	0.164773	3.75579	0.000193159	0.000292389	-0.90186	Not significant
KIT	0.133259	0.0633409	0.203178	0.290752	3.74462	0.000201709	0.000304934	-0.94262	Not significant
MVK	-0.323891	-0.494117	-0.153665	-0.160745	-3.7383	0.000206703	0.000312076	-0.965628	Lower
PLA2G2A	0.258895	0.121908	0.395883	0.148535	3.71318	0.000227731	0.000343376	-1.05673	Higher
PLA2G7	0.13178	0.0616154	0.201945	0.103802	3.69006	0.000248859	0.000374417	-1.1401	Not significant
CKMT1A_CKMT1B	-0.340269	-0.521447	-0.159091	1.05033	-3.68994	0.000248965	0.000374417	-1.1405	Lower
FOLR3	0.923798	0.43048	1.41712	-2.06163	3.67919	0.000259411	0.000389621	-1.1791	Higher
ESM1	0.155079	0.072231	0.237927	0.360151	3.67767	0.000260913	0.00039137	-1.18452	Not significant
NFASC	0.134135	0.0620246	0.206245	-0.0713804	3.65466	0.000284791	0.000426635	-1.26672	Not significant
PDGFRB	0.15834	0.0731772	0.243502	0.0617736	3.65295	0.000286646	0.000428858	-1.27281	Not significant
FLT3	0.142932	0.0660242	0.219839	-0.0522888	3.65142	0.000288312	0.000430793	-1.27825	Not significant
DLK1	0.248474	0.114536	0.382412	0.371277	3.64485	0.000295579	0.000441084	-1.3016	Not significant
S100A16	0.27675	0.126402	0.427098	0.410728	3.61652	0.00032894	0.000490234	-1.40187	Higher
SPINK4	0.281969	0.128385	0.435552	0.0235246	3.6071	0.000340795	0.000507251	-1.43505	Higher
FOXO3	0.502499	0.228695	0.776302	-0.166931	3.60577	0.000342503	0.000509138	-1.43974	Higher
GFER	-0.237227	-0.366525	-0.107929	-0.0016856	-3.60475	0.00034381	0.000510426	-1.44331	Not significant
PTK7	0.19641	0.089083	0.303737	-0.0957734	3.59548	0.000355969	0.0005278	-1.47586	Not significant
IGF1R	0.100319	0.0454885	0.15515	0.0667444	3.59469	0.000357019	0.00052868	-1.47862	Not significant
CA3	0.283061	0.128206	0.437917	-0.141578	3.59133	0.000361535	0.000534684	-1.49039	Higher
FASLG	0.180584	0.0816513	0.279517	0.262772	3.58625	0.000368469	0.000544243	-1.50818	Not significant
MYOC	-0.243952	-0.378217	-0.109686	0.261669	-3.56979	0.000391802	0.000577971	-1.56566	Not significant
MILR1	0.25193	0.11294	0.390919	0.200016	3.56123	0.000404463	0.000595888	-1.59541	Higher
IL17C	-0.323225	-0.505881	-0.140569	0.312198	-3.47674	0.000551834	0.000811974	-1.88567	Lower
HPGDS	-0.188132	-0.295444	-0.0808208	0.30337	-3.44444	0.000620415	0.000911726	-1.99489	Not significant
PECAM1	0.125705	0.0536364	0.197774	0.286633	3.42695	0.000660799	0.000969841	-2.05364	Not significant
WFIKKN1	0.169973	0.0724776	0.267469	-0.0028484	3.42529	0.00066475	0.000974405	-2.05919	Not significant
BCAN	-0.140704	-0.221937	-0.0594708	0.258708	-3.4031	0.000719804	0.00105377	-2.13325	Not significant
UMOD	-0.249573	-0.393934	-0.105212	0.174758	-3.39664	0.00073662	0.00107703	-2.15474	Not significant
ADAM23	0.158126	0.0665302	0.249721	0.0831186	3.3918	0.000749449	0.0010944	-2.1708	Not significant
PLTP	-0.146375	-0.231918	-0.0608312	0.213431	-3.36188	0.000833541	0.00121567	-2.26965	Not significant
ACP6	0.277363	0.113281	0.441445	-0.146342	3.32115	0.000962115	0.00140142	-2.40282	Higher
IFNGR2	0.205611	0.0835786	0.327644	-0.0102292	3.31034	0.000999224	0.00145365	-2.43791	Not significant
BPIFB1	0.255943	0.104	0.407886	0.392678	3.30951	0.00100212	0.00145602	-2.44059	Higher
ADAMTS8	-0.179813	-0.286615	-0.0730117	0.469139	-3.30785	0.00100795	0.00146266	-2.44597	Not significant
FCRLB	0.273764	0.111058	0.43647	-0.146804	3.30579	0.00101525	0.00147141	-2.45266	Higher
FLT3LG	0.127649	0.0516559	0.203642	0.163294	3.30023	0.00103511	0.00149832	-2.47062	Not significant
PSG1	0.513073	0.207425	0.818721	-0.181703	3.29807	0.00104295	0.00150778	-2.47761	Higher
FGF5	0.142485	0.0573837	0.227587	-0.0257208	3.28954	0.00107439	0.00155131	-2.50513	Not significant
ST3GAL1	0.171775	0.0689937	0.274555	0.130354	3.28359	0.00109683	0.00158173	-2.52428	Not significant
TSLP	0.227705	0.0908372	0.364573	0.084911	3.26869	0.00115496	0.00166247	-2.57209	Not significant
TNC	0.195192	0.0778604	0.312524	0.226436	3.26851	0.00115569	0.00166247	-2.57268	Not significant
CAMKK1	0.168912	0.0665788	0.271246	-0.0292796	3.24299	0.00126197	0.0018131	-2.65407	Not significant
CA9	0.188909	0.0738476	0.303971	0.0246688	3.22571	0.001339	0.0019214	-2.70884	Not significant
NDRG1	0.289819	0.112696	0.466943	0.093361	3.21479	0.00138991	0.00199197	-2.7433	Higher
IGFBPL1	0.129732	0.0501346	0.209329	0.0557366	3.20222	0.00145072	0.00207656	-2.78285	Not significant
LEP	0.374898	0.144657	0.605138	0.0506414	3.19914	0.00146599	0.00209582	-2.79251	Higher
CHIT1	0.573369	0.220799	0.925939	-0.296445	3.19515	0.00148598	0.00212178	-2.80501	Higher
NFKBIE	0.175176	0.0664208	0.283931	0.0099166	3.16466	0.00164737	0.00234933	-2.90009	Not significant
SERPINA11	0.164965	0.0621804	0.26775	0.0031346	3.1533	0.0017115	0.00243778	-2.93528	Not significant
NTF4	0.195825	0.0737903	0.31786	0.165981	3.15273	0.0017148	0.00243949	-2.93705	Not significant
[truncated: 344 more rows]

## Sheet: SjD_vs_healthy
protein	logFC	CI.L	CI.R	AveExpr	t	P.Value	adj.P.Val	B	regulation
[truncated: 1,158 more rows]

[truncated: 12 more sheets: RA_vs_healthy, IIM_vs_healthy, SLE_vs_infectious, SSc_vs_infectious, SjD_vs_infectious, RA_vs_infectious, IIM_vs_infectious, SLE_vs_other_auto, SSc_vs_other_auto, SjD_vs_other_auto, RA_vs_other_auto, IIM_vs_other_auto]
