# Supplementary material for: Pan-disease blood protein profiles of rheumatic autoimmune diseases
Source: Commun Med (Lond). 2026 Jul 13;6:390. doi: 10.1038/s43856-026-01779-0 (PMC13365237; doi:10.1038/s43856-026-01779-0)
Supplement: Supplementary file 3 — Supplementary Data 1-4 [file 43856_2026_1779_MOESM3_ESM.zip › supplementary_data/machine_learning_results.xlsx]

## Sheet: ML_class_predictions
fold

## Sheet: ML_feature_importance
fold

## Sheet: ML_roc_data
fold
